# Supplementary material for: Caloric restriction remodels the hepatic chromatin landscape and bile acid metabolism by modulating the gut microbiota
Source: Genome Biol. 2023 Apr 30;24:98. doi: 10.1186/s13059-023-02938-5 (PMC10150505; doi:10.1186/s13059-023-02938-5)
Supplement: Supplementary file 2 — Additional file 2. Differential expressed genes in livers (AL vs CR). [file 13059_2023_2938_MOESM2_ESM.xlsx]

## Sheet: Additional file 2
Additional file 2: Differential expressed genes in livers (AL vs CR).
gene_id	gene_name	gene_locus	CR_m_FPKM	AL_m_FPKM	log2FoldChange	pvalue	padj
ENSMUSG00000076036	Gm22133	7:45458089-45458197	3076.15	0.0620363	14.5053	2.78113e-165	8.94802e-161
ENSMUSG00000095955	Gm22360	1:95807379-95832235	0.0001835	16.6313	-15.6136	1.0242e-157	1.64763e-153
ENSMUSG00000103288	Gm37273	1:162950225-163077908	2.69933	0.0090625	7.77453	8.465e-67	9.07843e-63
ENSMUSG00000078672	Mup20	4:62050234-62054158	60.9996	4249.96	-5.99549	5.67413e-61	4.56399e-57
ENSMUSG00000066071	Cyp4a12a	4:115299046-115332815	0.343566	123.689	-8.4371	9.46172e-54	6.08843e-50
ENSMUSG00000082644	Mup-ps19	4:61957149-61959911	15.6477	900.683	-5.71404	7.43914e-51	3.98912e-47
ENSMUSG00000078597	Cyp4a12b	4:115411624-115439034	0.523579	76.4352	-7.12538	3.63138e-46	1.66908e-42
ENSMUSG00000042589	Cux2	5:121856366-122050102	9.93255	0.0699733	6.438	1.06303e-40	4.27523e-37
ENSMUSG00000100862	Gm10925	1:24613974-24614651	2495.53	261.75	3.4029	1.41191e-36	5.04743e-33
ENSMUSG00000102921	Gm37153	5:8959622-8999655	0.294366	6.4029	-4.2842	4.71996e-34	1.5186e-30
ENSMUSG00000042554	Zp3r	1:130576713-130661662	2.05736	26.4472	-3.57568	4.40236e-33	1.28765e-29
ENSMUSG00000101939	Gm28438	1:24612775-24613119	1164.84	108.361	3.57905	3.07079e-32	8.2333e-29
ENSMUSG00000064360	mt-Nd3	MT:9459-9806	1156.44	110.632	3.53919	1.0427e-31	2.58061e-28
ENSMUSG00000095386	Gm17662	4:104815683-104876729	0.495735	13.1184	-4.66049	5.84041e-30	1.25273e-26
ENSMUSG00000025153	Fasn	11:120805846-120824547	200.864	26.0304	3.11123	1.94495e-29	3.91105e-26
ENSMUSG00000053303	Slc22a26	19:7765837-7850052	25.3559	0.456553	5.89225	5.58162e-29	1.05637e-25
ENSMUSG00000040660	Cyp2b9	7:26173348-26210661	190.354	0.24465	9.63905	1.06659e-28	1.90646e-25
ENSMUSG00000038754	Elovl3	19:46131897-46135694	0.476938	33.0082	-5.984	9.42148e-28	1.5954e-24
ENSMUSG00000027577	Chrna4	2:181018380-181043590	7.10947	0.161993	5.51146	2.58418e-27	4.15717e-24
ENSMUSG00000084415	Gm12837	4:115299035-115438987	0.0151162	12.3302	-9.59223	3.8328e-27	5.87221e-24
ENSMUSG00000084923	Gm15611	5:8998402-8999669	0.135401	15.9943	-6.62741	2.73149e-26	3.99468e-23
ENSMUSG00000020163	Uqcr11	10:80402997-80406830	116.904	16.9902	2.90339	1.77446e-25	2.48224e-22
ENSMUSG00000044254	Pcsk9	4:106442329-106476445	40.0446	5.2701	3.06147	3.61367e-25	4.84443e-22
ENSMUSG00000036199	Ndufa13	8:69894180-69902558	38.8832	6.28863	2.7799	1.13077e-24	1.45525e-21
ENSMUSG00000110488	Gm45724	8:105048582-105094368	5.35813	110.207	-4.31845	5.00286e-24	5.96341e-21
ENSMUSG00000029711	Epo	5:137483020-137533242	1.60291	0.170552	3.39862	5.00442e-24	5.96341e-21
ENSMUSG00000028639	Ybx1	4:119277981-119294604	71.7446	14.4774	2.53654	1.13022e-23	1.29871e-20
ENSMUSG00000064370	mt-Cytb	MT:14145-15288	2241.82	406.263	2.60321	2.38188e-23	2.64257e-20
ENSMUSG00000003623	Crot	5:8966033-8997324	53.2257	378.728	-2.6869	1.71621e-22	1.84058e-19
ENSMUSG00000025270	Alas2	X:150547375-150570638	4.13901	37.7922	-3.08904	3.07313e-22	3.18951e-19
ENSMUSG00000065037	Rn7sk	9:78175303-78175633	24487.1	4551.49	2.57717	5.07914e-22	5.10675e-19
ENSMUSG00000079467	Gm14966	19:6355522-6377121	0.377165	0	12.0183	5.83702e-22	5.69091e-19
ENSMUSG00000089275	Gm24548	1:58113129-58203533	0.819777	8.17912	-3.2052	6.83574e-22	6.46862e-19
ENSMUSG00000098980	Mir6397	4:108042812-108119278	11.238	82.0375	-2.75473	1.04321e-21	9.58983e-19
ENSMUSG00000040564	Apoc1	7:19689481-19692660	3723.57	649.251	2.62295	1.36156e-21	1.21685e-18
ENSMUSG00000035031	C8a	4:104815679-104876398	14.6244	121.098	-2.96634	1.3955e-20	1.21348e-17
ENSMUSG00000021670	Hmgcr	13:96648967-96670936	142.888	22.1898	2.8923	1.60518e-20	1.35908e-17
ENSMUSG00000108606	Cyp2b27-ps	7:25987958-26224889	2.56649	0.0257812	6.66115	5.17901e-20	4.27255e-17
ENSMUSG00000106784	Gm43309	6:85865442-85905694	1.10718	13.6694	-3.54685	5.60891e-20	4.51152e-17
ENSMUSG00000022181	C6	15:4727175-4814967	8.58529	72.2545	-2.95422	6.36968e-20	4.99849e-17
ENSMUSG00000085599	Gm13449	2:34983329-35068737	2.85814	18.2713	-2.56417	1.72028e-19	1.31782e-16
ENSMUSG00000076258	Gm23935	16:11144125-11144181	3092.19	247.145	3.76303	2.52877e-19	1.89211e-16
ENSMUSG00000109408	A930037H05Rik	11:119389752-119491298	0.574638	3.05716	-2.53201	1.49704e-18	1.09468e-15
ENSMUSG00000073842	Mup7	4:60066469-60070475	0.887266	1366.73	-10.5469	1.92327e-18	1.37509e-15
ENSMUSG00000071719	Tmem28	X:99821021-99848790	0	0.311876	-12.4082	4.86157e-18	3.40035e-15
ENSMUSG00000020593	Lpin1	12:16535669-16610966	226.792	48.3385	2.51531	6.04035e-18	4.13494e-15
ENSMUSG00000041698	Slco1a1	6:141907282-141946962	1.38557	162.181	-7.12693	6.48843e-18	4.34914e-15
ENSMUSG00000027952	Pmvk	3:89454541-89469013	31.3905	3.36542	3.31781	8.02715e-18	5.27073e-15
ENSMUSG00000026691	Fmo3	1:162953800-162984528	324.928	0.133559	11.2596	1.03023e-17	6.62935e-15
ENSMUSG00000089961	Gm16567	6:124530343-124542396	2.42712	17.4659	-2.74099	1.18465e-17	7.4735e-15
ENSMUSG00000107735	Gm44173	6:121767580-122248563	16.0605	140.363	-2.96283	2.30477e-17	1.42604e-14
ENSMUSG00000061540	Orm2	4:63362449-63365878	13.8834	1.22689	3.74657	2.51805e-17	1.5286e-14
ENSMUSG00000090216	Gm16549	14:72538141-72710100	0.334411	1.92066	-2.35763	3.33782e-17	1.98872e-14
ENSMUSG00000033105	Lss	10:76531588-76557138	21.8775	4.18671	2.52311	3.96739e-17	2.32085e-14
ENSMUSG00000020917	Acly	11:100476353-100528000	158.771	36.5609	2.30008	4.92564e-17	2.82996e-14
ENSMUSG00000023089	Ndufa5	6:24518666-24528013	30.807	6.87774	2.3106	1.06417e-16	5.80317e-14
ENSMUSG00000096993	Gm26787	9:36767887-36797402	1.03747	8.36511	-2.92294	1.32733e-16	7.11761e-14
ENSMUSG00000067656	Slc22a27	19:7864388-7966027	21.481	1.30715	4.37837	1.46307e-16	7.71688e-14
ENSMUSG00000085962	Gm16984	13:34963982-35027079	2.47997	22.0567	-3.00002	1.50376e-16	7.80353e-14
ENSMUSG00000032360	Hcrtr2	9:76225880-76323856	0.0276113	0.996676	-5.04708	1.84341e-16	9.41424e-14
ENSMUSG00000109061	Gm49320	8:4238865-4251423	0.774759	0	12.0373	2.01055e-16	1.01074e-13
ENSMUSG00000030432	Rpl28	7:4792874-4795066	84.6796	18.0052	2.5681	2.26e-16	1.11866e-13
ENSMUSG00000089453	Gm24224	7:79273166-79365498	1.06808	6.09449	-2.34753	3.69237e-16	1.77311e-13
ENSMUSG00000078686	Mup9	4:60418046-60421952	0	24.8933	-15.2017	5.06586e-16	2.3969e-13
ENSMUSG00000092837	Rpph1	14:50807449-50807767	12458	3185.08	2.11799	5.57923e-16	2.60154e-13
ENSMUSG00000060591	Ifitm2	7:140954837-140955987	114.636	25.0909	2.33003	9.20639e-16	4.23152e-13
ENSMUSG00000094222	Mup-ps6	4:60497993-60739202	0.0161158	201.379	-14.0662	9.39144e-16	4.25578e-13
ENSMUSG00000089199	Gm25772	4:137319700-137358096	0.837142	4.8446	-2.51933	1.66471e-15	7.33702e-13
ENSMUSG00000069922	Ces3a	8:105048601-105058413	136.725	1017.06	-2.83048	1.711e-15	7.43914e-13
ENSMUSG00000029272	Sult1e1	5:87575969-87591594	9.35733	0.23505	5.59104	2.11666e-15	9.08021e-13
ENSMUSG00000114796	A930028N01Rik	19:40292040-40513767	0.42623	2.33784	-2.51371	2.42241e-15	1.02551e-12
ENSMUSG00000059659	Gm10069	6:128429820-128526810	25.5763	111.398	-2.22973	2.85385e-15	1.18555e-12
ENSMUSG00000113121	Gm35161	13:68998793-69069944	0.291589	0	12.6758	2.87415e-15	1.18555e-12
ENSMUSG00000064337	mt-Rnr1	MT:70-1024	35.6623	1.58327	4.63994	3.25244e-15	1.32461e-12
ENSMUSG00000064367	mt-Nd5	MT:1-13565	1107.34	240.085	2.25833	5.22349e-15	2.08049e-12
ENSMUSG00000100516	Gm29332	1:60180607-60331289	0.098368	0.616816	-2.44349	5.23777e-15	2.08049e-12
ENSMUSG00000112694	Gm33037	12:8042721-8285754	0.190194	0.985506	-2.53325	5.32169e-15	2.08805e-12
ENSMUSG00000022091	Sorbs3	14:70180468-70211989	15.6562	4.45408	2.01205	6.12773e-15	2.37534e-12
ENSMUSG00000086819	Gm13613	2:69238282-69342973	2.28431	10.9958	-2.10485	6.2431e-15	2.39126e-12
ENSMUSG00000101249	Gm29216	1:24615706-24616197	2669.73	699.384	2.05907	1.12428e-14	4.25561e-12
ENSMUSG00000057863	Rpl36	17:56613416-56626927	194.354	27.133	2.02681	1.23177e-14	4.60826e-12
ENSMUSG00000106473	Gm19089	5:145558657-145879964	7.65068	72.4953	-3.19023	1.26318e-14	4.67143e-12
ENSMUSG00000083208	Gm11522	11:95414082-95493401	0.809585	4.43804	-2.45101	1.4919e-14	5.45459e-12
ENSMUSG00000107497	Gm44957	6:116335233-116409540	0.606805	3.60869	-2.49307	1.75026e-14	6.32728e-12
ENSMUSG00000083239	Mup-ps1	4:60068895-60139907	0.179151	148.595	-9.55652	2.02005e-14	7.22145e-12
ENSMUSG00000078042	Gm24855	6:121300194-121337935	1.99543	10.5775	-2.28781	2.04647e-14	7.23549e-12
ENSMUSG00000026466	Tor1aip1	1:156004599-156036480	19.3079	6.77368	2.12448	2.22465e-14	7.77999e-12
ENSMUSG00000022890	Atp5j	16:84827866-84835625	144.902	35.1441	2.19812	2.55365e-14	8.83452e-12
ENSMUSG00000078689	Mup6	4:59957845-60068288	0.0214755	75.0177	-9.6137	3.45528e-14	1.18266e-11
ENSMUSG00000015484	Fam163a	1:156075966-156205026	0	0.0787455	-12.2914	3.8203e-14	1.29384e-11
ENSMUSG00000083700	Gm2986	5:93179146-93206436	0.141771	1.9418	-3.71217	6.17983e-14	2.07114e-11
ENSMUSG00000103925	B230112G18Rik	8:23172420-23209362	0.816819	4.54056	-2.38772	8.5829e-14	2.84687e-11
ENSMUSG00000049109	Themis	10:28668360-28883818	0.101627	1.64247	-3.88636	9.31221e-14	3.05726e-11
ENSMUSG00000076236	Mir682	13:75645046-75645141	0.0700008	38.6717	-7.93924	1.08623e-13	3.49484e-11
ENSMUSG00000064845	Gm26203	1:191717782-191784255	0.683728	4.17393	-2.60873	1.18068e-13	3.7611e-11
ENSMUSG00000057322	Rpl38	11:114668524-114672331	141.473	36.211	1.98078	1.3958e-13	4.40278e-11
ENSMUSG00000114688	Gm47381	13:91259376-91274954	0	0.226061	-10.8942	1.78007e-13	5.56037e-11
ENSMUSG00000061825	Ces2c	8:104847068-104854483	3.92414	21.3886	-2.33694	1.87214e-13	5.79175e-11
ENSMUSG00000038690	Atp5j2	5:145183698-145192062	32.8054	6.54734	2.35529	2.10922e-13	6.46038e-11
ENSMUSG00000098274	Rpl24	16:55966275-55971435	118.389	39.6172	1.86939	2.12843e-13	6.46038e-11
ENSMUSG00000115111	Gm4632	14:78849101-79202744	0.913147	5.75134	-2.57426	2.19814e-13	6.60962e-11
ENSMUSG00000094793	Mup12	4:60737383-60741326	0.992524	1847.58	-10.8192	2.2844e-13	6.80541e-11
ENSMUSG00000084981	Gm15962	19:12695790-12721247	0.464638	7.74442	-3.97443	2.36272e-13	6.90847e-11
ENSMUSG00000022149	C9	15:6445327-6498751	35.914	149.719	-1.9145	2.38341e-13	6.90847e-11
ENSMUSG00000027870	Hao2	3:98874521-98893239	2.18085	0.116499	4.42287	2.47838e-13	7.11958e-11
ENSMUSG00000115357	Gm49214	15:31455744-31531037	0.862385	5.26006	-2.49788	2.68342e-13	7.64039e-11
ENSMUSG00000104776	Gm43691	3:138089853-138143349	2.08998	11.0833	-2.28316	2.90644e-13	8.2028e-11
ENSMUSG00000078673	Mup19	4:61778324-61782269	0.586997	155.724	-8.0054	4.01731e-13	1.11991e-10
ENSMUSG00000041272	Tox	4:6686353-6991557	7.82672	1.74256	2.20456	4.03772e-13	1.11991e-10
ENSMUSG00000092283	Gm20412	2:158115961-158146456	0.908401	5.91406	-2.47351	4.3677e-13	1.20108e-10
ENSMUSG00000040170	Fmo2	1:162874317-162898726	41.5167	10.3797	2.21857	4.62676e-13	1.26154e-10
ENSMUSG00000092006	Gm17139	12:84918148-84970800	0.191475	1.54845	-2.83191	4.69102e-13	1.26831e-10
ENSMUSG00000059743	Fdps	3:89093588-89101959	149.871	29.1365	2.58931	5.79461e-13	1.55363e-10
ENSMUSG00000061518	Cox5b	1:36691449-36693681	50.1683	9.49537	2.43985	6.4408e-13	1.71261e-10
ENSMUSG00000040127	Sdr9c7	10:127883667-128007627	11.8144	65.4659	-2.42306	6.55295e-13	1.72815e-10
ENSMUSG00000106965	Gm18290	6:85915909-85930258	0.314571	3.68525	-3.53401	6.95812e-13	1.82009e-10
ENSMUSG00000110494	Gm31774	8:117699716-117759028	0.488384	4.29805	-3.02442	9.75317e-13	2.51039e-10
ENSMUSG00000090298	Sult3a2	10:33766424-33786704	0.119442	0	10.6036	1.10139e-12	2.79024e-10
ENSMUSG00000034220	Gpc1	1:92831645-92860779	1.05488	6.20997	-2.45606	1.13889e-12	2.8627e-10
ENSMUSG00000105192	Gm42796	5:87124960-87424185	3.43866	25.3059	-2.38084	1.15319e-12	2.87618e-10
XLOC_120491	XLOC_120491	CHR_MG3700_PATCH:77794569-77884257	7.56945	1.44193	2.16783	1.36136e-12	3.36927e-10
ENSMUSG00000086986	Gm12103	11:30770787-30880347	0.36459	1.81292	-2.16919	1.60177e-12	3.934e-10
ENSMUSG00000092415	Gm20513	17:34293073-34316195	0.467154	6.20235	-3.47454	1.6916e-12	4.12315e-10
ENSMUSG00000092075	Serpina4-ps1	12:104080649-104086724	0.232939	34.5318	-7.17423	1.74003e-12	4.2093e-10
ENSMUSG00000102595	Gm30097	3:82926665-83015062	25.6565	134.174	-2.33293	1.85191e-12	4.44652e-10
ENSMUSG00000096688	Mup17	4:61591929-61595871	0.304028	395.876	-10.2663	1.95299e-12	4.62026e-10
ENSMUSG00000082604	Gm8482	12:100779105-100875481	0.204491	1.33237	-2.50717	1.98267e-12	4.65623e-10
ENSMUSG00000099569	Gm18301	1:52119473-52160857	0.735332	3.25669	-2.31646	2.0377e-12	4.7508e-10
ENSMUSG00000100131	Gm28439	1:24611535-24615565	448.087	143.979	1.92301	2.31612e-12	5.35066e-10
ENSMUSG00000084479	Gm26424	4:49443211-49506952	0.733744	3.89925	-2.28474	2.32825e-12	5.35066e-10
ENSMUSG00000041567	Serpina12	12:104028769-104044443	0.625616	14.1879	-4.46397	2.3884e-12	5.44995e-10
ENSMUSG00000111109	Gm30933	9:30385980-30466693	0.16228	1.0614	-2.68189	2.69042e-12	6.09588e-10
ENSMUSG00000040936	Ulk4	9:120933406-121277197	1.66034	6.12818	-1.73228	2.82175e-12	6.34873e-10
ENSMUSG00000111147	Gm33699	9:60987725-61059116	0.720311	0.112989	3.63481	2.86815e-12	6.37541e-10
ENSMUSG00000021086	Ccdc175	12:72085853-72185029	0.0596897	0.455411	-2.79795	2.87323e-12	6.37541e-10
ENSMUSG00000094896	Gm22287	X:60223061-60407513	0.358888	1.76306	-2.19084	2.93627e-12	6.47066e-10
ENSMUSG00000056501	Cebpb	2:167688915-167690418	124.997	36.8594	1.91829	3.33495e-12	7.29923e-10
ENSMUSG00000068877	Selenbp2	3:94693556-94704413	10.0386	84.5884	-2.85839	3.40568e-12	7.40368e-10
ENSMUSG00000064340	mt-Tl1	MT:2676-2750	298.296	29.5063	3.51056	4.23672e-12	9.14846e-10
ENSMUSG00000024962	Vegfb	19:6982473-6987651	15.6983	3.43905	2.33999	5.3776e-12	1.13785e-09
ENSMUSG00000073835	Mup-ps12	4:61435769-61595872	0.029859	53.6962	-10.3539	5.41093e-12	1.13785e-09
ENSMUSG00000073830	Mup14	4:61300023-61304000	0	18.6989	-14.9719	6.11054e-12	1.27663e-09
ENSMUSG00000085629	Gm11697	11:109932278-109995762	0.287352	1.40219	-2.11167	7.46379e-12	1.54929e-09
ENSMUSG00000065683	Gm23731	2:102811613-102901493	0.0263302	0.460004	-3.88563	8.30284e-12	1.69012e-09
ENSMUSG00000090054	Gm15629	14:75131164-75230832	0.609638	2.70906	-1.98657	8.31342e-12	1.69012e-09
ENSMUSG00000105096	Gbp10	5:105215699-105239533	0.969965	8.8621	-3.12124	8.35236e-12	1.69012e-09
ENSMUSG00000065634	Gm24252	19:24999419-25202247	0.182517	0.960981	-2.33468	9.09742e-12	1.82938e-09
ENSMUSG00000111371	Gm47162	9:123306608-123307987	2.81325	23.8512	-2.96936	9.62852e-12	1.92415e-09
ENSMUSG00000010406	Mrpl52	14:54426909-54429756	37.2743	7.33535	2.45344	1.08353e-11	2.15194e-09
ENSMUSG00000006517	Mvd	8:122433601-122443422	7.02892	1.0938	2.75098	1.11874e-11	2.20824e-09
ENSMUSG00000114284	9630015K15Rik	14:64116314-64441425	1.49804	5.91453	-1.87436	1.2509e-11	2.45405e-09
ENSMUSG00000118155	AC121973.1	19:23061430-23071060	0.0549687	2.6931	-4.79464	1.3554e-11	2.64296e-09
ENSMUSG00000089873	Mup13	4:61224307-61228286	0	6.08501	-13.9174	1.59133e-11	3.0843e-09
ENSMUSG00000058812	0610039K10Rik	2:163623167-163645801	1.32519	5.56901	-2.06948	1.60446e-11	3.09113e-09
ENSMUSG00000025229	Pitx3	19:46131906-46148326	0.0282625	1.59331	-6.42368	1.61656e-11	3.09591e-09
ENSMUSG00000079494	Nat8f5	6:85817218-85820972	0.425575	7.23046	-4.01819	1.65707e-11	3.1547e-09
XLOC_120746	XLOC_120746	CHR_WSB_EIJ_MMCHR11_CTG1:48889338-48895082	0	0.3996	-10.3146	1.75003e-11	3.31208e-09
ENSMUSG00000036570	Fxyd1	7:31051678-31057199	91.9864	21.9859	2.15128	1.85428e-11	3.48887e-09
ENSMUSG00000042010	Acacb	5:114146535-114250761	46.9655	7.8854	2.68123	1.88459e-11	3.52103e-09
ENSMUSG00000115779	4930592A05Rik	15:33083118-33653436	0.677265	2.90136	-1.99337	1.89326e-11	3.52103e-09
ENSMUSG00000064764	Gm23517	15:85329075-85463945	0.498369	2.39768	-2.09202	1.97027e-11	3.64319e-09
ENSMUSG00000022961	Son	16:91611468-91679221	37.8497	16.6811	1.64684	2.00246e-11	3.6609e-09
ENSMUSG00000003134	Tbc1d8	1:39371492-39478755	14.8389	4.88135	1.89185	2.00261e-11	3.6609e-09
ENSMUSG00000086090	Gm12531	3:36863121-37060035	0.171669	0.724642	-1.91765	2.08214e-11	3.78479e-09
ENSMUSG00000092660	Gm22403	2:61711750-61800376	0.282946	1.52865	-2.29665	2.1322e-11	3.85402e-09
ENSMUSG00000059325	Hopx	5:77023366-77115121	24.3214	7.96325	1.91798	2.25646e-11	4.05583e-09
ENSMUSG00000102905	Gm38266	1:139696937-140183376	3.4176	15.6858	-2.05457	2.29295e-11	4.09852e-09
ENSMUSG00000093897	Gm26268	16:10959273-10993136	0.973428	4.43544	-2.01233	2.47295e-11	4.39583e-09
ENSMUSG00000056133	Unc93a2	17:7362815-7385464	5.39208	1.47898	1.99122	2.59624e-11	4.58964e-09
ENSMUSG00000022041	Chrna2	14:66135039-66152948	0.446039	3.58297	-3.13617	2.70468e-11	4.75521e-09
ENSMUSG00000116219	Gm28023	15:82452364-82558478	3.14712	34.4336	-3.40879	2.78351e-11	4.86721e-09
ENSMUSG00000077316	n-R5s171	5:53106971-53213432	0.127636	0.649958	-2.24792	2.82292e-11	4.90945e-09
ENSMUSG00000029597	Sds	5:120476526-120483932	257.043	79.4331	2.01638	3.04738e-11	5.2713e-09
ENSMUSG00000104589	Gm44311	9:42412321-42472252	0.510126	2.36216	-2.13069	3.06485e-11	5.27319e-09
ENSMUSG00000092386	Gm20536	6:72609836-72616190	0.496876	4.60854	-3.11849	3.21182e-11	5.49665e-09
ENSMUSG00000080753	Gm15613	5:32459116-32493034	0.463678	2.39242	-2.24986	3.32286e-11	5.6566e-09
ENSMUSG00000079685	Ulbp1	10:7440362-7473638	0	0.171826	-10.4267	3.59213e-11	6.0828e-09
ENSMUSG00000078680	Mup10	4:60578260-60582199	12.6841	86.5362	-2.95302	3.644e-11	6.13832e-09
ENSMUSG00000039084	Chad	11:94557171-94601986	2.09443	9.53185	-2.11213	3.82268e-11	6.40577e-09
ENSMUSG00000107368	1700018A23Rik	6:126821913-126849141	1.61623	8.97584	-2.36187	4.39216e-11	7.32194e-09
ENSMUSG00000066441	Rdh11	12:79174337-79192293	30.9722	8.25144	1.97445	4.46319e-11	7.402e-09
ENSMUSG00000113529	Gm47484	12:84283439-84343807	0.225358	1.08336	-2.32155	5.31792e-11	8.7743e-09
ENSMUSG00000116723	Gm46559	16:37579086-37632603	3.15047	13.3084	-1.94372	5.92899e-11	9.73262e-09
ENSMUSG00000106969	Gm42882	5:134357699-134458030	0.097842	0.621164	-2.36608	6.23503e-11	1.0183e-08
ENSMUSG00000105068	Gm30835	5:7679260-7982127	0.633861	2.97346	-2.31034	6.95336e-11	1.12909e-08
ENSMUSG00000075044	Slc22a29	19:8160165-8218900	2.74939	0.446301	2.90665	6.98358e-11	1.12909e-08
ENSMUSG00000085049	Parvaos	7:112427633-112591794	0.572144	2.67645	-2.10987	7.29371e-11	1.17135e-08
ENSMUSG00000038092	Hsd3b5	3:98618634-98630252	0.37969	92.3214	-7.89632	7.33082e-11	1.17135e-08
ENSMUSG00000022347	A1bg	15:60893213-60923012	4.26572	0.103011	5.188	7.35416e-11	1.17135e-08
ENSMUSG00000029822	Osbpl3	6:50293330-50456201	0.601908	4.86089	-2.97288	7.77338e-11	1.23202e-08
ENSMUSG00000111471	Gm47350	9:65021854-65094355	0.430401	1.4811	-2.27657	8.17255e-11	1.28894e-08
ENSMUSG00000046145	1700018M17Rik	4:59471872-59552280	0.33326	1.28507	-1.97057	8.37532e-11	1.31448e-08
ENSMUSG00000037780	Mbl1	14:41151458-41172063	23.6934	33.0534	-2.02623	8.456e-11	1.3207e-08
ENSMUSG00000020641	Rsad2	12:26442746-26456452	0.959609	5.2208	-2.25102	9.20424e-11	1.43061e-08
ENSMUSG00000066687	Zbtb16	9:48654297-48836222	22.2191	5.54753	2.22151	9.31999e-11	1.44164e-08
ENSMUSG00000051980	Casr	16:36493696-36562141	0.0346692	0	10.5116	9.57652e-11	1.47423e-08
ENSMUSG00000014294	Ndufa2	18:36742332-36744557	73.5603	23.5441	1.7819	1.06393e-10	1.63003e-08
ENSMUSG00000066154	Mup3	4:61948903-62087342	780.808	5456	-2.78079	1.16381e-10	1.77462e-08
ENSMUSG00000092360	Gm20441	10:75771451-75780954	5.41733	0.0011555	11.9661	1.18732e-10	1.80192e-08
ENSMUSG00000093492	Gm20651	4:95557539-95927047	0.64794	3.23217	-2.24223	1.34786e-10	2.03596e-08
ENSMUSG00000060981	Hist1h4h	13:23531050-23531519	113.246	25.3171	2.28256	1.36581e-10	2.05343e-08
ENSMUSG00000064669	Gm24461	2:80500443-80581871	0.598277	2.89661	-2.15757	1.46407e-10	2.19093e-08
ENSMUSG00000028451	1700022I11Rik	4:42969604-43000503	2.49669	10.3403	-1.90274	1.50162e-10	2.23672e-08
ENSMUSG00000084863	Gm12523	3:108283898-108361516	0.09806	0.850789	-2.55691	1.67029e-10	2.47649e-08
ENSMUSG00000037652	Phc3	3:30889972-30969415	3.7238	1.91513	1.7838	1.77887e-10	2.62538e-08
ENSMUSG00000096674	Mup15	4:61435790-61439743	0.107176	466.058	-12.0659	1.79098e-10	2.63119e-08
ENSMUSG00000058258	Idi1	13:8885501-8892451	70.3302	9.58227	2.98274	1.83255e-10	2.68003e-08
ENSMUSG00000110950	Gm39384	9:83547986-83601672	0.154999	1.13148	-2.81703	1.93482e-10	2.80409e-08
ENSMUSG00000112374	Gm48072	10:63060500-63078024	1.85562	10.6778	-2.53357	2.02553e-10	2.92239e-08
ENSMUSG00000073152	Gm10475	5:21884460-22344698	0.552259	2.1053	-1.73877	2.08332e-10	2.99235e-08
ENSMUSG00000020778	Ten1	11:116169774-116215318	7.88971	41.0865	-2.4376	2.11271e-10	3.02108e-08
ENSMUSG00000115948	Gm49419	15:82443622-82456832	5.1995	43.933	-3.02701	2.24914e-10	3.20194e-08
ENSMUSG00000113774	Gm36236	12:24974609-25059726	0.397637	1.47333	-1.8716	2.44308e-10	3.46272e-08
ENSMUSG00000027605	Acss2	2:155517948-155594955	160.665	32.3512	2.3953	2.65977e-10	3.7533e-08
ENSMUSG00000115546	Gm49077	15:38487200-38532654	0.371818	1.65206	-2.54226	2.75274e-10	3.86755e-08
ENSMUSG00000094446	Gm6344	13:55085777-55086259	61.091	12.2887	2.4941	2.80533e-10	3.92429e-08
ENSMUSG00000049404	Rarres1	3:67478972-67515523	5.73882	39.099	-2.71805	3.3031e-10	4.60061e-08
ENSMUSG00000026405	C4bp	1:130634773-130661632	68.1754	221.808	-1.57328	3.4362e-10	4.76536e-08
ENSMUSG00000024924	Vldlr	19:27216484-27254231	4.89703	1.09348	2.31037	3.72425e-10	5.14266e-08
ENSMUSG00000038768	9130409I23Rik	1:181051237-181060667	0.761418	5.96958	-2.7051	4.00196e-10	5.50252e-08
ENSMUSG00000104108	Gm37876	3:86223633-86782616	0.204545	0.771466	-1.77057	4.07388e-10	5.57758e-08
ENSMUSG00000104234	5330439B14Rik	6:142587875-142702530	0.21698	1.17805	-2.2602	4.9985e-10	6.78968e-08
ENSMUSG00000099160	Mir6415	5:92441187-92507044	1.19913	4.77854	-1.87621	5.02705e-10	6.79581e-08
ENSMUSG00000085834	Gm15622	13:93616891-93637740	23.384	124.799	-2.35131	5.15527e-10	6.93998e-08
ENSMUSG00000108544	Cyp2b26-ps	7:26059223-26224834	0.14919	0	9.95518	5.49649e-10	7.3685e-08
ENSMUSG00000113351	Gm48575	13:96673994-96685343	0.201438	0	10.5328	6.18291e-10	8.25431e-08
ENSMUSG00000109016	Gm44647	7:130391494-130521272	0.169766	0.626962	-2.1322	6.23821e-10	8.29373e-08
ENSMUSG00000023963	Cyp39a1	17:43667425-43751431	29.5398	9.58437	1.89928	6.92529e-10	9.16931e-08
ENSMUSG00000085099	Gm16288	5:30232653-30272322	0.619033	1.67419	-2.79713	7.81367e-10	1.03032e-07
ENSMUSG00000021520	Uqcrb	13:66900617-66905378	124.455	41.5032	1.70258	8.07376e-10	1.06027e-07
ENSMUSG00000086586	Gm11192	11:78261689-78290751	0.784725	3.60687	-2.08821	8.37556e-10	1.09543e-07
ENSMUSG00000108332	D530033B14Rik	7:38182563-38196594	1.02089	7.32507	-2.69451	8.68824e-10	1.13172e-07
ENSMUSG00000078492	1700045H11Rik	4:150828225-150872087	3.40953	14.4531	-1.78556	8.91912e-10	1.15711e-07
ENSMUSG00000085759	1700061E18Rik	13:41763157-41828513	0.424712	3.49997	-2.95449	9.04462e-10	1.16868e-07
ENSMUSG00000046324	Ermp1	19:29608214-29648415	2.99304	10.4424	-1.79211	9.31949e-10	1.19938e-07
ENSMUSG00000087518	Gm13561	2:62329487-62470913	0.573657	2.25731	-1.89182	9.56409e-10	1.22596e-07
ENSMUSG00000097761	4930534D22Rik	3:131288441-131316661	0.326025	2.93078	-3.11414	9.74964e-10	1.24478e-07
ENSMUSG00000056978	Hamp2	7:30922372-30944032	503.252	133.749	2.00716	1.02677e-09	1.30574e-07
ENSMUSG00000100277	1810053B23Rik	16:93320529-93366668	1.91278	0.202758	2.8696	1.19361e-09	1.51193e-07
ENSMUSG00000025004	Cyp2c40	19:39767071-39812814	41.8978	8.96941	2.32784	1.21775e-09	1.53646e-07
ENSMUSG00000031481	Tpte	8:22283441-22398597	1.10489	3.85951	-1.63884	1.23319e-09	1.54908e-07
ENSMUSG00000073834	Mup11	4:60497935-60662444	17.8148	224.685	-3.61787	1.23738e-09	1.54908e-07
ENSMUSG00000042216	Sgsm1	5:113243220-113310786	1.20522	0.216121	2.37744	1.29807e-09	1.61877e-07
ENSMUSG00000065911	Gm24447	15:93234363-93234700	890.451	329.604	1.60381	1.35356e-09	1.68145e-07
ENSMUSG00000031349	Nsdhl	X:72918557-72958514	23.1463	5.88144	2.06362	1.36478e-09	1.68886e-07
ENSMUSG00000057722	Lepr	4:101717404-101815352	26.9653	8.74605	1.79256	1.37205e-09	1.69136e-07
ENSMUSG00000067144	Slc22a7	17:46432183-46440465	1.13495	12.9435	-3.43254	1.43405e-09	1.76104e-07
ENSMUSG00000037583	Nr0b2	4:133553376-133556536	25.4858	5.07153	2.46702	1.44353e-09	1.76594e-07
ENSMUSG00000025035	Arl3	19:46531096-46573198	3.47834	0.559674	2.79282	1.46693e-09	1.78777e-07
ENSMUSG00000024029	Tff3	17:31125306-31129646	1.1126	21.7073	-3.89673	1.52341e-09	1.8496e-07
ENSMUSG00000089671	Gm16537	15:99715543-99725195	2.5234	13.3789	-2.34151	1.53975e-09	1.8624e-07
ENSMUSG00000023232	Serinc2	4:130253495-130279205	1.36487	5.64078	-1.88353	1.54597e-09	1.86292e-07
ENSMUSG00000106421	Gm9645	3:57735624-57835380	1.03706	3.91464	-1.90612	2.25783e-09	2.71057e-07
ENSMUSG00000095393	Gm25619	1:139696937-139924089	1.86216	7.95802	-1.92521	2.4695e-09	2.95367e-07
ENSMUSG00000071633	Gm4952	19:12599974-12628251	15.8806	89.0703	-2.36609	2.61977e-09	3.12179e-07
ENSMUSG00000047246	Hist1h2be	13:23551258-23698454	78.4749	9.2519	2.01366	2.64031e-09	3.13466e-07
ENSMUSG00000025003	Cyp2c39	19:39510862-39568529	5.33521	1.11427	2.3704	2.66704e-09	3.15475e-07
ENSMUSG00000087861	Gm24440	16:24403970-24992567	0.0200087	0.503875	-12.1601	2.72987e-09	3.21498e-07
ENSMUSG00000079435	Rpl36a	X:134585654-134600935	29.4154	5.21832	1.93722	2.73794e-09	3.21498e-07
ENSMUSG00000114785	Gm41115	14:26922315-26970475	0.0255565	0.346879	-3.52353	2.84172e-09	3.3247e-07
ENSMUSG00000097443	Gm17529	12:58953089-59012124	0.438157	2.16911	-2.17905	2.86378e-09	3.33838e-07
ENSMUSG00000065874	Gm25683	7:118131378-118243773	0.293688	1.03608	-1.65458	2.91442e-09	3.38515e-07
ENSMUSG00000040722	Scamp5	9:57441327-57468060	1.6315	6.94595	-2.08018	3.13027e-09	3.61435e-07
ENSMUSG00000078687	Mup8	4:60216007-60222599	0.0451003	83.4806	-11.0052	3.13422e-09	3.61435e-07
ENSMUSG00000039145	Camk1d	2:5293457-5714515	29.746	11.8455	1.50543	3.23164e-09	3.71339e-07
ENSMUSG00000104280	Rps2-ps11	9:108345827-108392674	0.518803	2.13854	-1.94264	3.49467e-09	4.00133e-07
ENSMUSG00000110104	Gm45717	7:140949222-140955937	0.134152	39.376	-8.0819	3.54006e-09	4.03893e-07
ENSMUSG00000108402	9430064I24Rik	7:127769568-127803800	2.18485	13.8591	-2.11396	3.65676e-09	4.15733e-07
ENSMUSG00000087093	Gm15486	1:157497931-157568412	0.676533	2.91024	-2.00375	3.7491e-09	4.23204e-07
ENSMUSG00000105884	Gm22711	11:106501243-106613190	0.714695	2.62398	-1.74546	3.75659e-09	4.23204e-07
ENSMUSG00000087266	Gm15991	8:67689101-68212063	0.237757	0.917304	-1.7534	3.76193e-09	4.23204e-07
ENSMUSG00000015092	Edf1	2:25557847-25568185	23.7744	2.69346	2.51645	3.92965e-09	4.39746e-07
ENSMUSG00000081528	Gm12924	4:123349701-123471471	0.0182915	0.807589	-5.14403	3.93631e-09	4.39746e-07
ENSMUSG00000071054	Safb	17:56584825-56606294	12.6487	5.4487	1.68659	4.11855e-09	4.58513e-07
ENSMUSG00000026688	Mgst3	1:167371966-167393841	15.5787	5.83055	1.57985	4.2853e-09	4.75431e-07
ENSMUSG00000044306	4930500M09Rik	1:170193424-170216422	0.304493	1.20029	-2.48729	4.41857e-09	4.88533e-07
ENSMUSG00000095388	Gm10681	3:98552542-98588807	0.000697	0.16669	-7.68244	4.69464e-09	5.17278e-07
ENSMUSG00000087185	Gm13872	2:102706390-102790773	1.01893	3.91818	-2.17641	4.74716e-09	5.2128e-07
ENSMUSG00000085236	2610206C17Rik	7:84614913-84779053	0.448832	1.86525	-2.07471	5.07458e-09	5.55339e-07
ENSMUSG00000093286	Gm22569	1:155275686-155417508	0.138831	0.721758	-2.24646	5.12623e-09	5.57929e-07
ENSMUSG00000025937	Lactb2	1:13623330-13660546	54.622	16.3284	1.87412	5.13294e-09	5.57929e-07
ENSMUSG00000082596	Gm14227	2:155133519-155226836	0.349084	1.53163	-1.88557	5.22321e-09	5.65249e-07
ENSMUSG00000045231	BC106179	16:23220656-23360319	0.308446	1.72819	-2.52339	5.25125e-09	5.65249e-07
ENSMUSG00000032808	Cyp2c38	19:39389556-39463075	57.8448	16.7447	2.31343	5.25298e-09	5.65249e-07
ENSMUSG00000085615	A330035P11Rik	14:122099295-122159592	0.668909	2.59083	-1.80865	5.31656e-09	5.70183e-07
ENSMUSG00000091329	1700112D23Rik	3:28697919-28781108	2.58287	10.7059	-1.99766	5.39265e-09	5.76422e-07
ENSMUSG00000089796	Gm16575	15:79723833-79742105	0.0093025	2.58201	-8.59594	5.42101e-09	5.77535e-07
ENSMUSG00000097458	Gm26697	2:126521202-126592312	17.397	77.6616	-2.1045	5.44882e-09	5.78582e-07
ENSMUSG00000051225	Fam83a	15:57985419-58011009	0	0.469411	-10.5644	5.48297e-09	5.80293e-07
ENSMUSG00000037440	Vnn1	10:23894688-23905343	10.5769	59.7317	-2.48924	5.54528e-09	5.84963e-07
ENSMUSG00000097546	Gm26749	17:74525172-74703346	0.654102	1.72771	-1.6222	5.66858e-09	5.96016e-07
ENSMUSG00000039438	Ttc36	9:44799397-44803072	398.739	138.118	1.63891	5.70103e-09	5.97475e-07
ENSMUSG00000083206	Gm11338	13:23581575-23757409	25.7284	0.136264	7.65255	5.99598e-09	6.2432e-07
ENSMUSG00000086447	Gm13522	2:52319651-52390347	0.262529	3.24884	-3.17107	6.12938e-09	6.32849e-07
ENSMUSG00000074829	2010315B03Rik	9:124291804-124312696	2.01513	0	12.1356	6.13463e-09	6.32849e-07
ENSMUSG00000058454	Dhcr7	7:143823145-143848410	38.9718	14.7469	1.6026	6.13691e-09	6.32849e-07
ENSMUSG00000079355	Ackr4	9:104063696-104127646	3.94402	15.0516	-1.8667	6.29993e-09	6.47584e-07
ENSMUSG00000001467	Cyp51	5:3927897-4104746	43.8961	9.91243	1.97138	6.50675e-09	6.66714e-07
ENSMUSG00000087232	Gm14764	X:85702179-85781151	0.387909	2.18998	-1.87339	6.84594e-09	6.99242e-07
ENSMUSG00000065824	Gm26315	2:7076094-7076414	707.619	271.692	1.55481	7.10769e-09	7.2368e-07
ENSMUSG00000045391	1700120B22Rik	10:63242387-63318641	0.238393	0.754302	-2.00755	7.25121e-09	7.35964e-07
ENSMUSG00000070372	Capza1	3:104822779-104864505	0.634378	1.29083	-2.83266	7.65718e-09	7.74212e-07
ENSMUSG00000032599	Ip6k2	9:108783796-108806337	15.1613	5.10356	1.72885	7.67618e-09	7.74212e-07
ENSMUSG00000106279	Gm47287	12:69159437-69159506	0.0588305	9626.19	-15.161	7.86323e-09	7.90599e-07
ENSMUSG00000097491	Gm2366	8:44934712-45052219	0.20498	1.02643	-2.20625	8.41826e-09	8.43767e-07
ENSMUSG00000109807	Gm45244	8:46471020-46536131	6.50368	36.6526	-2.4317	9.29582e-09	9.25956e-07
ENSMUSG00000083512	Gm12749	4:109279971-109387623	0.633451	1.52108	-1.81248	9.37933e-09	9.31391e-07
ENSMUSG00000085654	Gm12536	4:57190864-57307305	0.343948	0.996849	-1.82581	9.72846e-09	9.63087e-07
ENSMUSG00000031665	Sall1	8:89027235-89075252	12.4951	3.98267	1.71016	1.00484e-08	9.91713e-07
ENSMUSG00000097047	1110020A21Rik	17:84917182-85024042	0.971739	2.48507	-1.76793	1.01006e-08	9.93809e-07
ENSMUSG00000022351	Sqle	15:59315077-59331192	29.2813	6.35726	2.30266	1.0302e-08	1.01053e-06
ENSMUSG00000070327	Rnf213	11:119393100-119487418	8.5156	24.6192	-1.37305	1.04822e-08	1.02509e-06
ENSMUSG00000068037	Mas1	17:12841079-12868143	0	0.0877658	-9.36094	1.0613e-08	1.03474e-06
ENSMUSG00000033307	Mif	10:75859353-75860240	194.472	67.8098	1.65035	1.08195e-08	1.05168e-06
ENSMUSG00000048489	Depp1	6:116650609-116652794	52.7748	11.1871	2.34011	1.13131e-08	1.09635e-06
ENSMUSG00000021594	Srd5a1	13:69573449-69634320	8.13978	28.9543	-1.7026	1.16722e-08	1.12775e-06
ENSMUSG00000107909	2610017A05Rik	6:148770688-148833112	0.3174	1.36168	-1.89053	1.19444e-08	1.15059e-06
ENSMUSG00000086205	Gm12679	4:44970576-44978319	0	0.172579	-9.68221	1.2293e-08	1.18064e-06
ENSMUSG00000102349	Gm37376	19:5795864-5802663	14.1561	38.3492	-1.59444	1.26308e-08	1.20947e-06
ENSMUSG00000028416	Bag1	4:40936398-40948294	32.9763	13.1599	1.46857	1.27282e-08	1.21518e-06
ENSMUSG00000117780	AC127342.1	18:46630807-46645577	1.70035	22.7895	-3.84668	1.28991e-08	1.22535e-06
ENSMUSG00000096415	Gm24722	17:84229207-84455134	0.0530325	0.316257	-2.31923	1.29109e-08	1.22535e-06
ENSMUSG00000025533	Asl	5:130011258-130060801	341.992	107.825	1.46909	1.30108e-08	1.2312e-06
ENSMUSG00000061126	Cyp4f39	17:32452723-32493320	0	0.0978675	-9.5749	1.37053e-08	1.29312e-06
ENSMUSG00000107709	9430018G01Rik	6:43345296-43666064	0.0913002	0.806442	-2.66788	1.39754e-08	1.31475e-06
ENSMUSG00000089309	Gm24838	8:76901040-77244983	0.14908	0.689053	-2.06594	1.51019e-08	1.41659e-06
ENSMUSG00000063590	Slc22a28	19:7853831-8131984	9.81266	30.7152	-2.16045	1.65861e-08	1.55129e-06
ENSMUSG00000086341	Gm15932	14:55558879-55576952	2.67091	11.4445	-1.81399	1.72964e-08	1.61302e-06
ENSMUSG00000072849	Serpina1e	12:103946931-103958975	42.376	1038.01	-4.42913	1.75169e-08	1.62887e-06
ENSMUSG00000020604	Arsg	11:109440156-109573330	4.14175	15.9177	-1.5496	1.89392e-08	1.75605e-06
ENSMUSG00000086816	Gm16726	19:46152547-46286507	0.443405	1.58422	-1.70968	1.92827e-08	1.78277e-06
ENSMUSG00000052133	Sema5b	16:35541145-35664732	0.0749752	0.477669	-2.97038	2.16885e-08	1.99944e-06
ENSMUSG00000083605	Gm14893	X:103697382-103823548	0.783606	3.60394	-2.10595	2.27919e-08	2.09517e-06
ENSMUSG00000090070	Gm16577	10:11149400-11214100	0.113571	0.578997	-2.2415	2.35591e-08	2.15552e-06
ENSMUSG00000104040	Gm37563	9:104151622-104263617	0.202901	0.713792	-1.76225	2.35825e-08	2.15552e-06
ENSMUSG00000054764	Mtnr1a	8:45069137-45088506	0.069505	1.39161	-4.04651	2.40168e-08	2.189e-06
ENSMUSG00000086253	Gm13773	4:60502841-60521169	0	0.269221	-11.6235	2.47393e-08	2.24848e-06
ENSMUSG00000099428	Gm28155	13:9093850-9174400	0.686033	2.51749	-1.59199	2.75449e-08	2.49642e-06
ENSMUSG00000024388	Myo7b	18:31959234-32036961	0	0.198166	-12.7899	2.80263e-08	2.53292e-06
ENSMUSG00000108170	Gm43966	6:52713344-52766820	0.889673	2.51852	-1.58924	2.98549e-08	2.69062e-06
ENSMUSG00000085154	C130046K22Rik	11:103676407-103724532	0.825596	2.02662	-1.78465	3.20879e-08	2.88342e-06
ENSMUSG00000049526	Tmem202	9:59518685-59565099	0.478564	2.14826	-1.9789	3.21735e-08	2.88342e-06
ENSMUSG00000025453	Nnt	13:119335448-119408997	4.6531	1.7851	1.5421	3.27214e-08	2.92438e-06
ENSMUSG00000034459	Ifit1	19:34640871-34650009	1.59252	7.10851	-2.05682	3.31642e-08	2.95575e-06
ENSMUSG00000028861	Mrps15	4:126046925-126055532	9.41653	2.879	1.85748	3.32765e-08	2.95579e-06
ENSMUSG00000059149	Mfsd4a	1:132006485-132068062	0.384066	1.53839	-1.94232	3.34172e-08	2.95579e-06
ENSMUSG00000092200	Tnxa	17:34727530-34823445	10.1575	40.8132	-1.85888	3.34403e-08	2.95579e-06
ENSMUSG00000033938	Ndufb7	8:83566671-83571626	46.0347	10.7963	2.17524	3.44133e-08	3.02576e-06
ENSMUSG00000107168	Gm42507	5:36600519-36696734	0.224983	0.94285	-1.87787	3.44199e-08	3.02576e-06
ENSMUSG00000064284	Cdpf1	15:85735623-85811697	2.56825	7.036	-2.03638	3.47475e-08	3.04623e-06
ENSMUSG00000069565	Dazap1	10:80261486-80288999	14.9102	5.68411	1.48954	3.53308e-08	3.08895e-06
ENSMUSG00000107176	Gm9794	6:66875321-66875743	59.6573	14.8002	2.18618	3.57409e-08	3.11634e-06
ENSMUSG00000106588	Gm17590	5:3341076-3526279	0.163225	0.53925	-1.93366	3.66881e-08	3.19028e-06
ENSMUSG00000058934	Igf1os	10:87826377-87937046	1.75909	5.47493	-1.6349	3.69999e-08	3.20872e-06
ENSMUSG00000085006	BC021767	3:94660632-94704530	0.412027	2.02047	-2.38995	3.98626e-08	3.44769e-06
ENSMUSG00000074254	Cyp2a4	7:26307169-26315088	105.778	9.15513	3.94585	4.01305e-08	3.46155e-06
ENSMUSG00000020182	Ddc	11:11814101-11898144	6.16029	19.193	-1.53228	4.08251e-08	3.50298e-06
ENSMUSG00000022512	Cldn1	16:26356642-26371841	5.10238	17.3203	-1.55572	4.08285e-08	3.50298e-06
ENSMUSG00000044071	Fam19a2	10:123263996-123742341	0.451811	0.04895	3.44295	4.10069e-08	3.50893e-06
ENSMUSG00000029167	Ppargc1a	5:51454250-51567726	8.43812	3.03165	1.93661	4.14504e-08	3.53747e-06
ENSMUSG00000100583	Gm29443	7:16494444-16632643	0.71428	2.32315	-1.60283	4.25865e-08	3.62481e-06
ENSMUSG00000022010	Tsc22d1	14:76414961-76507765	9.47989	36.5797	-1.71567	4.30487e-08	3.65449e-06
ENSMUSG00000080780	Gm11252	4:75941240-76450495	0.751446	2.90451	-1.85994	4.34044e-08	3.67498e-06
ENSMUSG00000032018	Sc5d	9:42251595-42264256	262.401	74.3602	1.48628	4.45939e-08	3.76579e-06
ENSMUSG00000087606	Gm16121	5:140008800-140143984	0.336865	0.216626	3.27827	4.50861e-08	3.79738e-06
ENSMUSG00000053825	Ppfia2	10:106470339-107123738	0.17547	0.636252	-1.94342	4.77318e-08	4.00264e-06
ENSMUSG00000097170	Gm16982	7:141562132-141633279	0.847017	2.80209	-1.60812	4.77719e-08	4.00264e-06
ENSMUSG00000078183	Gm15610	5:8966002-8982213	0.284461	1.71731	-5.8791	4.83918e-08	4.04405e-06
ENSMUSG00000002992	Apoc2	7:19671579-19677941	0.742855	45.318	-5.88539	4.89334e-08	4.07707e-06
ENSMUSG00000104713	Gbp6	5:105270702-105293698	0.944901	4.09797	-2.00556	4.91025e-08	4.07707e-06
ENSMUSG00000117573	AC139027.2	18:12645467-12739385	0.114821	1.20928	-4.27189	4.9202e-08	4.07707e-06
ENSMUSG00000042213	Zfand4	6:116264222-116333485	11.8995	4.21007	1.58858	4.92938e-08	4.07707e-06
ENSMUSG00000102234	Gm37885	1:182467253-182517650	0.49325	1.71085	-1.93496	4.9492e-08	4.08296e-06
ENSMUSG00000082990	Gm14052	2:132052754-132103433	0.144638	0.814501	-2.49318	5.017e-08	4.12831e-06
ENSMUSG00000085826	Gm15638	16:45777743-46011534	0.720079	3.5407	-1.87501	5.18517e-08	4.25581e-06
ENSMUSG00000118382	AC165962.4	17:30591508-30612666	1.69948	7.25922	-2.00681	5.42771e-08	4.44354e-06
ENSMUSG00000115414	Gm49257	15:55307650-55521161	0.494131	2.24911	-1.90072	5.64078e-08	4.59459e-06
ENSMUSG00000092693	Gm22923	16:75755053-75766829	0.128502	1.12561	-2.97442	5.66155e-08	4.59987e-06
ENSMUSG00000019987	Arg1	10:24915221-24927484	848.705	381.207	1.30906	5.82739e-08	4.72268e-06
ENSMUSG00000000168	Dlat	9:50634633-50659780	26.9946	11.6568	1.38622	5.91034e-08	4.77788e-06
ENSMUSG00000041697	Cox6a1	5:115345642-115348981	181.511	71.6766	1.46489	5.98624e-08	4.8271e-06
ENSMUSG00000031954	Cfdp1	8:111768491-111854291	10.2405	4.6031	1.34032	6.02202e-08	4.84381e-06
ENSMUSG00000086324	Gm15564	16:35966752-36037186	0.25117	0.73959	-1.98291	6.06332e-08	4.86487e-06
ENSMUSG00000060586	H2-Eb1	17:34305867-34316674	4.00833	19.0901	-2.11327	6.15211e-08	4.91948e-06
ENSMUSG00000097730	Gm26588	6:88712734-88828361	0.874499	3.32538	-1.97419	6.17343e-08	4.91948e-06
ENSMUSG00000117513	AC126438.1	17:26212533-26244212	0.453472	2.03363	-2.02422	6.17726e-08	4.91948e-06
ENSMUSG00000085695	Gm15243	X:160502218-160598666	0.178833	0.80808	-2.09898	6.35565e-08	5.04906e-06
ENSMUSG00000086593	Gm16548	1:164147745-164223518	4.24145	9.97435	-1.51698	6.40686e-08	5.0772e-06
ENSMUSG00000090095	Rpl29-ps1	3:152714118-152786499	0.27215	1.32146	-2.19611	6.6825e-08	5.2749e-06
ENSMUSG00000049327	Kmt5a	5:124439930-124462308	10.9572	6.43012	1.84985	6.68912e-08	5.2749e-06
ENSMUSG00000018566	Slc2a4	11:69942539-69948188	2.64991	0.185378	3.70987	7.33225e-08	5.76792e-06
ENSMUSG00000041798	Gck	11:5900820-5950081	56.9229	24.5617	1.43	7.48439e-08	5.87324e-06
ENSMUSG00000103766	Gm38392	3:88243380-88321761	0.922245	3.31079	-1.67108	7.62362e-08	5.96794e-06
ENSMUSG00000085091	Egfros	11:16749191-16918154	1.88247	7.23275	-1.78266	8.12207e-08	6.3427e-06
ENSMUSG00000074136	4930513N10Rik	8:95719143-95821728	0.387221	1.30796	-1.63333	8.30639e-08	6.47094e-06
ENSMUSG00000108208	Gm44184	6:122006736-122248531	0.966204	6.45036	-2.44894	8.49847e-08	6.60458e-06
ENSMUSG00000104785	Gm31121	3:149562176-149664772	0.031808	2.15195	-5.85377	8.60801e-08	6.67359e-06
ENSMUSG00000085440	Sorbs2os	8:45627561-45827895	0.382107	1.82652	-2.04197	8.66468e-08	6.70138e-06
ENSMUSG00000064225	Paqr9	9:95559657-95568023	16.6816	72.4292	-2.05058	8.71651e-08	6.7253e-06
ENSMUSG00000029833	Trim24	6:37870811-37966296	18.0579	7.17918	1.54203	8.86988e-08	6.82726e-06
ENSMUSG00000088651	Gm24853	12:81498929-81532901	0.34249	1.39384	-1.91589	9.14424e-08	7.02164e-06
ENSMUSG00000111250	Gm47818	9:77817600-77852045	2.5585	0.972747	2.09717	9.16683e-08	7.02223e-06
ENSMUSG00000108036	Gm43967	6:52714446-52766802	0.00080925	0.349871	-7.67494	9.27662e-08	7.08945e-06
ENSMUSG00000032883	Acsl3	1:78657825-78707743	11.9006	4.30137	1.4894	9.41905e-08	7.18125e-06
ENSMUSG00000055839	Elob	17:23824738-23829136	43.3343	13.4886	1.77117	9.54846e-08	7.25401e-06
ENSMUSG00000026669	Mcm10	2:4989714-5012791	11.4421	39.1405	-2.13583	9.55958e-08	7.25401e-06
ENSMUSG00000053886	Sh2d4a	8:68276567-68347699	3.64729	1.55064	1.41954	9.8935e-08	7.48973e-06
ENSMUSG00000020532	Acaca	11:84129672-84401651	45.812	20.6794	1.31123	1.03462e-07	7.81404e-06
ENSMUSG00000034785	Dio1	4:107291465-107307169	9.22413	40.273	-2.07838	1.05949e-07	7.98315e-06
ENSMUSG00000037197	Rbm17	2:11585437-11604153	11.1966	5.48638	1.45152	1.09855e-07	8.25815e-06
ENSMUSG00000085054	Gm15834	1:58505148-58586231	0.119201	0.598281	-2.3831	1.1232e-07	8.42375e-06
ENSMUSG00000116964	Gm46555	16:92391982-92466197	0.173137	1.34715	-2.77366	1.13141e-07	8.46556e-06
ENSMUSG00000093930	Hmgcs1	13:119690379-119708260	97.3609	31.4958	1.80137	1.14359e-07	8.52577e-06
ENSMUSG00000079915	Gm16073	9:65828746-65885455	0.166105	0.671895	-2.08429	1.14475e-07	8.52577e-06
ENSMUSG00000084292	Gm13535	2:57236227-57369085	0.09157	0.713085	-2.90271	1.1957e-07	8.88465e-06
ENSMUSG00000063457	Rps15	10:80292453-80294114	194.466	80.1257	1.38158	1.22203e-07	9.05939e-06
ENSMUSG00000086437	Gm13021	4:140422524-140431931	3.75339	0.575866	2.93974	1.23505e-07	9.13485e-06
ENSMUSG00000004730	Adgre1	17:57358691-57483527	2.98367	10.7855	-1.61249	1.25965e-07	9.29543e-06
ENSMUSG00000022623	Shank3	15:89499623-89560261	4.55964	1.98962	1.50651	1.2878e-07	9.48138e-06
ENSMUSG00000040269	Mrps28	3:8802146-8923918	15.5358	7.16277	1.26885	1.30944e-07	9.61871e-06
ENSMUSG00000086645	Gm15743	16:31422280-31458907	2.92439	10.0492	-1.67861	1.33762e-07	9.80331e-06
ENSMUSG00000045294	Insig1	5:28071363-28078662	179.22	66.7999	1.51	1.34986e-07	9.87052e-06
ENSMUSG00000097019	Gm26663	4:11263939-11342953	0.030777	0.225875	-2.75252	1.37692e-07	1.00456e-05
ENSMUSG00000085102	1700010K24Rik	3:108248909-108279955	0.146617	0.80211	-2.37778	1.41221e-07	1.02798e-05
ENSMUSG00000078143	Gm17344	8:109778400-109868455	0.475409	1.46076	-1.52717	1.49117e-07	1.083e-05
ENSMUSG00000117412	AC165360.1	17:84705252-84791902	0.856974	2.76363	-1.55833	1.51686e-07	1.09918e-05
ENSMUSG00000108347	Gm19187	7:56050221-56231917	0.292896	0.96122	-1.54406	1.54522e-07	1.11721e-05
ENSMUSG00000097582	Gm26527	13:93770950-93943015	0.195472	0.647187	-1.57458	1.61596e-07	1.16574e-05
ENSMUSG00000022797	Tfrc	16:32608920-32632794	25.3777	9.31644	1.74356	1.66493e-07	1.19838e-05
ENSMUSG00000041939	Mvk	5:114444269-114460591	10.0377	3.59145	1.69002	1.7125e-07	1.22986e-05
ENSMUSG00000030004	Nat8	6:85830388-85832082	1.02378	9.47502	-3.15239	1.79812e-07	1.2864e-05
ENSMUSG00000101517	4732465J04Rik	10:95746077-95804301	4.98814	3.05954	1.55469	1.79922e-07	1.2864e-05
ENSMUSG00000058492	Scp2-ps2	9:123306600-123317998	85.2351	233.695	-1.33069	1.83128e-07	1.30642e-05
ENSMUSG00000107647	Gm44445	6:52546233-52640335	2.56832	12.2416	-2.15258	1.8443e-07	1.3128e-05
ENSMUSG00000041220	Elovl6	3:129487216-129638495	51.9372	21.3549	1.42704	1.85447e-07	1.31712e-05
ENSMUSG00000097553	4930455D15Rik	18:32663642-32866258	0.115978	0.49955	-1.95489	1.91252e-07	1.35537e-05
ENSMUSG00000044894	Uqcrq	11:53427922-53430831	183.069	72.0057	1.41395	1.92257e-07	1.35949e-05
ENSMUSG00000090779	Gm17110	14:34411187-34505766	0.31725	0.613802	-1.78923	1.97436e-07	1.39305e-05
ENSMUSG00000076382	Gm23193	8:111153315-111259207	0.377997	1.29258	-1.60027	2.10157e-07	1.47956e-05
ENSMUSG00000070280	Slc22a14	9:119169455-119393420	1.45561	3.88858	-1.48043	2.15481e-07	1.51043e-05
ENSMUSG00000090137	Uba52	8:70508263-70510801	108.872	41.2025	1.69281	2.18204e-07	1.52619e-05
ENSMUSG00000097410	Gm26668	11:102838476-103077923	0.597417	1.18059	-1.6173	2.32035e-07	1.61941e-05
ENSMUSG00000089281	Scarna6	1:87784556-87784820	40.8767	164.057	-1.86743	2.33406e-07	1.62546e-05
ENSMUSG00000057666	Gapdh	6:125161715-125166552	56.4566	3.58825	2.93123	2.35428e-07	1.636e-05
ENSMUSG00000109327	Gm44995	7:89139576-89346288	0.658477	2.1074	-1.56094	2.41008e-07	1.66757e-05
ENSMUSG00000027603	Ggt7	2:155490379-155518237	3.07653	0.363588	2.53553	2.48059e-07	1.71267e-05
ENSMUSG00000118361	AC132320.1	18:60211988-60356179	0.164447	0.70697	-1.97563	2.55472e-07	1.76008e-05
ENSMUSG00000030364	Clec2h	6:128662385-128677374	0.782491	6.55342	-3.01739	2.6186e-07	1.80023e-05
ENSMUSG00000025508	Rplp2	7:141447370-141451585	65.7896	27.7093	1.46643	2.65639e-07	1.82232e-05
ENSMUSG00000004263	Atn1	6:124742544-124756524	5.58134	2.25146	1.54401	2.72268e-07	1.86382e-05
ENSMUSG00000035048	Anapc13	9:102586647-102634425	20.3815	6.42392	1.46215	2.75842e-07	1.88428e-05
ENSMUSG00000042312	S100a13	3:90514435-90524581	8.45828	3.27449	1.51899	2.82429e-07	1.92518e-05
ENSMUSG00000022236	Ropn1l	15:31441211-31453737	7.30752	2.21226	1.81283	3.01371e-07	2.04996e-05
ENSMUSG00000024421	Lama3	18:12333819-12583013	0.186629	0.751297	-1.91348	3.02092e-07	2.05053e-05
ENSMUSG00000069668	Sult3a1	10:33857721-33879532	12.9728	0.0265048	8.9206	3.07513e-07	2.08293e-05
ENSMUSG00000114612	Gm47550	13:98723429-98764533	0.092465	0.558431	-2.47405	3.16019e-07	2.13605e-05
ENSMUSG00000059277	R74862	7:143021784-143068222	3.40069	10.9398	-1.57769	3.22065e-07	2.17235e-05
ENSMUSG00000087579	Hectd2os	19:36614052-36705641	3.6488	23.7273	-2.61914	3.39156e-07	2.28285e-05
ENSMUSG00000022450	Ndufa6	15:82350140-82354322	89.2943	32.3861	1.58283	3.42134e-07	2.29808e-05
ENSMUSG00000026228	Htr2b	1:86064398-86139298	0.692501	2.90822	-1.94267	3.47386e-07	2.3285e-05
ENSMUSG00000102299	Gm37539	1:155778090-155816762	1.66244	5.69781	-1.63613	3.49344e-07	2.33676e-05
ENSMUSG00000071052	Rpl7a-ps5	17:57838430-57839221	9.21436	1.22988	3.05131	3.56782e-07	2.38156e-05
ENSMUSG00000073616	Cops9	1:92637145-92641985	28.6845	9.00639	1.77507	3.59117e-07	2.39218e-05
ENSMUSG00000079671	2610203C22Rik	1:9441917-9631175	0.967596	3.32944	-1.79864	3.6132e-07	2.40188e-05
ENSMUSG00000106518	Gm42759	5:97884495-98034005	0.116523	0.445724	-1.79552	3.65131e-07	2.42221e-05
ENSMUSG00000035890	Rnf126	10:79758515-79766952	9.26528	3.64002	1.53332	3.68305e-07	2.43824e-05
ENSMUSG00000097347	Gm17275	1:180802450-180813581	3.74794	13.1921	-1.66779	3.70388e-07	2.44699e-05
ENSMUSG00000096699	Rps19-ps4	18:42202352-42262165	0.523323	1.45808	-2.19153	3.73556e-07	2.46287e-05
ENSMUSG00000046229	Scand1	2:156311847-156312704	19.5191	4.35602	2.31885	3.86484e-07	2.54289e-05
ENSMUSG00000068747	Sort1	3:108284082-108361511	2.29296	6.30321	-1.30136	3.91366e-07	2.56976e-05
ENSMUSG00000076441	Ass1	2:31470207-31520672	1997.53	907.164	1.36118	3.93946e-07	2.58143e-05
ENSMUSG00000029656	C8b	4:104766317-104804548	24.7643	94.0758	-1.84322	3.98581e-07	2.60649e-05
ENSMUSG00000087338	Scpep1os	11:88905928-88955415	0.399725	2.12637	-2.27496	4.0401e-07	2.63664e-05
ENSMUSG00000046085	4931422A03Rik	2:103966943-104061878	0.910712	4.40194	-2.2209	4.15657e-07	2.70715e-05
ENSMUSG00000097364	Gm26719	6:21985053-22256401	0.32674	1.09926	-1.73066	4.20703e-07	2.73448e-05
ENSMUSG00000069540	Gm4925	10:88729541-88744601	0.369197	1.69337	-2.25847	4.42229e-07	2.8686e-05
ENSMUSG00000056629	Fkbp2	19:6977741-6980501	24.9239	7.47985	1.933	4.7483e-07	3.07388e-05
ENSMUSG00000091968	Gm17115	17:32765556-32790572	0.183596	0.94406	-2.23631	4.82016e-07	3.11413e-05
ENSMUSG00000032198	Dock6	9:21799860-21852635	6.36714	2.7449	1.40194	4.88144e-07	3.14335e-05
ENSMUSG00000083728	Gm13854	6:33249115-33973975	0.168169	0.730676	-1.91587	4.88982e-07	3.14335e-05
ENSMUSG00000037797	Adh4	3:138415466-138430892	50.0218	174.157	-1.72328	4.89469e-07	3.14335e-05
ENSMUSG00000115463	Gm49356	15:58889298-58937359	0	0.825625	-14.4466	5.00831e-07	3.20702e-05
ENSMUSG00000058603	Rpl28-ps1	1:128038569-128038982	22.1597	3.37241	2.83458	5.01378e-07	3.20702e-05
ENSMUSG00000062545	Tlr12	4:128615443-128618619	1.08342	6.24918	-2.39333	5.03491e-07	3.21415e-05
ENSMUSG00000089914	4930486I03Rik	1:20347195-20618052	0.0299705	0.381832	-3.37889	5.07369e-07	3.23249e-05
ENSMUSG00000094456	Gm22625	4:98395516-98652524	0.0876938	0.44434	-2.18458	5.08952e-07	3.23617e-05
ENSMUSG00000097387	4930563E18Rik	18:10644486-10711832	0.252653	0.94581	-1.8154	5.17266e-07	3.28255e-05
ENSMUSG00000095143	Hsd3b4	3:98499071-98510514	0.000697	0.182643	-7.50544	5.27987e-07	3.34399e-05
ENSMUSG00000110093	Gm45282	7:48893685-48910062	0	0.0572402	-9.18966	5.30976e-07	3.35631e-05
ENSMUSG00000068874	Selenbp1	3:94933056-94944758	266.494	106.921	1.42683	5.38319e-07	3.39605e-05
ENSMUSG00000112375	Gm38560	10:82845363-82897714	0.866538	2.5434	-1.39585	5.62101e-07	3.53915e-05
ENSMUSG00000008393	Carhsp1	16:8658577-8679857	12.2158	2.12837	2.39218	5.85916e-07	3.68189e-05
ENSMUSG00000015806	Qdpr	5:45434021-45450236	156.909	65.8921	1.45739	6.03148e-07	3.77686e-05
ENSMUSG00000085404	Gm12909	4:62088247-62118618	3.02616	0.733762	2.34143	6.03404e-07	3.77686e-05
ENSMUSG00000081894	Gm14212	2:126791674-126877240	0.207789	0.878668	-1.97159	6.04551e-07	3.77686e-05
ENSMUSG00000116771	Gm49691	17:21422649-21450267	0	0.091148	-8.92156	6.078e-07	3.78605e-05
ENSMUSG00000029802	Abcg2	6:58584523-58695676	18.1018	52.1109	-1.40119	6.09249e-07	3.78605e-05
ENSMUSG00000071415	Rpl23	11:97771186-97782437	40.5762	10.299	1.47797	6.22866e-07	3.86129e-05
ENSMUSG00000097774	Gm26565	2:6544940-7081313	0.0757185	0.301465	-1.82158	6.32575e-07	3.91394e-05
ENSMUSG00000115723	1700087M22Rik	14:30715495-30822720	0.154912	0.542417	-1.80008	6.39549e-07	3.94949e-05
ENSMUSG00000078853	Igtp	11:58199556-58207591	7.30872	23.5685	-1.59537	6.57048e-07	4.04978e-05
ENSMUSG00000086231	Rapgef4os3	2:72174713-72257469	1.22835	3.84829	-1.48653	6.7408e-07	4.14682e-05
ENSMUSG00000117315	AC154218.2	17:71144538-71181987	0.0147058	0	8.49702	6.81184e-07	4.18252e-05
ENSMUSG00000087500	Gm12426	4:47197487-47306998	0.0579265	0.492848	-2.80187	7.03688e-07	4.31247e-05
ENSMUSG00000109803	Gm45604	10:125219350-125339209	0.311685	1.16028	-1.78504	7.46284e-07	4.56482e-05
ENSMUSG00000106082	4930404A12Rik	5:124629082-124725079	0.290376	1.00061	-1.65602	7.51273e-07	4.58226e-05
ENSMUSG00000081207	Gm13775	4:61593178-61876163	0.772602	23.2704	-2.72392	7.51984e-07	4.58226e-05
ENSMUSG00000089768	Tmsb15b1	X:136974022-136976874	0.212374	0	8.64021	7.57875e-07	4.60943e-05
ENSMUSG00000035811	Ugt2b35	5:87000860-87013275	36.4948	95.9493	-1.25488	7.8227e-07	4.74882e-05
ENSMUSG00000040583	Cyp2b13	7:26057594-26096197	15.6363	0.0383472	9.16755	7.90386e-07	4.78905e-05
ENSMUSG00000044378	Slc15a5	6:137983586-138080888	0.321467	1.64683	-3.31818	8.17481e-07	4.94392e-05
ENSMUSG00000000552	Zfp385a	15:103313895-103340093	5.13932	2.1251	1.43802	8.25609e-07	4.9837e-05
ENSMUSG00000091412	Gm2895	15:66929346-67013039	0.0575115	0.317783	-2.28314	8.29579e-07	4.99829e-05
ENSMUSG00000034892	Rps29	12:69157722-69159186	128.644	54.582	1.39688	8.51447e-07	5.11091e-05
ENSMUSG00000082475	Gm7206	14:45704536-45713723	1.93248	6.43853	-1.58508	8.80601e-07	5.27606e-05
ENSMUSG00000093610	Cyp2c53-ps	19:39229254-39274985	0	0.406769	-9.86448	8.95646e-07	5.35623e-05
ENSMUSG00000103715	4933431K14Rik	9:85687400-85750429	0.642329	1.44799	-1.48676	9.07893e-07	5.4194e-05
ENSMUSG00000108427	Gm36696	7:72079988-72306647	0.136658	0.544921	-1.98839	9.50578e-07	5.65322e-05
ENSMUSG00000108738	Gm44777	7:116334255-116443450	0.383087	0.87478	-1.69262	9.57757e-07	5.6854e-05
ENSMUSG00000089336	Gm24347	9:64811332-64919647	0.156536	0.601885	-1.81409	9.7263e-07	5.76306e-05
ENSMUSG00000081353	Gm13818	2:93695651-93822756	0.549841	1.60142	-1.49798	1.01465e-06	6.00096e-05
ENSMUSG00000063447	Ube2d2b	5:107744807-107875081	0.652325	1.68284	-1.37059	1.03726e-06	6.12348e-05
ENSMUSG00000118074	AC121957.1	18:45444916-45592144	1.36481	0.295632	2.1045	1.04722e-06	6.17095e-05
ENSMUSG00000072664	Ugt3a1	15:9276888-9315032	10.8044	32.871	-1.56112	1.06029e-06	6.22515e-05
ENSMUSG00000107458	Gm44040	6:108213106-108551103	0.546048	1.42074	-1.26852	1.08346e-06	6.3496e-05
ENSMUSG00000111631	Gm32017	9:70797891-70934826	1.61438	5.33164	-1.63477	1.09359e-06	6.39729e-05
ENSMUSG00000023951	Vegfa	17:46016993-46032369	21.9453	9.43518	1.39524	1.10277e-06	6.43927e-05
ENSMUSG00000021101	4930408O17Rik	12:104763115-104871535	0.844518	2.62286	-1.60264	1.11026e-06	6.47127e-05
ENSMUSG00000085437	1700047A11Rik	8:26021472-26119241	0.198292	0.723323	-1.80326	1.11566e-06	6.491e-05
ENSMUSG00000113907	Gm47167	12:102780691-102878415	0.125898	0.473762	-1.75279	1.12786e-06	6.55017e-05
ENSMUSG00000020088	Sar1a	10:61680299-61694235	11.1165	34.2843	-1.84716	1.13856e-06	6.60035e-05
ENSMUSG00000066153	Mup21	4:62147932-62150863	11.0313	71.9515	-2.65899	1.15333e-06	6.67395e-05
ENSMUSG00000069266	Hist1h4b	13:23757013-23757409	37.2066	8.03884	2.33815	1.16962e-06	6.7561e-05
ENSMUSG00000064294	Aox3	1:58113130-58200698	48.618	145.043	-1.40623	1.17885e-06	6.79716e-05
ENSMUSG00000097675	1700101I11Rik	6:129531950-129542339	2.77692	9.5697	-1.70014	1.20402e-06	6.92992e-05
ENSMUSG00000101162	Gm26728	6:125460266-125509135	0.174878	0.903835	-2.39515	1.22118e-06	7.01469e-05
ENSMUSG00000097261	4930532G15Rik	1:185359461-185428347	0.76561	2.12667	-1.31426	1.22311e-06	7.01469e-05
ENSMUSG00000069516	Lyz2	10:117277331-117282321	15.5438	87.8029	-2.20784	1.23405e-06	7.06482e-05
ENSMUSG00000028851	Nudc	4:133532542-133545996	14.3369	6.45384	1.30207	1.24421e-06	7.11032e-05
ENSMUSG00000097412	1810014B01Rik	10:86685525-86705510	4.23072	11.4312	-1.41181	1.25442e-06	7.156e-05
ENSMUSG00000097748	Gm26533	18:31758020-31789045	0.289746	1.19996	-1.91325	1.28252e-06	7.30335e-05
ENSMUSG00000027983	Cyp2u1	3:131288441-131303227	7.76717	31.9248	-1.98021	1.31506e-06	7.47538e-05
ENSMUSG00000020038	Cry1	10:85131700-85185064	6.13923	2.28247	1.6451	1.32049e-06	7.493e-05
ENSMUSG00000082429	Gm13171	4:155491333-155559587	0.768918	3.39622	-1.96847	1.32988e-06	7.53304e-05
ENSMUSG00000020644	Id2	12:25093799-25097140	23.0719	8.84469	1.6146	1.35757e-06	7.66287e-05
ENSMUSG00000086432	B430119L08Rik	12:103728074-103956941	170.075	518.137	-1.49371	1.41266e-06	7.95986e-05
ENSMUSG00000105398	Gm47305	12:69361270-69361339	0	13510	-16.0755	1.43605e-06	8.07753e-05
ENSMUSG00000107745	Gm43917	6:86194991-86275677	0.21873	0.779665	-1.67026	1.47062e-06	8.25755e-05
ENSMUSG00000105275	Gm43214	5:21186056-21291742	0.177961	0.739022	-1.87718	1.5097e-06	8.46221e-05
ENSMUSG00000063751	Platr8	2:109902396-109913319	0	0.0581088	-8.59291	1.51478e-06	8.47592e-05
ENSMUSG00000069170	Adgrv1	13:81095068-81633154	0.655903	2.54253	-1.86671	1.52199e-06	8.50147e-05
ENSMUSG00000048118	Arid4a	12:71015990-71100144	5.8033	3.28109	1.41131	1.53612e-06	8.56555e-05
ENSMUSG00000021453	Gadd45g	13:51846678-51848468	2.72357	13.2066	-2.17617	1.54382e-06	8.59356e-05
ENSMUSG00000060131	Atp8b4	2:126320973-126500674	0.136174	0.692159	-1.99757	1.55677e-06	8.65072e-05
ENSMUSG00000040128	Pnrc1	4:33245423-33290163	32.5485	16.3981	1.18127	1.56313e-06	8.67107e-05
ENSMUSG00000095438	Mir133a-1hg	18:10725405-10818098	0.676793	2.41473	-1.47356	1.57687e-06	8.73223e-05
ENSMUSG00000074652	Myh7b	2:155611212-155692374	0.959264	3.1365	-1.5798	1.60131e-06	8.85234e-05
ENSMUSG00000106625	Gm43344	3:27416275-27712198	0.180173	0.867563	-1.85061	1.67176e-06	9.22179e-05
ENSMUSG00000014164	Klhl3	13:58000228-58123464	3.87993	1.73978	1.22082	1.67387e-06	9.22179e-05
ENSMUSG00000019362	D8Ertd738e	8:84246238-84249719	36.8594	15.7678	1.35292	1.67707e-06	9.22357e-05
ENSMUSG00000053615	Gm9913	2:125300823-125507881	0.0440982	0.495033	-3.12982	1.69355e-06	9.29832e-05
ENSMUSG00000019235	Rps6kl1	12:85110405-85151264	0.93921	3.11016	-1.58421	1.73197e-06	9.49307e-05
ENSMUSG00000097162	2310010J17Rik	7:90090229-90208971	3.94376	5.91218	-1.22731	1.74508e-06	9.53816e-05
ENSMUSG00000108701	Gm44616	7:55842089-55930902	0.163739	1.30583	-3.01352	1.74612e-06	9.53816e-05
ENSMUSG00000109350	Gm44805	7:19671579-19681479	363.737	116.691	1.31944	1.75925e-06	9.57886e-05
ENSMUSG00000089744	Gm16146	18:84851367-84879871	18.1035	58.4476	-1.59478	1.75953e-06	9.57886e-05
ENSMUSG00000093341	Gm26116	11:54522876-54699372	0.10992	0.376529	-1.63814	1.79517e-06	9.75639e-05
ENSMUSG00000109825	Gm45589	8:63700863-63739577	0	0.081804	-10.3188	1.80446e-06	9.79032e-05
ENSMUSG00000084915	C230037L18Rik	15:89472528-89485164	0.342172	1.92838	-2.23207	1.81076e-06	9.808e-05
ENSMUSG00000104444	Gm33051	3:28805499-28813985	0.318745	2.12986	-2.64447	1.83192e-06	9.90236e-05
ENSMUSG00000089261	Mir669n	3:115944390-116007355	0.233987	0.604839	-2.08314	1.83434e-06	9.90236e-05
ENSMUSG00000100130	Gm28379	9:66350434-66471938	0.197987	0.738254	-1.58759	1.87238e-06	0.000100908
ENSMUSG00000039519	Cyp7b1	3:18071773-18243338	12.7209	68.6103	-2.29459	1.88939e-06	0.000101527
ENSMUSG00000015340	Cybb	X:9435252-9487771	2.59399	9.38658	-1.65293	1.89017e-06	0.000101527
ENSMUSG00000083632	Gm11786	4:3317858-3327329	0	1.40894	-13.09	1.91526e-06	0.000102703
ENSMUSG00000022218	Tgm1	14:55700009-55713926	6.76342	2.64594	1.49247	1.95007e-06	0.000104395
ENSMUSG00000069014	Gm5641	3:54481438-54482925	11.4207	2.50001	2.33895	2.00715e-06	0.000107253
ENSMUSG00000064339	mt-Rnr2	MT:1-9458	2397.97	738.081	1.91336	2.01012e-06	0.000107253
ENSMUSG00000024140	Epas1	17:86753700-86833410	88.2716	38.5837	1.30876	2.01885e-06	0.000107541
ENSMUSG00000030530	Furin	7:80388585-80405436	104.416	47.9688	1.2573	2.05689e-06	0.000109205
ENSMUSG00000098559	Gm15013	X:139685011-139753402	0.117959	0.710839	-2.46257	2.13901e-06	0.000113378
ENSMUSG00000029771	Irf5	6:29526625-29609838	1.38073	4.47466	-1.51735	2.15863e-06	0.00011423
ENSMUSG00000085157	4930515L19Rik	X:46267559-46328911	0.027684	0	10.0949	2.16825e-06	0.000114551
ENSMUSG00000003721	Insig2	1:121304353-121332589	18.1922	44.3291	-1.33099	2.2326e-06	0.000117617
ENSMUSG00000086594	Nudt12os	17:58996251-59024981	0.517205	2.84485	-2.27068	2.23361e-06	0.000117617
ENSMUSG00000097380	Gm26816	8:110847030-110962306	0.646011	2.48516	-1.91787	2.24735e-06	0.000118148
ENSMUSG00000021338	Carmil1	13:24012344-24280795	1.81544	5.17077	-1.48384	2.25536e-06	0.000118375
ENSMUSG00000050445	Cyp8b1	9:121914356-121916305	24.2698	159.556	-2.68478	2.29668e-06	0.000120348
ENSMUSG00000053931	Cnn3	3:121426497-121458207	36.5369	16.221	1.34449	2.3043e-06	0.000120551
ENSMUSG00000104042	Gm37564	X:42147988-42276130	0.317897	0.98656	-1.36674	2.31371e-06	0.000120846
ENSMUSG00000086065	Gm16180	8:3150135-3279872	0.912624	2.87898	-1.55825	2.32073e-06	0.000121016
ENSMUSG00000112547	Gm47096	12:44220387-44316492	0.323458	1.02316	-1.57035	2.33007e-06	0.000121307
ENSMUSG00000085465	Gm15347	8:12860358-12877344	0	0.102518	-9.97591	2.35626e-06	0.000122353
ENSMUSG00000039552	Rsph4a	10:33905111-33916021	0.492347	0.032555	3.92098	2.35776e-06	0.000122353
ENSMUSG00000103293	Gm5842	3:22076628-22216499	0.257883	0.986685	-1.99761	2.39197e-06	0.000123866
ENSMUSG00000092021	Gbp11	5:105322957-105346472	0.809335	13.0841	-3.80516	2.39463e-06	0.000123866
ENSMUSG00000074639	Rdh16f2	10:127866474-127877317	81.677	32.9453	1.40467	2.47056e-06	0.000127589
ENSMUSG00000104390	Gm17967	1:181035617-181060699	0.0230733	0.366746	-3.72109	2.47501e-06	0.000127614
ENSMUSG00000050471	Fam118b	9:35211244-35267805	3.22984	6.60806	-1.351	2.49561e-06	0.00012847
ENSMUSG00000097504	4930516B21Rik	9:119440278-119444830	0	0.108932	-8.25741	2.53768e-06	0.000130219
ENSMUSG00000002771	Grin2d	7:45831883-45884431	0.346888	2.01897	-2.25139	2.54987e-06	0.000130636
ENSMUSG00000051627	Hist1h1e	13:23620629-23622558	12.4582	2.07674	2.74224	2.6659e-06	0.000136363
ENSMUSG00000064419	Gm22249	5:38526860-38561805	0.713167	2.14208	-1.52193	2.68645e-06	0.000137197
ENSMUSG00000069874	Irgm2	11:58199618-58222782	9.30383	27.1483	-1.44138	2.70527e-06	0.000137939
ENSMUSG00000088185	Scarna2	3:108554338-108554751	220.059	95.1251	1.42536	2.71798e-06	0.000138367
ENSMUSG00000115049	Gm49172	15:95894207-95994129	0.0558107	0.34084	-2.30298	2.81216e-06	0.000142936
ENSMUSG00000098101	Gm27006	8:79683511-79711676	0.293693	1.3121	-1.92387	2.87851e-06	0.000145815
ENSMUSG00000041827	Oasl1	5:114923240-114937915	1.34394	4.12717	-1.6538	2.87881e-06	0.000145815
ENSMUSG00000077644	Gm24982	7:114768795-114850115	0.077781	0.582172	-2.86816	2.8824e-06	0.000145815
ENSMUSG00000046997	Spsb4	9:96943482-97018843	0.258077	1.70065	-2.7034	2.93249e-06	0.000148116
ENSMUSG00000087596	Gm11715	11:107157408-107189381	0.0818273	0.468707	-2.50959	3.0086e-06	0.000151722
ENSMUSG00000085765	Gm12333	11:74927446-75164458	0.264257	0.746525	-1.39682	3.05132e-06	0.000153636
ENSMUSG00000045464	2810002D19Rik	2:94300782-94438350	0.564096	1.38946	-1.27854	3.06523e-06	0.000154095
ENSMUSG00000078922	Tgtp1	11:48985327-48994172	1.00372	4.57365	-2.00919	3.11392e-06	0.000156298
ENSMUSG00000092220	Gm20528	1:88055393-88219004	14.3031	47.2195	-1.65224	3.12846e-06	0.000156783
ENSMUSG00000081570	Gm12192	11:49671482-49713535	0.125571	0.649541	-2.20719	3.18143e-06	0.00015919
ENSMUSG00000116088	Gm49460	15:72588283-73061096	0.232723	0.736538	-1.53221	3.33424e-06	0.000166319
ENSMUSG00000088758	Gm24898	16:21761287-21787833	6.79666	19.2621	-1.31963	3.3574e-06	0.000167147
ENSMUSG00000023968	Crip3	17:46428902-46438501	0.120285	1.04689	-3.86747	3.36122e-06	0.000167147
ENSMUSG00000098837	Gm20111	14:64816376-64949868	0.183868	0.990672	-1.91059	3.37667e-06	0.00016754
ENSMUSG00000007721	Ccdc124	8:70868227-70873935	8.67026	3.15778	1.61064	3.37953e-06	0.00016754
ENSMUSG00000016028	Celsr1	15:85898929-86033777	3.25751	1.1929	1.40076	3.41145e-06	0.000168862
ENSMUSG00000022500	Litaf	16:10959275-11066157	16.6441	40.4983	-1.14296	3.42727e-06	0.000169384
ENSMUSG00000086868	Gm15883	7:27119695-27133660	12.9485	41.6518	-1.59855	3.46845e-06	0.000171156
ENSMUSG00000073805	Fam196a	7:134670696-135173222	0.148838	0.630688	-2.17197	3.49746e-06	0.000172323
ENSMUSG00000113005	Gm34408	12:37241762-37582230	0.348583	2.13853	-2.59364	3.51596e-06	0.00017297
ENSMUSG00000047866	Lonp2	8:86624043-86746623	50.341	132.479	-1.29479	3.58459e-06	0.000176077
ENSMUSG00000088875	Gm25862	10:62920652-62946498	0.532417	2.42961	-2.09383	3.60912e-06	0.000177012
ENSMUSG00000089169	Gm25413	1:97821097-98095641	0.366252	1.53849	-1.76946	3.64911e-06	0.000178701
ENSMUSG00000102451	Gm37655	1:138963132-139170945	0.211086	0.691468	-1.5494	3.68125e-06	0.000180001
ENSMUSG00000105465	Gm44325	2:120976798-121007823	0.102615	0.565253	-2.42769	3.7096e-06	0.000181112
ENSMUSG00000060989	Gm11847	4:12232833-12233951	11.0234	2.5484	2.28083	3.79066e-06	0.000184789
ENSMUSG00000030417	Pdcd5	7:35641880-35647521	6.13605	1.21728	2.58635	3.82042e-06	0.000185958
ENSMUSG00000040612	Ildr2	1:166254139-166316823	11.4724	5.71075	1.15156	3.84168e-06	0.00018671
ENSMUSG00000030237	Slco1a4	6:141805440-141856199	45.0921	19.1137	1.39333	3.86085e-06	0.000187359
ENSMUSG00000020893	Per1	11:69095217-69109960	17.1936	7.82369	1.31049	3.93617e-06	0.000190726
ENSMUSG00000106709	Gm30270	6:21771421-21853947	1.63616	4.43973	-1.42915	3.95094e-06	0.000191154
ENSMUSG00000033634	Nat8f2	6:85865422-85869158	164.9	448.277	-1.34663	3.99653e-06	0.000193069
ENSMUSG00000026141	Col19a1	1:24261890-24614651	261.783	0.013268	13.0889	4.10107e-06	0.000197823
ENSMUSG00000097507	Gm26538	18:34777022-34838862	0.198361	0.779585	-1.80717	4.15712e-06	0.000200226
ENSMUSG00000083210	Gm14869	X:109095393-109162577	0.340609	1.87807	-2.43219	4.35117e-06	0.000209245
ENSMUSG00000117895	AC102333.1	18:64978546-65214531	0.0979977	0.418019	-1.87854	4.35737e-06	0.000209245
ENSMUSG00000086844	B230206H07Rik	7:141338835-141365110	0.345849	1.52264	-1.97703	4.39463e-06	0.000210719
ENSMUSG00000038068	Rnf144b	13:47122656-47247991	6.26229	16.8696	-1.36307	4.42837e-06	0.000212022
ENSMUSG00000026104	Stat1	1:52119440-52161865	12.6306	36.5393	-1.171	4.45854e-06	0.000213148
ENSMUSG00000098785	Mir6395	8:34154553-34170843	1.56008	5.27863	-1.62479	4.53453e-06	0.00021646
ENSMUSG00000109876	Gm45449	8:83042571-83087133	0	0.078921	-9.88207	4.56509e-06	0.000217596
ENSMUSG00000017478	Zc3h18	8:122376609-122417360	11.9919	6.2081	1.17249	4.70776e-06	0.000224064
ENSMUSG00000098201	Gm26983	1:7088869-7173607	0.413435	1.38718	-1.73804	4.74613e-06	0.000225557
ENSMUSG00000025429	Pstpip2	18:77789914-77882879	6.70708	2.10011	1.80527	4.75331e-06	0.000225565
ENSMUSG00000003555	Cyp17a1	19:46667165-46673172	35.9527	12.29	1.86675	4.84916e-06	0.000229775
ENSMUSG00000097836	Gm26903	9:75828196-76015192	0.032932	0.217017	-2.50407	4.87864e-06	0.000230832
ENSMUSG00000114662	Gm31683	13:40907332-40917895	0.0501303	0	8.44756	4.90547e-06	0.00023176
ENSMUSG00000037692	Ahdc1	4:133011260-133078110	2.23704	1.42555	2.13083	4.92596e-06	0.000232387
ENSMUSG00000116831	Gm30505	16:22857834-22899449	71.6013	178.096	-1.11341	5.0211e-06	0.000236528
ENSMUSG00000117871	AC140469.1	19:57610437-58133306	0.284213	0.882672	-1.52324	5.06149e-06	0.000238082
ENSMUSG00000097474	Gm26584	8:40851102-40922067	4.93098	12.1393	-1.22502	5.21471e-06	0.000244932
ENSMUSG00000041560	Nop53	7:15936183-15946074	13.3918	5.70435	1.29461	5.24408e-06	0.000245952
ENSMUSG00000033060	Lmo7	14:101729957-101934710	13.2077	6.34419	1.16891	5.25899e-06	0.000246292
ENSMUSG00000085624	Gm14573	6:91156698-91174916	0.66075	2.44967	-1.78534	5.3163e-06	0.000248614
ENSMUSG00000035836	Ugt2b1	5:86916638-86926530	70.5537	231.604	-1.63056	5.36219e-06	0.000250365
ENSMUSG00000079495	Nat8f6	6:85808024-85820954	0.0278173	0.549015	-4.22239	5.36931e-06	0.000250365
ENSMUSG00000097533	Gm26590	14:52197351-52257742	0.239393	0.96032	-1.55988	5.42612e-06	0.000252607
ENSMUSG00000039148	Sart1	19:5377523-5388703	4.26228	1.74906	1.61413	5.43308e-06	0.000252607
ENSMUSG00000035632	Cnot3	7:3645268-3661109	7.72927	2.9941	1.58954	5.4667e-06	0.000253803
ENSMUSG00000022102	Dok2	14:70664536-70778495	1.07962	2.23123	-1.43906	5.48734e-06	0.000254394
ENSMUSG00000102961	Gm19918	1:156678545-156719083	0.161471	0.774389	-2.01571	5.50478e-06	0.000254836
ENSMUSG00000085408	C530005A16Rik	4:116557362-116597630	0.588872	1.86119	-1.56428	5.59607e-06	0.00025869
ENSMUSG00000098410	Mir1957b	8:111450200-111522030	0.102171	0.387983	-2.11455	5.72169e-06	0.000264117
ENSMUSG00000021127	Zfp36l1	12:80107754-80113013	43.7746	20.4945	1.24664	5.74661e-06	0.000264888
ENSMUSG00000113804	Gm46424	13:64193261-64248618	0.144343	0.772491	-2.38174	5.75517e-06	0.000264903
ENSMUSG00000030107	Usp18	6:121245906-121270917	4.64232	12.6177	-1.32178	5.77241e-06	0.000265317
ENSMUSG00000097303	3110083C13Rik	14:57916282-58003765	0.327346	1.02898	-1.42746	5.82751e-06	0.000267467
ENSMUSG00000084799	Ino80dos	1:63113078-63176752	1.89712	4.68832	-1.72908	5.84136e-06	0.000267721
ENSMUSG00000098992	Gm27597	11:98029413-98029492	231.52	66.329	1.95116	5.90976e-06	0.00027047
ENSMUSG00000028185	Dnase2b	3:146580985-146632309	33.0067	80.8538	-1.18678	5.9393e-06	0.000271436
ENSMUSG00000081722	Gm11763	2:145672908-145887590	0.117238	0.380344	-1.74015	5.96049e-06	0.000272018
ENSMUSG00000031767	Nudt7	8:114133557-114154739	25.1911	161.431	-2.01709	5.97909e-06	0.000272481
ENSMUSG00000042195	Slc35f2	9:53771538-53818154	0.0335538	0.746772	-4.4067	6.02603e-06	0.000274231
ENSMUSG00000067219	Nipal1	5:72647795-72671078	11.2603	3.3905	2.11706	6.04822e-06	0.000274852
ENSMUSG00000040761	Spen	4:141467890-141538597	7.42431	4.47143	1.25242	6.2176e-06	0.000281753
ENSMUSG00000023057	Fabp2	3:122895072-122899506	26.1189	68.0017	-1.26386	6.3034e-06	0.00028524
ENSMUSG00000004096	Cwc15	9:14500617-14510577	15.0684	7.45647	1.34728	6.34215e-06	0.00028659
ENSMUSG00000090805	CAAA01165726.1	GL456233.1:10588-39145	0.097996	0.7753	-2.84366	6.42761e-06	0.000289506
ENSMUSG00000020190	Mknk2	10:80665327-80678112	80.3302	42.9978	1.10475	6.4291e-06	0.000289506
ENSMUSG00000111429	Gm32511	9:71110603-71208124	0.739618	2.79858	-1.60382	6.43366e-06	0.000289506
ENSMUSG00000027533	Fabp5	3:10012548-10016607	79.637	21.1563	1.96064	6.47629e-06	0.000291017
ENSMUSG00000117994	AC110730.1	18:38838413-38971276	0.448874	2.3292	-2.33672	6.59566e-06	0.00029563
ENSMUSG00000085990	Gm16731	4:46504588-46540548	0.214103	0.842462	-1.91237	6.59732e-06	0.00029563
ENSMUSG00000031706	Rfx1	8:84066834-84096992	2.6428	1.13265	1.4986	6.62426e-06	0.000296424
ENSMUSG00000075903	Gm23941	3:159839880-159934953	0.0436233	0.371255	-2.84475	6.72987e-06	0.000299939
XLOC_120382	XLOC_120382	CHR_MG153_PATCH:4034020-4043590	24.3022	73.5568	-1.42567	6.73077e-06	0.000299939
ENSMUSG00000041782	Lad1	1:135818598-135833342	0.139686	1.05582	-2.67658	6.75755e-06	0.000300716
ENSMUSG00000115353	Gm48968	14:76832590-76853299	0.00407425	0.296351	-5.96288	6.79005e-06	0.000301745
ENSMUSG00000079283	2310009B15Rik	1:138851983-138856852	5.0491	1.00444	2.47572	6.84872e-06	0.000303932
ENSMUSG00000030064	Frmd4b	6:97286867-97617541	20.4835	9.81151	1.28635	6.89798e-06	0.000305696
ENSMUSG00000071076	Jund	8:70698949-70700616	24.8706	8.90213	1.71416	6.9278e-06	0.000306596
ENSMUSG00000025190	Got1	19:43499752-43524605	236.271	120.784	1.18659	6.96763e-06	0.000307935
ENSMUSG00000028494	Plin2	4:86648386-86670060	72.9568	180.601	-1.28408	7.02369e-06	0.000309986
ENSMUSG00000083596	Rpl21-ps15	X:151215167-151215649	43.3025	13.4426	1.83747	7.08336e-06	0.000312157
ENSMUSG00000087097	4930586N03Rik	13:23313525-23385799	0	0.0180165	-9.55887	7.09227e-06	0.000312157
ENSMUSG00000065852	Gm22353	15:37967083-38078870	0.732429	2.10478	-1.39963	7.18774e-06	0.000315434
ENSMUSG00000099016	Gm27227	9:80164940-80310597	0.324732	0.939757	-1.40935	7.19486e-06	0.000315434
ENSMUSG00000027954	Efna1	3:89271733-89281142	16.6469	7.32792	1.30796	7.19615e-06	0.000315434
ENSMUSG00000084819	Gm11967	11:5915315-5939402	1.31809	0.451271	2.22676	7.21512e-06	0.000315836
ENSMUSG00000102191	Gm36569	3:79859293-79886806	0.0477337	0	9.72753	7.24496e-06	0.000316626
ENSMUSG00000039756	Dnttip2	3:122274388-122285271	6.61248	3.04612	1.42059	7.25286e-06	0.000316626
ENSMUSG00000085335	Gm13684	2:83723679-83805233	0.299105	1.13788	-1.74289	7.45423e-06	0.000324976
ENSMUSG00000002500	Rpl3l	17:24727820-24736143	0.315099	0	10.0064	7.46647e-06	0.000325069
ENSMUSG00000064595	Gm22300	4:56874597-56947928	0.185939	0.842192	-1.69262	7.53324e-06	0.000327533
ENSMUSG00000020022	Ndufa12	10:94198720-94221443	10.3627	3.3808	1.64383	7.59743e-06	0.000329434
ENSMUSG00000113355	Gm48888	13:9276484-9668802	0.186526	0.51908	-1.35696	7.68509e-06	0.000332339
ENSMUSG00000097294	Gm26888	11:119143048-119228440	0.240917	0.862748	-1.7185	7.7045e-06	0.000332731
ENSMUSG00000110256	Gm45412	8:23241349-23260614	0.258714	1.01805	-2.03354	8.02371e-06	0.000345858
ENSMUSG00000074240	Cib3	8:72204335-72212837	1.16355	12.4692	-2.84552	8.02995e-06	0.000345858
ENSMUSG00000101308	Gm28989	13:106788070-106936914	0.10837	0.386935	-1.7124	8.08516e-06	0.00034777
ENSMUSG00000029925	Tbxas1	6:38683443-39084585	1.21702	3.0913	-1.15569	8.21653e-06	0.000352949
ENSMUSG00000086391	1700042O10Rik	11:11814106-11898203	0.258482	1.47776	-2.54291	8.23805e-06	0.000353401
ENSMUSG00000027560	Dok5	2:170731807-170879769	0	0.0515885	-11.976	8.37125e-06	0.00035816
ENSMUSG00000085289	Gm15337	18:39040362-39389425	0.206709	1.18314	-2.07028	8.40672e-06	0.0003592
ENSMUSG00000111253	Gm34654	9:77800685-77851947	1.84723	1.38887	2.02297	8.49252e-06	0.000362385
ENSMUSG00000104946	Gm19104	3:146729600-146813714	0.295597	1.15327	-1.80635	8.71712e-06	0.000371299
ENSMUSG00000097605	9430098F02Rik	11:52097115-52127779	0.376081	1.23124	-1.56715	8.72449e-06	0.000371299
ENSMUSG00000115808	Gm18949	15:34238011-34284296	0.280145	1.27085	-2.01811	8.78786e-06	0.000373501
ENSMUSG00000087367	Gm15491	19:45747694-45785025	0.332263	1.19735	-1.61871	8.80266e-06	0.000373637
ENSMUSG00000086399	Gm16144	9:69453708-69491793	0.26848	2.86245	-3.02946	8.86129e-06	0.00037563
ENSMUSG00000108524	Gm44876	7:125552247-125579143	0.212286	0.977083	-1.98784	8.88053e-06	0.000375637
ENSMUSG00000064907	Gm25405	7:104411091-104465120	0.041947	0.430297	-3.15704	8.88481e-06	0.000375637
ENSMUSG00000107245	Gm42803	5:75154885-75198023	0.036821	0.364954	-2.95889	8.96938e-06	0.000378715
ENSMUSG00000090171	Ugt1a2	1:88200601-88218997	39.202	3.91988	3.37841	9.08554e-06	0.000383117
ENSMUSG00000042834	Nrep	18:33437019-33465044	4.56355	10.8135	-2.41103	9.14766e-06	0.000385232
ENSMUSG00000086843	E030013I19Rik	2:12108638-12312315	0.0320975	0.417582	-3.3056	9.18078e-06	0.000386121
ENSMUSG00000031844	Hsd17b2	8:117701904-117759027	19.7907	59.4272	-1.50158	9.33986e-06	0.000392298
ENSMUSG00000033020	Polr2f	15:79141009-79151774	7.6807	2.80829	1.64771	9.61925e-06	0.000403507
ENSMUSG00000048154	Kmt2d	15:98831669-98871204	7.94837	4.02566	1.12221	9.64823e-06	0.000404196
ENSMUSG00000093933	Gm25526	10:41188176-41303235	0.125285	0.565777	-2.02248	9.81476e-06	0.000410104
ENSMUSG00000087435	Gm16323	2:30401131-30415577	0.648547	2.50343	-1.84237	9.97951e-06	0.000416447
ENSMUSG00000025450	Gm9752	13:119462767-119495383	0.272073	1.19187	-2.01369	9.99803e-06	0.00041668
ENSMUSG00000092399	4930556N13Rik	11:88830799-88881395	1.13663	4.04642	-1.75451	1.00397e-05	0.000417875
ENSMUSG00000054247	Gm9939	8:34826501-34967959	0.458211	0.677615	-1.28493	1.00713e-05	0.000418648
ENSMUSG00000062542	Syt9	7:107370728-107548656	0.163212	0.689609	-1.85519	1.00916e-05	0.00041895
ENSMUSG00000008999	Bmp7	2:172868012-172940321	0.22636	0.715541	-1.56402	1.03022e-05	0.000427143
ENSMUSG00000045160	Bola3	6:83346022-83360136	8.33305	2.59397	1.74326	1.03222e-05	0.000427422
ENSMUSG00000031708	Tecr	8:83571698-83607971	69.0827	33.8114	1.25794	1.04573e-05	0.000432458
ENSMUSG00000101406	Gm29200	18:12501190-12513685	0	0.199536	-8.3998	1.05804e-05	0.000436442
ENSMUSG00000092625	Gm20404	6:116018643-116134459	0.244461	0.738744	-1.47818	1.05807e-05	0.000436442
ENSMUSG00000039982	Dtx4	19:12466338-12501454	0.713621	2.95542	-1.76043	1.0674e-05	0.000439726
ENSMUSG00000050856	Atp5k	5:108433244-108434448	16.8018	3.50927	2.27371	1.07206e-05	0.000440532
ENSMUSG00000029821	Gsdme	6:50110177-50263862	0.764489	2.29378	-1.71843	1.0721e-05	0.000440532
ENSMUSG00000104653	Gm43109	3:116110147-116141016	0.127016	1.17176	-2.6215	1.07914e-05	0.000442859
ENSMUSG00000084093	Gm16418	1:166431705-166431875	28.2373	4.00829	2.95112	1.08827e-05	0.000446038
ENSMUSG00000028108	Ecm1	3:95734147-95739569	46.9767	21.9628	1.22911	1.09496e-05	0.000448209
ENSMUSG00000117523	CT010502.1	17:24073724-24141731	0.254601	0.833389	-1.56241	1.10096e-05	0.000450093
ENSMUSG00000087519	AV039307	2:120850705-120972282	0.200538	0.574124	-1.57225	1.10336e-05	0.000450499
ENSMUSG00000100220	Gm29331	15:98589990-98610093	0.31556	1.96235	-1.99938	1.12678e-05	0.000458897
ENSMUSG00000059734	Ndufs8	19:3908863-3912774	39.8154	17.5268	1.32901	1.12973e-05	0.000459517
ENSMUSG00000063558	Aox1	1:58029931-58106413	7.87367	18.5817	-1.04188	1.13919e-05	0.00046278
ENSMUSG00000042350	Arel1	12:84918148-84970900	8.548	18.0948	-1.14056	1.14203e-05	0.00046335
ENSMUSG00000092655	Gm25238	19:60524749-60589489	0.235127	0.710917	-1.81436	1.14615e-05	0.000464436
ENSMUSG00000008153	Clstn3	6:124430759-124464794	0.890663	5.33557	-2.03849	1.14999e-05	0.000465405
ENSMUSG00000086199	Bcas3os1	11:85353150-85826080	0.219424	1.03199	-2.16184	1.1735e-05	0.000474324
ENSMUSG00000087429	Gm16235	10:88379244-88449887	0.084552	0.357062	-2.05313	1.17825e-05	0.000475284
ENSMUSG00000026639	Lamb3	1:193207699-193343878	9.84315	36.1311	-1.83176	1.17883e-05	0.000475284
ENSMUSG00000044813	Shb	4:45423278-45532470	25.6974	11.8101	1.30393	1.19831e-05	0.000482535
ENSMUSG00000029016	Clcn6	4:148004259-148038821	2.04312	0.89813	1.52191	1.20391e-05	0.000484184
ENSMUSG00000116840	Gm21691	16:34745260-35109355	0.859698	2.1044	-1.16469	1.20602e-05	0.000484424
ENSMUSG00000096727	Psmb9	17:34181987-34197213	2.5445	7.31358	-1.86249	1.2093e-05	0.000485137
ENSMUSG00000085081	Rptoros	11:119603003-119899564	0.440647	1.2256	-1.35746	1.2134e-05	0.000486177
ENSMUSG00000090610	Gm3571	10:93778660-93779719	15.3966	3.25442	2.33603	1.23757e-05	0.000495244
ENSMUSG00000114841	Gm47352	13:39571583-39703141	0.004808	0.598945	-5.5475	1.25099e-05	0.000499992
ENSMUSG00000111940	Gm4478	10:121265379-121347248	0.127712	0.589645	-2.12665	1.25543e-05	0.000501143
ENSMUSG00000081707	Gm11343	13:24064712-24281315	0.0385998	0.515475	-3.53997	1.25835e-05	0.000501689
ENSMUSG00000064351	mt-Co1	MT:5328-6872	12089.3	6076.74	1.11865	1.31772e-05	0.000524706
ENSMUSG00000029273	Sult1d1	5:87554645-87569027	113.223	50.1815	1.31675	1.32509e-05	0.00052699
ENSMUSG00000075025	Gm10804	2:93418754-93469871	2.121	7.1211	-1.68871	1.33117e-05	0.000528752
ENSMUSG00000078920	Ifi47	11:49076587-49096974	1.97137	8.05755	-1.87953	1.34723e-05	0.000533814
ENSMUSG00000090327	Gm17111	12:110597459-110667085	1.09393	2.69493	-1.17195	1.35144e-05	0.000534214
ENSMUSG00000085842	Pard3bos1	1:61638686-62344968	0.110119	0.325823	-1.38621	1.35156e-05	0.000534214
ENSMUSG00000097259	Gm26766	15:36998367-37044100	0.235842	0.778389	-1.582	1.37773e-05	0.00054389
ENSMUSG00000055061	4931431C16Rik	5:35576107-35613780	0.148285	0.643035	-2.03456	1.39095e-05	0.000548435
ENSMUSG00000083287	Gm13502	2:53696121-53696804	20.2976	3.555	2.60011	1.39313e-05	0.000548625
ENSMUSG00000089498	Gm26359	10:67157952-67244859	0.21658	0.703711	-1.53059	1.42559e-05	0.00056072
ENSMUSG00000037379	Spon2	5:33198184-33218455	0.837899	5.35787	-2.28555	1.44346e-05	0.000566538
ENSMUSG00000108979	1700016B15Rik	7:118740330-118841649	0.212942	0.665658	-1.4924	1.4439e-05	0.000566538
ENSMUSG00000038965	Ube2l3	16:17152013-17202649	4.44413	8.72644	-1.19501	1.45376e-05	0.000569018
ENSMUSG00000036330	Slc18a1	8:69037711-69113857	1.29137	3.34111	-1.26701	1.46921e-05	0.000574131
ENSMUSG00000100164	2610306M01Rik	6:86848399-87003084	0.417548	0.871923	-1.33015	1.47039e-05	0.000574131
ENSMUSG00000027422	Rrbp1	2:143947395-144011263	41.4014	24.0294	1.05807	1.48127e-05	0.000577677
ENSMUSG00000097667	Gm26764	12:87309182-87389545	0.130828	0.612476	-2.02725	1.48922e-05	0.000580075
ENSMUSG00000018821	Avpi1	19:42123273-42129059	22.8901	10.7989	1.21495	1.51124e-05	0.000587941
ENSMUSG00000051029	Serpinb1b	13:33078575-33094380	0	0.029912	-7.89502	1.52504e-05	0.000592512
ENSMUSG00000036751	Cox6b1	7:30615298-30626151	140.666	59.6798	1.32742	1.52668e-05	0.000592512
ENSMUSG00000044086	Lmod3	6:97238534-97252759	0.240073	0.0215955	3.63521	1.53363e-05	0.000594495
ENSMUSG00000025991	Cps1	1:67123026-67231259	1861.21	1002.72	1.04545	1.55069e-05	0.000600382
ENSMUSG00000019768	Esr1	10:4611593-5005614	11.1792	7.03802	1.15725	1.55828e-05	0.000601811
ENSMUSG00000099250	Rn7s2	12:69361182-69361481	47946.7	16838.6	1.75449	1.55999e-05	0.000601811
ENSMUSG00000027737	Slc7a11	3:49892526-50443614	0.00614025	0.746506	-7.0778	1.57052e-05	0.000605148
ENSMUSG00000091119	Ccdc152	15:3270306-3303983	9.83662	18.6502	-1.1543	1.58184e-05	0.000608783
ENSMUSG00000109947	Gm45669	7:45082913-45106395	2.94593	9.58518	-1.61526	1.58645e-05	0.000609827
ENSMUSG00000027016	Zfp385b	2:77404038-77819639	18.567	7.08302	1.4375	1.59571e-05	0.000612654
ENSMUSG00000092187	Gm20457	7:64297463-64345964	0.596402	1.33479	-1.60338	1.60005e-05	0.000613586
ENSMUSG00000034212	Ankmy1	1:92859803-92902906	0.0182367	0.251791	-3.199	1.60209e-05	0.000613639
ENSMUSG00000063954	Hist2h2aa2	3:96239749-96240276	82.2303	30.4643	1.55314	1.60513e-05	0.000614071
ENSMUSG00000038384	Setd1b	5:123142193-123168629	8.5338	4.02689	1.19863	1.6158e-05	0.000617418
ENSMUSG00000083995	Gm12808	4:109676590-109962811	0.486955	1.09036	-1.20742	1.62259e-05	0.00061928
ENSMUSG00000117418	AC139027.1	18:12640957-12739385	1.29906	5.05661	-1.95762	1.63744e-05	0.000624206
ENSMUSG00000017167	Cntnap1	11:101162684-101190724	0.320548	1.73548	-2.48072	1.6577e-05	0.000631181
ENSMUSG00000108344	Gm8952	6:72058129-72078174	0.165168	0.0103302	4.07365	1.66296e-05	0.000632227
ENSMUSG00000064109	Hcst	7:30413775-30419854	0.123443	1.2121	-3.41644	1.66438e-05	0.000632227
ENSMUSG00000001763	Tspan33	6:29694222-29718559	0.953402	3.5325	-1.76056	1.67256e-05	0.000634585
ENSMUSG00000106451	Gm42934	5:101863370-102069965	0.0189875	0.386393	-6.93189	1.67663e-05	0.000635382
ENSMUSG00000087269	D330023K18Rik	2:31146043-31216768	0.762714	1.12468	-1.48892	1.68687e-05	0.000638512
ENSMUSG00000058806	Col13a1	10:61838052-61979173	1.76595	0.588084	1.43811	1.69825e-05	0.000642063
ENSMUSG00000060044	Tmem26	10:68723646-68782650	0.213441	0.733885	-1.61477	1.73712e-05	0.000655579
ENSMUSG00000088250	Gm26393	11:3650394-3690355	0.133452	0.659095	-2.00956	1.73808e-05	0.000655579
ENSMUSG00000062461	Gm5453	13:98838877-98926473	0.892379	2.03611	-1.51502	1.79356e-05	0.000674924
ENSMUSG00000111133	Gm5831	9:42963925-43109717	1.17453	2.71461	-1.07045	1.80662e-05	0.000679046
ENSMUSG00000024479	Mal2	15:54571192-54602847	6.58641	17.3087	-1.17779	1.80957e-05	0.000679361
ENSMUSG00000025290	Rps24	14:24448558-24496959	33.0013	12.2222	1.10782	1.81244e-05	0.000679645
ENSMUSG00000108511	Gm44987	7:121922846-122021188	0.281257	0.819508	-1.44973	1.82327e-05	0.000682908
ENSMUSG00000114396	Gm31227	14:68461631-68496417	0.028386	0	9.31853	1.83997e-05	0.000688363
ENSMUSG00000028062	Lamtor2	3:88549819-88553074	24.0095	9.66332	1.44772	1.85875e-05	0.00069458
ENSMUSG00000040857	Erf	7:25242561-25250761	10.575	4.71132	1.38568	1.86371e-05	0.000695579
ENSMUSG00000086960	Gm13017	4:140391148-140396604	0.24538	0	9.64565	1.86575e-05	0.000695579
ENSMUSG00000029607	Ankrd61	5:143817787-143902620	0.527241	1.77504	-1.6525	1.87066e-05	0.000696005
ENSMUSG00000020865	Abcc3	11:94343295-94392997	28.922	72.4414	-1.25433	1.87121e-05	0.000696005
ENSMUSG00000113370	Gm46348	12:41621628-42016756	0.209582	1.17146	-2.35222	1.89259e-05	0.000703143
ENSMUSG00000036641	Ccdc148	2:58820966-59355206	0.843627	1.79131	-1.13359	1.94854e-05	0.000723095
ENSMUSG00000038370	Pcp4l1	1:171167508-171196268	1.91976	0.846584	1.33185	1.95418e-05	0.000724354
ENSMUSG00000023904	Hcfc1r1	17:23670876-23677471	12.6538	4.14853	1.58817	1.95693e-05	0.000724538
ENSMUSG00000052241	A930035D04Rik	6:47451769-47526939	0.293305	0.848335	-1.42723	1.9635e-05	0.000726132
ENSMUSG00000112534	Gm47940	10:33888427-33904750	0.020187	0	7.78591	1.98859e-05	0.000734567
ENSMUSG00000034932	Mrpl54	10:81264713-81266934	12.4054	4.0014	1.78964	2.01676e-05	0.000744119
ENSMUSG00000091780	Sco2	15:89371637-89373846	3.66139	13.4741	-1.78747	2.02332e-05	0.000745685
ENSMUSG00000089694	Nat8f7	6:85706727-85713205	0.0930195	1.9537	-4.23628	2.02824e-05	0.000746642
ENSMUSG00000006378	Gcat	15:79030874-79038353	35.2748	15.3121	1.30069	2.03182e-05	0.000747105
ENSMUSG00000090489	Gm17415	1:93405941-93478332	3.32215	8.52107	-1.10445	2.04423e-05	0.000750811
ENSMUSG00000037321	Tap1	17:34187553-34197225	2.32249	8.16045	-1.67034	2.05574e-05	0.000754177
ENSMUSG00000097777	Gm16794	9:95881229-96057798	0.173758	0.407568	-1.51469	2.06864e-05	0.000757784
ENSMUSG00000017390	Aldoc	11:78322968-78327781	5.67464	1.81538	1.90897	2.07028e-05	0.000757784
ENSMUSG00000106550	Gm43646	3:142791017-142898245	0.249714	0.630291	-1.29905	2.07731e-05	0.000759492
ENSMUSG00000047417	Rexo1	10:80540922-80561560	5.93869	2.53597	1.31411	2.10857e-05	0.000770047
ENSMUSG00000023073	Slc10a2	8:5083219-5105351	1.98729	7.24406	-1.634	2.14378e-05	0.000781133
ENSMUSG00000097893	1700034P13Rik	1:9721157-9791924	0.403477	0.864872	-1.66876	2.15132e-05	0.000782991
ENSMUSG00000048376	F2r	13:95601803-95618487	6.05534	15.706	-1.17611	2.16165e-05	0.000785494
ENSMUSG00000022003	Slc25a30	14:75760117-75787037	7.96216	34.46	-1.97344	2.16307e-05	0.000785494
ENSMUSG00000034591	Slc41a2	10:83230848-83337882	3.37706	8.88022	-1.27157	2.17297e-05	0.000788198
ENSMUSG00000098530	Gm28051	12:102719975-102757765	0.107608	0	11.3354	2.19204e-05	0.000794221
ENSMUSG00000089996	Tmsb15b2	X:136955265-136975497	0.104103	0	9.23452	2.20544e-05	0.000798174
ENSMUSG00000003824	Syce2	8:84872111-84895096	3.20098	8.92966	-1.48081	2.2081e-05	0.000798242
ENSMUSG00000090733	Rps27	3:90212522-90213651	53.8705	10.241	2.03994	2.24335e-05	0.000810072
ENSMUSG00000036594	H2-Aa	17:34282744-34287823	11.9085	48.936	-1.76799	2.27512e-05	0.000820623
ENSMUSG00000097494	4933406C10Rik	12:32919384-32979071	0.175713	0.618585	-1.72047	2.33568e-05	0.000841524
ENSMUSG00000086507	Adap2os	11:80154079-80180402	0.424163	1.83336	-1.74077	2.36172e-05	0.000849955
ENSMUSG00000087629	Gm12246	11:58121231-58168512	0.0940205	0.415079	-1.94365	2.39303e-05	0.000860261
ENSMUSG00000081056	Gm13998	2:119871239-119968023	0.156712	0.443972	-2.02938	2.41033e-05	0.000865514
ENSMUSG00000051639	Gm5812	17:6106845-6240552	1.04368	1.38697	-1.23761	2.42679e-05	0.000870453
ENSMUSG00000058207	Serpina3k	12:104338486-104346144	1353.47	4008.16	-1.4882	2.47208e-05	0.000885709
ENSMUSG00000035686	Thrsp	7:97412938-97417730	177.42	48.8747	1.90482	2.49486e-05	0.000892877
ENSMUSG00000030672	Mylpf	7:127208890-127214298	5.13783	0.22001	5.19709	2.5359e-05	0.000905549
ENSMUSG00000090639	Gm20425	9:103190208-103230307	15.3891	0	18.6826	2.54129e-05	0.000906469
ENSMUSG00000049939	Lrrc4	6:28480333-28889062	2.32369	5.8445	-1.19476	2.54493e-05	0.000906761
ENSMUSG00000024694	Keg1	19:12695786-12719902	21.0137	84.8151	-1.98243	2.56089e-05	0.000910674
ENSMUSG00000027713	1810062G17Rik	3:36448929-36482731	0.869241	3.4044	-1.7507	2.56157e-05	0.000910674
ENSMUSG00000093479	Gm20629	5:108849781-108949255	0.0415307	0	11.3697	2.58784e-05	0.000918998
ENSMUSG00000031833	Mast3	8:70778117-70805054	6.19702	2.75063	1.3268	2.63912e-05	0.000936175
ENSMUSG00000097252	Gm6634	3:70772379-70807291	0	0.0290483	-9.34553	2.65942e-05	0.000942336
ENSMUSG00000086680	Gm11592	11:97205849-97282897	0.22961	0.697044	-1.49629	2.66367e-05	0.000942803
ENSMUSG00000015968	Cacna1d	14:29977673-30505900	1.18535	3.2621	-1.21482	2.67168e-05	0.000944602
ENSMUSG00000070354	Evi2	11:79336726-79581452	0.248163	0.664896	-1.35815	2.74951e-05	0.000971052
ENSMUSG00000063488	Zkscan7	9:122848216-122898618	1.91052	3.46531	-1.38984	2.76832e-05	0.000976621
ENSMUSG00000070368	Prok1	3:107232797-107239707	0.144887	1.47544	-3.26918	2.79125e-05	0.000983633
ENSMUSG00000111241	Gm19121	9:44922739-44965581	0.488249	1.63732	-1.61917	2.80526e-05	0.00098749
ENSMUSG00000031504	Rab20	8:11453518-11478710	5.68057	2.63969	1.24067	2.81644e-05	0.000990339
ENSMUSG00000030518	Fam189a1	7:64756091-65156570	0	0.012808	-11.2103	2.83003e-05	0.000994034
ENSMUSG00000003528	Slc25a1	16:17925223-17928219	65.7148	32.2081	1.20317	2.83518e-05	0.000994756
ENSMUSG00000061132	Blnk	19:40928927-40994535	0.311752	1.2319	-1.82081	2.85829e-05	0.00100086
ENSMUSG00000116823	Gm49595	16:16896500-16927308	0.277545	1.06869	-1.80076	2.86051e-05	0.00100086
ENSMUSG00000031245	Hmgn5	X:109004534-109013404	8.03065	3.36077	1.43119	2.86192e-05	0.00100086
ENSMUSG00000031594	Fgl1	8:41191434-41215156	125.794	58.8937	1.14701	3.03566e-05	0.00106047
ENSMUSG00000042870	Tom1	8:75033705-75070121	4.87316	2.62228	1.25614	3.04427e-05	0.00106232
ENSMUSG00000116612	Gm49621	16:63111690-63159459	0.110007	0.0056335	10.1942	3.05369e-05	0.0010639
ENSMUSG00000053279	Aldh1a1	19:20476528-20643465	230.296	661.251	-1.43898	3.05538e-05	0.0010639
ENSMUSG00000082394	Gm4596	3:116513078-116549971	2.47345	6.96153	-1.50747	3.0684e-05	0.00106617
ENSMUSG00000078251	Gm16487	11:113244853-113616856	0.269637	1.10736	-1.84873	3.06853e-05	0.00106617
ENSMUSG00000004098	Col5a3	9:20770050-20815067	0.891651	2.32688	-1.34004	3.10927e-05	0.00107895
ENSMUSG00000001247	Lsr	7:30957770-30973464	61.7728	34.04	1.04759	3.11204e-05	0.00107895
ENSMUSG00000114302	Gm48683	19:3454739-3575739	0.50627	1.59268	-1.5045	3.17655e-05	0.00110013
ENSMUSG00000085315	A430018G15Rik	2:52397951-52434885	1.2408	3.39307	-1.40659	3.19109e-05	0.00110398
ENSMUSG00000026014	Raph1	1:60482292-60567104	37.6665	19.8348	1.13674	3.21e-05	0.00110814
ENSMUSG00000099172	Mir3620	X:150546067-150562830	0.385398	1.52256	-1.89641	3.22479e-05	0.00111205
ENSMUSG00000034135	Sik3	9:46012820-46224232	21.3635	13.7703	0.998175	3.25548e-05	0.00112143
ENSMUSG00000061947	Serpina10	12:103614786-103631444	32.2907	73.1772	-1.03076	3.26068e-05	0.00112202
ENSMUSG00000029360	Gm9754	5:118065050-118155451	0.494271	1.35943	-1.32119	3.27065e-05	0.00112425
ENSMUSG00000039478	Micu3	8:40307458-40386308	2.69442	1.09337	1.48596	3.30409e-05	0.00113453
ENSMUSG00000063659	Zbtb18	1:177442351-177450764	7.20382	3.3055	1.71369	3.31137e-05	0.00113582
ENSMUSG00000027341	Tmem230	2:132239492-132247807	2.76194	7.46787	-1.58545	3.32509e-05	0.00113931
ENSMUSG00000116506	5730414N17Rik	15:98872644-98874082	0.0297808	1.65013	-5.44871	3.3509e-05	0.00114693
ENSMUSG00000027387	Zc3h8	2:128926268-128944077	2.01336	0.579607	1.65439	3.35515e-05	0.00114717
ENSMUSG00000111088	9430081H08Rik	9:44364614-44392284	1.84065	4.94626	-1.29071	3.37503e-05	0.00115274
ENSMUSG00000097404	Gm10814	19:5988551-6018462	0.100287	0.537062	-2.27883	3.39791e-05	0.00115933
ENSMUSG00000051483	Cbr1	16:93605853-93610505	32.1786	9.86185	1.75107	3.40402e-05	0.00116018
ENSMUSG00000108546	Gm44662	7:30916983-30976310	36.3506	8.85025	1.26429	3.41888e-05	0.0011634
ENSMUSG00000063694	Cycs	6:50562563-50566538	24.4966	12.0418	1.22791	3.42069e-05	0.0011634
ENSMUSG00000110299	Gm17910	8:88705225-88748046	0.156668	0.655167	-1.91322	3.43827e-05	0.00116814
ENSMUSG00000019945	Cabcoco1	10:68430953-68541896	2.40693	0.912966	1.49692	3.45824e-05	0.00117368
ENSMUSG00000074115	Saa1	7:46740486-46743047	2.34513	17.6822	-2.33978	3.51439e-05	0.00119149
ENSMUSG00000089802	Gm16107	1:52845046-52921133	0.649931	2.50161	-1.83586	3.52165e-05	0.00119251
ENSMUSG00000048445	Ccdc57	11:120826364-120932872	0.736641	0.170787	1.75882	3.52482e-05	0.00119251
ENSMUSG00000114710	Gm40923	13:39771723-39791384	0.0100215	0.705019	-5.81225	3.52913e-05	0.00119271
ENSMUSG00000078881	Gm14434	2:176473278-176486783	0.50188	0	11.144	3.55024e-05	0.00119859
ENSMUSG00000030647	Ndufc2	7:97400003-97407802	72.2704	38.4566	1.04532	3.55514e-05	0.00119898
ENSMUSG00000068394	Cep152	2:125563088-125625113	0.896135	0.422712	1.49666	3.57518e-05	0.00120448
ENSMUSG00000114235	F530104D19Rik	19:36347614-36457533	0.136877	0.461807	-1.60667	3.58987e-05	0.00120816
ENSMUSG00000078799	Sult2a5	7:13623967-13670807	0.0190857	0	9.16772	3.61944e-05	0.00121684
ENSMUSG00000077758	Gm23527	6:116337975-116401860	0.00142325	0.340754	-7.51988	3.65702e-05	0.00122819
ENSMUSG00000028541	B4galt2	4:117835184-117883487	0.281334	0.991567	-1.79349	3.66495e-05	0.00122957
ENSMUSG00000032080	Apoa4	9:46240696-46243459	135.046	376.103	-1.27147	3.67534e-05	0.00123178
ENSMUSG00000089420	Gm27934	1:66830521-66863348	3.83538	9.58288	-1.18375	3.71202e-05	0.00124148
ENSMUSG00000021957	Tkt	14:30548359-30574720	51.7731	31.3982	1.10434	3.72135e-05	0.00124331
ENSMUSG00000027309	4930402H24Rik	2:130706200-130906406	7.49372	14.2564	-1.02663	3.76064e-05	0.00125383
ENSMUSG00000095576	Fmo6	1:162916551-162937582	0.135181	0.0027535	5.88892	3.78338e-05	0.00126011
ENSMUSG00000033355	Rtp4	16:23520291-23614222	0.952605	3.29354	-1.52152	3.79128e-05	0.00126143
ENSMUSG00000040747	Cd53	3:106759921-106790149	1.98359	6.76202	-1.51396	3.82238e-05	0.0012692
ENSMUSG00000045248	Med26	8:72494561-72548270	2.07478	1.02107	1.17587	3.82252e-05	0.0012692
ENSMUSG00000085791	Rpl30-ps9	X:105278637-105278981	1.85537	13.7551	-2.72259	3.88559e-05	0.00128881
ENSMUSG00000116974	Gm49761	17:20892028-20966190	0.382918	1.02269	-1.26943	3.89598e-05	0.00129093
ENSMUSG00000044424	Gm9493	19:23619749-23620319	5.99782	26.1608	-1.96138	3.92489e-05	0.00129917
ENSMUSG00000078675	Mup16	4:61515592-61519531	3.07303	207.209	-6.42518	3.98527e-05	0.0013178
ENSMUSG00000097501	Gm26536	14:62836908-62961508	0.495886	0.595073	-1.34932	3.99073e-05	0.00131825
ENSMUSG00000087528	9830144P21Rik	2:129195747-129230579	0.227205	0.886056	-1.90534	4.01619e-05	0.0013253
ENSMUSG00000042842	Serpinb6b	13:32965209-32979067	0.560312	2.26778	-1.87727	4.08278e-05	0.0013425
ENSMUSG00000103676	Gm38204	1:170931435-170977753	0.484728	1.62653	-1.60317	4.08463e-05	0.0013425
ENSMUSG00000063229	Ldha	7:46841475-46855627	188.836	394.943	-1.03103	4.08499e-05	0.0013425
ENSMUSG00000115211	Gm18152	15:54410657-54466229	0.134959	0.509866	-1.87086	4.13343e-05	0.00135703
ENSMUSG00000085818	Gm13267	2:5895510-5943384	0.552969	1.62712	-1.562	4.16434e-05	0.00136579
ENSMUSG00000100081	Gm29434	4:115839190-115879222	0.228721	0.845787	-1.82889	4.2065e-05	0.00137821
ENSMUSG00000066537	Vmn2r57	7:41395945-41448696	0.025083	0.152645	-2.46402	4.21907e-05	0.00138092
ENSMUSG00000028389	Zfp37	4:62158740-62231047	0.304526	0.771765	-1.66929	4.28969e-05	0.00140261
ENSMUSG00000098196	Gm26964	11:61862487-61930252	0.190979	0.749695	-1.88873	4.34309e-05	0.00141862
ENSMUSG00000084595	n-R5s188	4:82290173-82507757	0.59108	1.57	-1.32784	4.37968e-05	0.00142903
ENSMUSG00000097286	Gm26684	15:54838906-54970951	0.616906	2.95185	-1.7045	4.38382e-05	0.00142903
ENSMUSG00000083503	Gm13407	2:34405443-34624875	0.40288	1.00279	-1.26208	4.46089e-05	0.00145268
ENSMUSG00000042289	Hsd3b7	7:127800604-127803802	51.5523	131.127	-1.21723	4.47752e-05	0.00145662
ENSMUSG00000025034	Trim8	19:46501702-46516848	14.5375	7.85345	1.06164	4.4834e-05	0.00145706
ENSMUSG00000022820	Ndufb4	16:37647170-37654453	36.2951	17.6589	1.1693	4.50233e-05	0.00146174
ENSMUSG00000028444	Cntfr	4:41657498-41697089	1.66623	0.404761	2.00537	4.5086e-05	0.0014623
ENSMUSG00000097673	Gm26608	5:28019465-28071105	2.92437	1.85213	1.3427	4.5232e-05	0.00146555
ENSMUSG00000009145	Dqx1	6:83057844-83067318	5.10893	2.25221	1.38293	4.61063e-05	0.0014916
ENSMUSG00000092086	Gm6793	8:112011397-112019814	10.9097	4.21442	1.44784	4.61286e-05	0.0014916
ENSMUSG00000056429	Tgoln1	6:72598578-72617000	32.026	72.2775	-1.07293	4.67507e-05	0.00150896
ENSMUSG00000041237	Pklr	3:89136142-89146784	197.491	65.2195	1.43305	4.67593e-05	0.00150896
ENSMUSG00000052837	Junb	8:84974484-84978718	11.9713	5.37131	1.71861	4.69541e-05	0.00151373
ENSMUSG00000016496	Cd274	19:29367455-29388095	0.282969	1.09293	-1.72107	4.74073e-05	0.00152681
ENSMUSG00000041180	Hectd2	19:36554073-36626044	0.890868	1.73105	-1.46736	4.74714e-05	0.00152735
ENSMUSG00000021768	Dusp13	14:21733394-21798723	0.25997	0.71382	-1.69174	4.76563e-05	0.00153176
ENSMUSG00000003546	Klc4	17:46630624-46646022	20.6598	11.0791	1.03932	4.77142e-05	0.00153209
ENSMUSG00000108171	Gm43915	6:120931755-121130811	0.177286	0.508327	-1.40256	4.7872e-05	0.00153563
ENSMUSG00000117525	AC151270.2	17:78377235-78418110	0.297236	1.20519	-1.89242	4.79959e-05	0.00153807
ENSMUSG00000034371	Tkfc	19:10585651-10605654	195.643	105.92	1.04683	4.80498e-05	0.00153826
ENSMUSG00000085857	Gm15392	1:121431073-121506334	0.077173	0.3722	-1.88682	4.81941e-05	0.00154135
ENSMUSG00000024485	Slc4a9	18:36528147-36556273	0.328301	0.039822	2.95872	4.83874e-05	0.00154599
ENSMUSG00000049577	Zfpm1	8:122282141-122337251	11.4368	5.51731	1.34162	4.9267e-05	0.00157254
ENSMUSG00000030246	Ldhb	6:142490249-142507957	4.20607	2.01302	1.47039	4.94632e-05	0.00157723
ENSMUSG00000065331	Gm24927	16:17330784-17344265	4.31646	10.8432	-1.24328	4.95157e-05	0.00157735
ENSMUSG00000098178	Gm42418	17:39846958-39848788	2709.36	1407.76	1.08255	5.01556e-05	0.00159459
ENSMUSG00000051853	Arf3	15:98736634-98763214	9.30625	20.5583	-0.976156	5.01562e-05	0.00159459
ENSMUSG00000055799	Tcf7l1	6:72626378-72789254	1.98082	1.02534	1.86491	5.06489e-05	0.00160866
ENSMUSG00000111712	Gm39363	9:65332520-65345607	0.0185015	0	7.3623	5.13399e-05	0.00162901
ENSMUSG00000085499	Gm15713	16:42875901-43642595	0.369954	1.28945	-1.63675	5.15042e-05	0.00163261
ENSMUSG00000005547	Cyp2a5	7:26835305-26843548	541.075	283.561	1.06069	5.19021e-05	0.0016436
ENSMUSG00000097685	Gm26646	7:79877403-79920641	0.138363	0.629445	-2.023	5.25997e-05	0.00166242
ENSMUSG00000093912	Mir3470b	16:43980364-44063739	0.211654	0.785535	-1.58765	5.27475e-05	0.00166545
ENSMUSG00000047822	Angptl8	9:21833059-21852617	25.5468	6.94974	2.02427	5.30112e-05	0.0016705
ENSMUSG00000087951	Gm22558	16:16983138-17047407	0.236682	0.909505	-1.8168	5.34339e-05	0.00168217
ENSMUSG00000068601	Gm10244	6:39397835-39421294	0.157491	0.65786	-1.97424	5.36458e-05	0.00168719
ENSMUSG00000043068	Fam89a	8:124740257-124753226	0.588245	2.10099	-1.64117	5.44772e-05	0.00171167
ENSMUSG00000019590	Cyb561	11:105933702-105953336	0.795497	3.5042	-1.85542	5.50189e-05	0.001727
ENSMUSG00000027513	Pck1	2:173153048-173159273	1707.32	923.57	1.04962	5.54292e-05	0.00173819
ENSMUSG00000045106	Ccdc73	2:104867805-105017904	0.564003	1.05121	-1.74584	5.55579e-05	0.00174052
ENSMUSG00000031371	Haus7	X:73437315-73459044	8.8902	4.53236	1.11673	5.6048e-05	0.00175417
ENSMUSG00000078688	Mup2	4:60135932-60154289	0.459375	4.24008	-2.59612	5.62436e-05	0.00175858
ENSMUSG00000102135	Gm37108	1:6916559-6923588	0	0.383077	-10.4974	5.63153e-05	0.00175911
ENSMUSG00000084201	Gm11926	4:31962316-32020552	0.248856	0.773444	-1.51875	5.64265e-05	0.00176088
ENSMUSG00000081492	Gm9311	17:73108011-73243459	0.252644	1.01656	-1.84249	5.68325e-05	0.00177183
ENSMUSG00000068566	Myadm	7:3289080-3300442	1.27756	0	12.1223	5.69711e-05	0.00177367
ENSMUSG00000110279	Gm45552	7:45121757-45125176	2.23956	8.09441	-1.71676	5.70018e-05	0.00177367
ENSMUSG00000111348	Gm19531	9:75310335-75334205	0	0.0512315	-8.90878	5.77387e-05	0.00179487
ENSMUSG00000097799	Gm26899	2:120506232-120563824	0.579174	1.42871	-1.2239	5.82733e-05	0.00180973
ENSMUSG00000000740	Rpl13	8:123102350-123105244	169.985	91.5534	1.05601	5.83301e-05	0.00180975
ENSMUSG00000110516	Gm45758	8:95082732-95093616	0.002814	0.123016	-5.45882	5.91056e-05	0.00183205
ENSMUSG00000038900	Rpl12	2:32961559-32965345	64.6407	35.8336	1.18146	5.99382e-05	0.0018554
ENSMUSG00000029602	Rasal1	5:120648812-120679597	0.0231805	0.937887	-4.58907	5.99745e-05	0.0018554
ENSMUSG00000043439	Epop	11:97627389-97629702	3.30304	0.768979	2.29973	6.02393e-05	0.0018618
ENSMUSG00000070419	Cyp3a57	5:145345279-145390926	0	0.0178908	-8.77038	6.05517e-05	0.00186967
ENSMUSG00000030602	Pak4	7:28558819-28598185	4.99388	2.48911	1.18037	6.07937e-05	0.00187534
ENSMUSG00000103186	Gm37088	1:159230463-159346130	0.212345	0.640625	-1.48295	6.09191e-05	0.00187741
ENSMUSG00000038587	Akap12	10:4266380-4359470	1.64101	0.748006	1.35912	6.11673e-05	0.00188325
ENSMUSG00000110138	4831440D22Rik	8:91313529-91668433	0.543405	1.40934	-1.21613	6.12961e-05	0.00188541
ENSMUSG00000034308	Sdr42e1	8:117661399-117673689	14.5516	38.5296	-1.41808	6.15465e-05	0.00189131
ENSMUSG00000005514	Por	5:135667413-135735326	249.105	128.614	1.06788	6.16408e-05	0.0018924
ENSMUSG00000086119	Gm2415	9:118606328-119027016	0.540913	0.989835	-1.31857	6.17285e-05	0.00189328
ENSMUSG00000081006	Cyp4b1-ps1	4:115518240-115578208	11.7588	43.5074	-1.82715	6.21469e-05	0.0019043
ENSMUSG00000023505	Cdca3	6:124814971-124833701	0.494059	1.78706	-1.55999	6.28878e-05	0.00192517
ENSMUSG00000001482	Def8	8:123423527-123463270	6.36848	14.3476	-1.07256	6.31401e-05	0.00193106
ENSMUSG00000025409	Mbd6	10:127281956-127290788	4.78192	2.05201	1.51665	6.35373e-05	0.00194136
ENSMUSG00000059970	Hspa2	12:76404176-76406938	2.54709	0.560017	2.40215	6.37252e-05	0.00194525
ENSMUSG00000040584	Abcb1a	5:8660077-8748575	5.00642	2.27376	1.4132	6.45237e-05	0.00196776
ENSMUSG00000091922	Gm17409	2:58446660-58567172	0.276035	0.822662	-1.40057	6.46403e-05	0.00196945
ENSMUSG00000103864	Gm37415	5:124368707-124430752	0.384702	0.730201	-1.37071	6.47743e-05	0.00197166
ENSMUSG00000022408	Fam83f	15:80671847-80700425	0.0798315	0.58696	-2.79469	6.49811e-05	0.00197597
ENSMUSG00000098356	Gm27552	1:171066648-171074620	0.0851983	0	8.7783	6.50385e-05	0.00197597
ENSMUSG00000112112	Gm48508	12:45094012-45162048	0	0.0132762	-9.04917	6.53231e-05	0.00198274
ENSMUSG00000024222	Fkbp5	17:28399094-28517527	38.6893	13.6536	1.92481	6.56755e-05	0.00199156
ENSMUSG00000118099	AC110206.1	19:55067636-55127250	2.0217	5.17122	-1.25055	6.57821e-05	0.00199291
ENSMUSG00000064511	Gm22459	16:53356281-53423034	0	0.32639	-13.7878	6.61009e-05	0.00199968
ENSMUSG00000001604	Tcea3	4:136247729-136274898	34.719	17.8848	1.08483	6.61296e-05	0.00199968
ENSMUSG00000032418	Me1	9:86581371-86695953	106.372	52.9546	1.11836	6.6365e-05	0.00200491
ENSMUSG00000086847	Tbx3os2	5:119685095-119691218	0.0409705	0	7.40832	6.65673e-05	0.00200913
ENSMUSG00000078683	Mup1	4:60498012-60501960	0.778645	435.695	-9.0417	6.71746e-05	0.00202556
ENSMUSG00000084951	Mipepos	14:60776329-60903916	0.331028	0.862811	-1.24753	6.78347e-05	0.00204164
ENSMUSG00000020014	Cfap54	10:92775619-93093503	0.140879	0.633948	-1.99172	6.84724e-05	0.00205891
ENSMUSG00000026489	Coq8a	1:180109169-180199602	21.7874	50.3716	-1.2348	6.85657e-05	0.00205979
ENSMUSG00000090559	Gm17137	7:126101436-126200507	0.387132	1.10762	-1.42751	6.88369e-05	0.00206601
ENSMUSG00000100334	C230024C17Rik	1:153721240-153740142	0.613074	0.049346	3.57151	7.11511e-05	0.0021325
ENSMUSG00000100084	2310068J16Rik	15:99971947-100016484	0.469077	1.1721	-1.37679	7.18064e-05	0.00214912
ENSMUSG00000045968	Teddm2	1:153847183-153909717	6.33705	17.5538	-1.43784	7.2323e-05	0.00216257
ENSMUSG00000086681	Gm16178	8:61043989-61194648	0.0527813	0.283237	-2.32776	7.24193e-05	0.00216343
ENSMUSG00000020429	Igfbp1	11:7197782-7202546	88.9958	32.0496	1.77835	7.31733e-05	0.00218393
ENSMUSG00000067288	Rps28	17:33810533-33838309	14.8769	8.88842	1.2182	7.3673e-05	0.00219477
ENSMUSG00000088088	Rmrp	4:43492788-43493058	3019.79	1598.78	1.06966	7.39116e-05	0.00219984
ENSMUSG00000060376	Bckdha	7:25629946-25658981	95.3924	47.9004	1.1016	7.47225e-05	0.00222192
ENSMUSG00000107961	Gm44036	6:86733468-86793572	0.360943	0.95601	-1.27852	7.48225e-05	0.00222284
ENSMUSG00000028937	Acot7	4:152178134-152271855	12.4677	6.12827	1.17677	7.60634e-05	0.00225762
ENSMUSG00000085033	Gm11646	11:106036885-106059320	0.263765	1.11879	-1.70897	7.7451e-05	0.00229669
ENSMUSG00000034634	Ly6d	15:74762056-74763620	0.252432	12.9347	-5.19014	7.75864e-05	0.00229859
ENSMUSG00000087477	Gm13822	5:114917318-114937905	0.241912	0.560413	-2.49275	7.79915e-05	0.00230846
ENSMUSG00000086389	Gm15998	3:89302836-89320110	1.42312	0.427214	2.00094	7.8645e-05	0.00232567
ENSMUSG00000090406	Gm17058	15:99740968-99875405	0.654588	1.73691	-1.34501	7.87331e-05	0.00232613
ENSMUSG00000040591	1110051M20Rik	2:91256147-91444704	1.59384	3.16406	-1.11127	7.95199e-05	0.00234722
ENSMUSG00000099021	Rn7s1	12:69159295-69159594	81534.5	38052.7	1.19492	7.96844e-05	0.00234992
ENSMUSG00000029826	Zc3hav1	6:38305286-38354603	7.93547	17.3305	-0.967482	8.09481e-05	0.00238282
ENSMUSG00000110899	Gm48840	9:45042512-45075272	0.184331	0.674441	-1.75087	8.26302e-05	0.00242881
ENSMUSG00000035699	Slc51a	16:32474504-32487879	0.0294425	0.323805	-3.2728	8.26614e-05	0.00242881
ENSMUSG00000039886	Tmem120a	5:135735485-135744448	18.503	34.5708	-1.03687	8.2891e-05	0.00243333
ENSMUSG00000000215	Ins2	7:142678656-142743381	0.107287	0	10.7055	8.30613e-05	0.00243611
ENSMUSG00000090862	Rps13	7:116331505-116334195	50.0997	25.4978	1.40413	8.33651e-05	0.0024428
ENSMUSG00000079852	Klra4	6:130043731-130067271	0	0.0286073	-8.55546	8.40309e-05	0.00245841
ENSMUSG00000001665	Gstt3	10:75774115-75781414	60.5404	23.365	1.56823	8.40509e-05	0.00245841
ENSMUSG00000018411	Mapt	11:104231390-104332090	0.96358	0.247877	1.86159	8.42942e-05	0.00246329
ENSMUSG00000036372	Tmem258	19:10204014-10207824	18.3289	6.29318	1.54357	8.44229e-05	0.00246417
ENSMUSG00000104302	Gm36975	1:160219174-160795041	0.50026	0.805105	-1.49106	8.44775e-05	0.00246417
ENSMUSG00000056148	Rdh9	10:127776386-127792697	102.046	56.9842	0.985456	8.56164e-05	0.00249287
ENSMUSG00000089580	Gm23340	13:24310396-24332261	0.352364	2.26816	-2.72057	8.6687e-05	0.00252176
ENSMUSG00000059908	Mug1	6:121838541-121889057	483.441	1189.86	-1.27204	8.68153e-05	0.00252276
ENSMUSG00000030088	Aldh1l1	6:90486427-90600203	396.279	183.486	1.20361	8.68783e-05	0.00252276
ENSMUSG00000093674	Rpl41	10:128548114-128549305	111.485	50.0146	1.34491	8.73159e-05	0.00253318
ENSMUSG00000047692	4930533K18Rik	10:70868644-70946942	0.03299	0.29055	-2.85212	8.78723e-05	0.00254703
ENSMUSG00000034845	Plvap	8:71497765-71511752	18.1804	10.0325	1.03904	8.88881e-05	0.00257415
ENSMUSG00000106863	Gm42109	5:90518962-90598112	2.69354	7.84265	-1.44683	8.89705e-05	0.00257422
ENSMUSG00000041431	Ccnb1	13:100778650-100786570	0.0189897	0.834877	-5.43491	8.92734e-05	0.00258067
ENSMUSG00000078964	Ces1b	8:93056728-93080017	27.3263	14.5908	1.0847	9.03025e-05	0.00260807
ENSMUSG00000049971	Glt1d1	5:127594114-127709374	14.3181	7.67278	1.0659	9.12271e-05	0.00263241
ENSMUSG00000078247	Airn	17:12682428-12860136	0.29673	0.786878	-1.38967	9.18834e-05	0.00264898
ENSMUSG00000086376	1700071G01Rik	5:73020199-73256758	0.161805	0.544879	-1.54186	9.25042e-05	0.00266205
ENSMUSG00000028457	Atp8b5	4:43267159-43373833	0.0173872	0.151061	-2.82347	9.25738e-05	0.00266205
ENSMUSG00000115324	4930527F14Rik	14:45530358-45562933	0.037084	0	8.6337	9.2645e-05	0.00266205
ENSMUSG00000036073	Galt	4:41755228-41758695	23.7081	10.7236	1.32424	9.26678e-05	0.00266205
ENSMUSG00000074516	Gm10709	9:7751725-7752204	5.6553	0.856597	2.87571	9.32167e-05	0.00267543
ENSMUSG00000097111	Peak1os	9:56201124-56418053	0.158634	0.460257	-1.25001	9.3367e-05	0.00267735
ENSMUSG00000106654	Gm2623	5:32789769-32854232	0.125307	0.534736	-1.73168	9.38395e-05	0.0026885
ENSMUSG00000085763	Smc2os	4:52430285-52438965	0	0.0687285	-8.41728	9.51154e-05	0.00272264
ENSMUSG00000022311	Csmd3	15:47580637-48792063	0.0156685	0.0952925	-2.15599	9.64813e-05	0.00275683
ENSMUSG00000050390	C77080	4:129219578-129261404	27.1607	15.8959	0.933166	9.70116e-05	0.00276808
ENSMUSG00000037683	Armc3	2:19199302-19310241	0	0.02936	-10.5936	9.70471e-05	0.00276808
ENSMUSG00000033174	Mgll	6:88724412-88828360	30.0092	75.616	-1.2747	9.73012e-05	0.00277044
ENSMUSG00000108210	Gm35808	2:38511575-38587933	0.322448	1.33266	-1.87656	9.73022e-05	0.00277044
ENSMUSG00000096923	A730071L15Rik	11:6105960-6201643	0.304895	0.815554	-1.3122	9.75189e-05	0.00277264
ENSMUSG00000049723	Mmp12	9:7344381-7369499	0.095346	3.70332	-4.78248	9.75515e-05	0.00277264
ENSMUSG00000053353	2310001K24Rik	2:163466383-163473005	0.68931	2.39716	-2.0592	9.85072e-05	0.00279733
ENSMUSG00000010025	Aldh3a2	11:61223417-61267464	101.718	213.457	-0.976087	9.88398e-05	0.00280429
ENSMUSG00000084983	Gm11789	11:120526855-120539629	9.00315	22.6366	-1.35932	9.98353e-05	0.00283005
ENSMUSG00000001260	Gabrg1	5:70751047-70842617	0.0115613	0	8.57527	0.000100175	0.00283716
ENSMUSG00000114647	Gm30127	13:35957545-35970421	0.983065	0.22977	2.24554	0.000100789	0.00284956
ENSMUSG00000034936	Arl4d	11:101665541-101667832	21.561	9.27487	1.38243	0.000100878	0.00284956
ENSMUSG00000045624	Esf1	2:140119883-140170564	5.3659	3.0513	1.11693	0.000101213	0.00285557
ENSMUSG00000064344	mt-Tm	MT:3845-3913	0.086719	13.2533	-5.84477	0.000101301	0.00285557
ENSMUSG00000041453	Rpl21	5:146832890-146837394	7.38767	1.66052	2.3288	0.000101357	0.00285557
ENSMUSG00000090841	Myl6	10:128490860-128494145	44.0829	17.9774	1.57683	0.000102513	0.00288561
ENSMUSG00000118021	AC148016.1	19:21778323-21858312	0.227247	0.658427	-1.3912	0.000103454	0.00290956
ENSMUSG00000024953	Prdx5	19:6906697-6910106	51.4936	29.0422	1.12877	0.000103779	0.0029151
ENSMUSG00000051043	Gprc5c	11:114851152-114872617	15.1982	34.0563	-1.08287	0.000103832	0.0029151
ENSMUSG00000058709	Egln2	7:27158658-27166802	25.4028	11.8616	1.22008	0.0001053	0.00295373
ENSMUSG00000054477	Kcnn2	18:45268860-45686024	21.8631	11.2978	1.12418	0.000106754	0.00299189
ENSMUSG00000090194	Gm16161	6:113237858-113281305	0.220344	0.859306	-1.73346	0.000108003	0.00302295
ENSMUSG00000021590	Spata9	13:75967150-75998972	0	0.0260098	-8.40001	0.00010805	0.00302295
ENSMUSG00000046687	Gm5424	10:62071123-62072362	636.522	363.007	1.00663	0.000108784	0.00304077
ENSMUSG00000030592	Ryr1	7:29003344-29125179	0.465277	0.00469075	6.41889	0.000108876	0.00304077
ENSMUSG00000032261	Sh3bgrl2	9:83548327-83638801	9.49993	19.4523	-0.964863	0.000109181	0.00304665
ENSMUSG00000116778	Gm49713	16:31662975-31873350	0.328852	1.05209	-1.09665	0.000109695	0.00305711
ENSMUSG00000110243	Gm45631	7:7282309-7299832	0.438321	1.42333	-1.68741	0.000109746	0.00305711
ENSMUSG00000117045	CT573084.1	17:55750055-55802194	0.00852675	0.326429	-5.19065	0.000110878	0.00308598
ENSMUSG00000019838	Slc16a10	10:40033532-40142258	50.5961	26.9622	1.05526	0.000111051	0.00308766
ENSMUSG00000019179	Mdh2	5:135778480-135790398	125.144	71.0799	0.93833	0.00011113	0.00308766
ENSMUSG00000086546	Gm13709	2:73341393-73386463	0.232134	0.885356	-1.78933	0.000112153	0.00311339
ENSMUSG00000022387	Brd1	15:88687034-88734233	13.5257	7.95196	0.979367	0.000112605	0.00312323
ENSMUSG00000054630	Ugt2b5	5:87124960-87140318	212.817	476.481	-1.04903	0.000112786	0.00312549
ENSMUSG00000028989	Angptl7	4:148448590-148557772	0.877803	1.64583	-1.34376	0.000113037	0.00312713
ENSMUSG00000097159	Gm26517	12:51876283-51971296	0.131402	0.43383	-1.47983	0.000113565	0.00313903
ENSMUSG00000045817	Zfp36l2	17:84183931-84187947	22.9896	11.9737	1.09267	0.000115171	0.0031807
ENSMUSG00000115003	Gm48933	14:46775574-46788532	0.340926	1.36039	-1.97803	0.000115276	0.00318086
ENSMUSG00000039196	Orm1	4:63344560-63348163	357.953	188.261	1.03832	0.000115946	0.00319662
ENSMUSG00000041653	Pnpla3	15:84167837-84187236	3.91123	1.00969	1.72538	0.00011659	0.00320988
ENSMUSG00000016756	Cmah	13:24327404-24477377	12.0303	29.5972	-1.22029	0.000116627	0.00320988
ENSMUSG00000029343	Crybb1	5:112255815-112269585	0.0464992	0	8.52786	0.000116979	0.00321682
ENSMUSG00000083610	Oaz2-ps	3:135482699-135571385	0.866541	2.49519	-1.73293	0.000119097	0.00327227
ENSMUSG00000088789	Scarna13	12:105031075-105031349	13.2605	1.0644	3.79737	0.000119649	0.00328463
ENSMUSG00000094613	A630076J17Rik	3:107230614-107238654	0.00375	0.267796	-5.11485	0.000119972	0.00329068
ENSMUSG00000005667	Mthfd2	6:83305691-83343693	0.457972	1.52812	-1.85781	0.000122276	0.00335102
ENSMUSG00000112426	Gm47200	10:127332391-127374894	0.382639	1.30704	-1.55903	0.00012245	0.00335294
ENSMUSG00000098224	Gm7985	12:71831101-71992672	0.361457	1.31065	-1.73974	0.00012286	0.00335846
ENSMUSG00000084678	Gm26020	X:105797617-105929365	0.225386	0.626098	-1.26828	0.000123125	0.00336284
ENSMUSG00000021578	Ccdc127	13:74322047-74365783	2.85509	4.6062	-1.13681	0.000123289	0.00336445
ENSMUSG00000108282	Gm44317	6:119565972-119848107	0.255711	0.594776	-1.23578	0.00012483	0.00340285
ENSMUSG00000096553	Gm10097	10:5021051-5294053	0.160136	0.539748	-1.19982	0.000124907	0.00340285
ENSMUSG00000024471	Myot	18:44334074-44355724	0.680488	0	13.1578	0.000125628	0.00341958
ENSMUSG00000097133	Gm26628	6:71909055-71974180	0.241611	0.708854	-1.40326	0.000125803	0.00342146
ENSMUSG00000033256	Shf	2:122348892-122369162	4.90868	2.43262	1.20628	0.000126122	0.00342723
XLOC_120359	XLOC_120359	CHR_MG117_PATCH:108792760-108807001	3.88697	1.47251	1.45749	0.000126547	0.00343587
ENSMUSG00000031896	Ctrl	8:105900350-105933862	0.418043	1.18764	-1.44671	0.000127334	0.00345434
ENSMUSG00000087638	Gm11773	11:120826790-120860499	0.518355	0.102545	3.39015	0.000127569	0.00345517
ENSMUSG00000073471	Rsph3a	17:7945614-7979824	5.74003	3.25957	1.02326	0.00012758	0.00345517
ENSMUSG00000046159	Chrm3	13:9875486-10360847	0.12838	1.33543	-3.28876	0.000128278	0.00347117
ENSMUSG00000079470	Utp14b	1:78658038-78671512	3.85084	1.67032	1.35707	0.000128976	0.00348712
ENSMUSG00000090357	Gm17077	7:30945291-30973442	0.0291962	0.479745	-5.29221	0.000129095	0.0034874
ENSMUSG00000006333	Rps9	7:3703993-3706897	132.997	62.1292	1.04973	0.000129486	0.00349322
ENSMUSG00000067028	Cntnap5b	1:99772765-100485942	0	0.00575575	-10.168	0.000129527	0.00349322
ENSMUSG00000081988	Gm15746	16:23192084-23207478	0.206927	1.55408	-2.57913	0.000129994	0.00350288
ENSMUSG00000085595	Gm16090	18:20557380-20673982	32.5926	77.1306	-1.15052	0.000130191	0.00350489
ENSMUSG00000114354	Gm34961	13:59755425-59833236	0.140943	0.698793	-2.20466	0.000130287	0.00350489
ENSMUSG00000104798	Gm20121	5:86945434-86967997	0.167407	2.32046	-4.07008	0.000132097	0.0035506
ENSMUSG00000036427	Gpi1	7:34201330-34230336	67.9436	38.5783	0.939684	0.000134073	0.00360072
ENSMUSG00000067995	Gtf2f2	14:75896937-76010865	3.87678	2.31075	0.926623	0.000134485	0.00360877
ENSMUSG00000030303	Far2	6:148047259-148212057	0.250087	0.727242	-1.41847	0.000134598	0.00360879
ENSMUSG00000020914	Top2a	11:98992943-99024189	0.298157	1.92683	-2.64953	0.000135818	0.00363848
ENSMUSG00000100094	1810008I18Rik	7:65803033-65809945	52.5025	18.7734	1.36885	0.000136329	0.00364909
ENSMUSG00000097482	Gm17634	1:105280894-105361895	0.255935	0.705864	-1.77157	0.000136441	0.00364909
ENSMUSG00000052726	Kcnt2	1:140246158-140612067	0.352688	0.972749	-1.30596	0.000136722	0.00365358
ENSMUSG00000029478	Ncor2	5:125008332-125179219	11.6321	7.31406	0.911321	0.000136961	0.00365692
ENSMUSG00000074807	Gm10762	2:128965513-128997904	5.39229	2.62516	1.14483	0.00013728	0.00365936
ENSMUSG00000019297	Nop9	14:55739024-55759537	5.10216	11.5877	-1.10453	0.000137687	0.00366717
ENSMUSG00000006456	Rbm14	19:4800569-4811634	7.35307	3.75938	1.14299	0.000138056	0.00367395
ENSMUSG00000103613	Gm34882	1:185204124-185284081	0.323879	0.920281	-1.40368	0.0001383	0.00367668
ENSMUSG00000097488	4732487G21Rik	12:86241855-86306006	0.073551	0.295112	-1.78097	0.000138387	0.00367668
ENSMUSG00000025337	Sbds	5:130245731-130255530	18.6174	10.3045	1.01451	0.000138772	0.00368387
ENSMUSG00000097479	Gm26582	5:92033725-92084494	0.394153	1.18131	-1.49727	0.000139546	0.00370137
ENSMUSG00000041629	Fam104a	11:113661319-113684155	6.01102	3.32801	1.04386	0.000139902	0.00370776
ENSMUSG00000024393	Prrc2a	17:35149076-35164897	21.8657	13.0285	0.970457	0.000140757	0.00372735
ENSMUSG00000019312	Grb7	11:98446394-98455373	42.2407	19.2755	1.21217	0.000142514	0.00377033
ENSMUSG00000024032	Tff1	17:31152874-31165277	0.0507468	0.470226	-3.06483	0.000142615	0.00377033
ENSMUSG00000074569	Gcnt7	2:172438601-172470063	0.446515	1.75261	-1.89119	0.000143646	0.00379448
ENSMUSG00000043323	Fbrsl1	5:110361754-110448503	11.1242	6.6065	1.07226	0.000144643	0.00381767
ENSMUSG00000022521	Crebbp	16:4081328-4213997	13.012	9.04439	0.919306	0.000144976	0.00382038
ENSMUSG00000107406	1700040L08Rik	6:71543192-71581568	0.388371	1.5237	-1.85633	0.000145035	0.00382038
ENSMUSG00000044820	AY074887	9:54917286-54958047	1.20054	2.89646	-1.3087	0.000145102	0.00382038
ENSMUSG00000082585	Gm15387	15:74093686-74094333	29.9308	10.906	1.60494	0.000145431	0.00382591
ENSMUSG00000093034	Gm23633	14:27153024-27404773	0.240685	0.813337	-1.63646	0.00014644	0.00384618
ENSMUSG00000022773	Ypel1	16:17069696-17111227	0.108457	0.462697	-1.85713	0.000147244	0.00386381
ENSMUSG00000063382	Bcl9l	9:44482825-44511896	16.8784	9.07299	1.15466	0.000148809	0.00389567
ENSMUSG00000087966	Gm25390	10:90991489-91009201	0	0.191874	-8.33779	0.000149175	0.00390208
ENSMUSG00000047492	Inhbe	10:127348857-127354411	2.57899	8.82265	-1.64463	0.000150227	0.00392322
ENSMUSG00000059447	Hadhb	5:30155248-30184593	56.1841	121.439	-0.978038	0.000150751	0.00393372
ENSMUSG00000086499	Gm16217	10:127537675-127621158	8.56246	19.6627	-1.09168	0.000151019	0.00393649
ENSMUSG00000033192	Lpcat2	8:92855339-92919279	0.706119	2.40239	-1.57631	0.000151102	0.00393649
ENSMUSG00000032311	Nrg4	9:55147755-55326844	9.51713	4.65985	1.24319	0.000153905	0.00400302
ENSMUSG00000108289	Gm44174	6:71353035-71373284	0	0.093636	-9.96721	0.000155597	0.00404377
ENSMUSG00000082969	Gm12630	4:86748552-86853072	0.286071	0.699832	-1.18443	0.000155754	0.00404458
ENSMUSG00000056004	9330182L06Rik	5:9266118-9481825	0.303802	0.0860453	1.59116	0.000156236	0.00405383
ENSMUSG00000114106	Gm47042	12:102761395-102777640	0.161173	0.76571	-2.10733	0.000156412	0.00405512
ENSMUSG00000063929	Cyp4a32	4:115600969-115621602	13.4801	30.9791	-1.16498	0.000157857	0.00408927
ENSMUSG00000021214	Akr1c18	13:4132615-4150654	0.740065	0.14499	2.64252	0.000159427	0.00412662
ENSMUSG00000049502	Dtx3l	16:35926511-35939151	9.96342	22.055	-1.00169	0.000159775	0.00413231
ENSMUSG00000046574	Prr12	7:45027563-45052881	2.88391	1.55006	1.10646	0.000161055	0.00416208
ENSMUSG00000100457	D830032E09Rik	1:107917259-108028337	0.453839	0.115616	2.10632	0.000161742	0.00417647
ENSMUSG00000025504	Eps8l2	7:141338880-141363020	7.4181	20.7306	-1.13098	0.000164965	0.00425628
ENSMUSG00000090458	Gm17122	5:113842423-113908744	0.287297	0.882401	-1.38189	0.000165968	0.00427874
ENSMUSG00000087556	Gm15764	16:18407376-18422123	5.91594	16.9189	-1.42208	0.000166716	0.00429244
ENSMUSG00000107668	Gm44424	6:5241168-5298386	0.436327	1.7534	-1.89352	0.000166767	0.00429244
ENSMUSG00000098650	Gm28048	11:22834744-22982090	0.182192	0.020567	3.30556	0.000167303	0.00430281
ENSMUSG00000115166	Vmn2r-ps110	14:51377284-51380974	0	0.133972	-8.32296	0.000167523	0.00430502
ENSMUSG00000061482	Hist1h4d	13:23581598-23582735	24.4023	8.78585	1.61989	0.000169184	0.00434121
ENSMUSG00000095474	Cldn34c2	X:123581700-123602134	0	0.0805857	-10.0713	0.000169326	0.00434121
ENSMUSG00000046352	Gjb2	14:57098600-57104702	65.5407	135.334	-0.911083	0.000169425	0.00434121
ENSMUSG00000026023	Cdk15	1:59256906-59354505	0.0610812	0	8.47291	0.000169471	0.00434121
ENSMUSG00000059089	Fcgr4	1:171018920-171029761	1.32891	4.09064	-1.46192	0.000170752	0.00437055
ENSMUSG00000031060	Rbm10	X:20617503-20650901	7.31882	4.66733	0.966967	0.000171671	0.00438758
ENSMUSG00000085467	Gm11842	4:12027505-12043485	0	0.238204	-8.29396	0.00017169	0.00438758
ENSMUSG00000101586	Gm29017	1:59151047-59237214	0.52643	1.39981	-1.28355	0.000174002	0.00444313
ENSMUSG00000069520	Tmem19	10:115339674-115362501	21.2702	49.5419	-1.15377	0.000174718	0.00445788
ENSMUSG00000036151	Tm6sf2	8:70072924-70080066	22.3243	11.3533	1.14227	0.000175274	0.00446851
ENSMUSG00000024105	Themis3	17:66554505-66594621	0	0.014297	-8.26912	0.000175677	0.00447524
ENSMUSG00000092268	Gm20540	17:49427285-49455431	1.15445	3.53638	-1.48857	0.000175852	0.00447616
ENSMUSG00000079588	Tmem182	1:40805601-40856887	0.196653	0	12.6335	0.000176507	0.00448928
ENSMUSG00000101798	Gm28995	1:78425003-78488886	0.271856	1.2237	-1.9558	0.000178014	0.00452404
ENSMUSG00000035011	Zbtb7a	10:81135220-81152995	16.321	7.44131	1.15594	0.000179105	0.00454675
ENSMUSG00000060613	Cyp2c70	19:40153353-40187333	214.182	110.557	1.10375	0.000179191	0.00454675
ENSMUSG00000024365	Cyp21a1	17:34801348-34804561	0.0021395	0.229231	-5.9804	0.000180206	0.00456213
ENSMUSG00000073652	Apol7d	1:71585245-71672843	13.245	31.6265	-1.16409	0.000180222	0.00456213
ENSMUSG00000001175	Calm1	12:100179029-100209814	15.6993	31.5325	-1.03429	0.000180743	0.00456869
ENSMUSG00000050423	Ppp1r3g	13:35958839-36005364	9.5102	0.46494	4.54651	0.000180871	0.00456869
ENSMUSG00000031271	Serpina7	X:139079257-139085236	21.5647	67.4014	-1.33113	0.000181023	0.00456869
ENSMUSG00000045775	Slc16a5	11:115462474-115474424	12.7238	4.43745	1.48574	0.000181049	0.00456869
ENSMUSG00000039452	Snx22	9:66065176-66069719	1.0443	3.89674	-1.73942	0.00018173	0.00458198
ENSMUSG00000006057	Atp5g1	11:96068852-96075670	133.88	67.3257	1.03876	0.000181978	0.00458198
ENSMUSG00000036863	Syde2	3:145987870-146021720	5.596	2.54374	1.26714	0.000182003	0.00458198
ENSMUSG00000108321	Gm44649	7:80711651-80803247	0.147786	0.63688	-1.81169	0.000183957	0.00462754
ENSMUSG00000042476	Abcb4	5:8893717-8959231	67.2993	143.762	-0.90748	0.000184395	0.00463495
ENSMUSG00000029648	Flt1	5:147561604-147726011	4.98299	2.80692	0.992109	0.000184991	0.0046463
ENSMUSG00000056888	Glipr1	10:111972775-112002631	0.30287	1.45451	-1.7248	0.000185504	0.00465554
ENSMUSG00000111462	Gm49317	9:41474855-41655483	0	0.0103135	-9.82486	0.000190371	0.00477398
ENSMUSG00000115082	Gm49189	14:47296544-47323029	0.417086	1.23725	-1.86421	0.000191853	0.00480738
ENSMUSG00000028911	Srsf4	4:131873617-131901706	13.3744	8.14686	0.942467	0.000192342	0.0048159
ENSMUSG00000082361	Btc	5:91357261-91402994	0.418203	1.75796	-1.75517	0.000193521	0.00484165
ENSMUSG00000051747	Ttn	2:76611820-76982547	1.70868	0.0256805	6.19898	0.000194232	0.00485566
ENSMUSG00000078611	Gm5901	7:105375038-105400006	0.12897	0.531654	-1.91797	0.000194728	0.0048605
ENSMUSG00000028479	Gne	4:44034075-44084177	71.723	40.4748	1.06255	0.00019526	0.00486727
ENSMUSG00000029254	Stap1	5:86071746-86106125	0.332157	1.40038	-1.97684	0.000195396	0.00486727
ENSMUSG00000097331	F420014N23Rik	10:127195249-127211617	0.288662	1.15472	-1.88613	0.000195453	0.00486727
ENSMUSG00000063415	Cyp26b1	6:84571414-84593908	3.35106	1.10506	1.69769	0.000197236	0.00490787
ENSMUSG00000026638	Irf6	1:193153111-193172023	5.15912	11.4264	-1.02586	0.000199445	0.00495813
ENSMUSG00000097158	Gm26516	4:130663366-130781556	0.464528	1.0695	-1.20257	0.000199799	0.00495813
ENSMUSG00000117050	AC167363.2	17:29093416-29100716	0.00668225	0.714708	-5.99836	0.000199928	0.00495813
ENSMUSG00000036938	Try5	6:41311233-41316841	0	0.657462	-10.5593	0.000199957	0.00495813
ENSMUSG00000074882	Cyp2c68	19:39688834-39741054	194.784	95.1643	1.14773	0.000200026	0.00495813
ENSMUSG00000085884	Gm15342	16:96001634-96052652	0.200926	0.65632	-1.47982	0.000200802	0.00497353
ENSMUSG00000114907	Gm47794	14:16238756-16245091	0.284764	0.997984	-2.30091	0.000201836	0.00499528
ENSMUSG00000033763	Mtss1l	8:110721476-110741400	1.76029	0.668459	1.53408	0.000202792	0.00501508
ENSMUSG00000086392	Mccc1os	3:35955509-36025106	0.286784	0.907875	-1.49962	0.00020318	0.00502083
ENSMUSG00000023991	Foxp4	17:47867133-47924645	4.39318	2.55384	1.06966	0.000203797	0.00502834
ENSMUSG00000098729	Gm27200	4:155260423-155361420	0.157141	0.770965	-2.25701	0.000204381	0.00503875
ENSMUSG00000031379	Pir	X:164269371-164373011	8.57967	4.8186	0.996341	0.000204532	0.00503875
ENSMUSG00000104559	Gm43118	5:111330789-111388342	1.17116	1.84682	-1.1968	0.000204707	0.0050392
ENSMUSG00000107743	Gm44087	6:146109668-146502664	0.372971	0.889229	-1.00618	0.000205163	0.00504335
ENSMUSG00000021236	Entpd5	12:84373857-84409029	47.1895	93.5056	-0.911332	0.000205189	0.00504335
ENSMUSG00000021025	Nfkbia	12:55489410-55492647	22.4157	11.1975	1.15138	0.00020923	0.00513875
ENSMUSG00000096944	Gm26722	4:129309081-129318443	0.039432	0.640971	-3.88821	0.000209412	0.0051393
ENSMUSG00000085071	Gm14066	2:139256876-139677714	0.00336675	0	9.82073	0.000212615	0.00521393
ENSMUSG00000038776	Ephx1	1:180976210-181020904	77.1166	182.662	-1.0174	0.000212814	0.00521482
ENSMUSG00000040093	Bmf	2:118528757-118549687	2.10282	4.74265	-1.34859	0.00021519	0.00526905
ENSMUSG00000111301	Gm30671	9:44600024-44640727	0.83716	2.5883	-1.35816	0.000215861	0.00528145
ENSMUSG00000056753	C330011M18Rik	8:84065236-84067287	0.202638	0	8.08716	0.000218611	0.00534061
ENSMUSG00000117262	CT010445.2	17:74200716-74298243	0.217804	1.12201	-1.48768	0.000219285	0.00535301
ENSMUSG00000029189	Sel1l3	5:53107083-53213927	3.5072	6.66606	-0.915816	0.000221884	0.00541235
ENSMUSG00000096349	Gm22513	12:54678101-54696991	6.29315	2.98219	1.24963	0.000222068	0.00541273
ENSMUSG00000057143	Trim12c	7:104338754-104353362	1.11011	3.16467	-1.41721	0.000225391	0.00548957
ENSMUSG00000070808	Bicra	7:15970672-16047921	1.07459	0.455063	1.34536	0.000226886	0.0055218
ENSMUSG00000032403	2300009A05Rik	9:63394447-63399246	11.9277	4.11157	1.61748	0.000227732	0.0055382
ENSMUSG00000030532	Hddc3	7:80343104-80371479	0.713053	1.56204	-1.75851	0.000229228	0.00556882
ENSMUSG00000002083	Bbc3	7:16308393-16318205	3.99192	0.96374	2.09854	0.000229337	0.00556882
ENSMUSG00000001670	Tat	8:109990437-109999803	1079.14	486.205	1.43099	0.000230121	0.00558365
ENSMUSG00000041779	Tram2	1:20996299-21079229	2.95439	6.04746	-0.883247	0.000231514	0.00561321
ENSMUSG00000026475	Rgs16	1:153740349-153745468	126.754	28.1737	2.19789	0.000233337	0.00564889
ENSMUSG00000056687	Gm11696	11:109352835-109401334	0.409173	1.31867	-1.39666	0.000234134	0.00566394
ENSMUSG00000040524	Zfp609	9:65692391-65827564	5.39168	3.17867	0.898657	0.000235677	0.00569698
ENSMUSG00000051716	Apon	10:128254096-128255896	102.196	223.499	-1.04439	0.000237307	0.00573206
ENSMUSG00000038642	Ctss	3:95526786-95556403	9.42928	35.0558	-1.58516	0.000238715	0.00576175
ENSMUSG00000042179	Pnliprp1	19:58728887-58744169	0.0070015	0.335565	-6.24212	0.000238924	0.00576248
ENSMUSG00000086212	Mkln1os	6:31366885-31511921	1.05461	1.25521	-1.27788	0.000239129	0.00576309
ENSMUSG00000076281	Gm24270	9:56223715-56223771	7.91016	0.174314	4.68955	0.000239332	0.00576368
ENSMUSG00000032083	Apoa1	9:46228580-46271919	3709.83	2101.48	0.97267	0.000239724	0.00576879
ENSMUSG00000091184	Gm17059	10:59702578-59864197	0.299245	1.13372	-1.77387	0.000241258	0.00579271
ENSMUSG00000087172	Gm12153	11:43959089-44134987	0.00845875	0	9.92	0.000241535	0.00579505
ENSMUSG00000107230	Gm19265	6:85942401-86001926	0.272387	0.677741	-1.44365	0.000241763	0.00579618
ENSMUSG00000049550	Clip1	5:123577795-123684618	15.0385	9.37985	0.956155	0.000244729	0.00586293
ENSMUSG00000024308	Tapbp	17:33915899-33929292	34.1885	19.3618	0.996466	0.000246512	0.00590124
ENSMUSG00000033676	Gabrb3	7:57419692-57828802	0.224172	0.585685	-1.40233	0.000249432	0.00596671
ENSMUSG00000084472	n-R5s23	18:24649914-24701880	0.323061	0.904705	-1.37578	0.000249799	0.00597106
ENSMUSG00000108083	Mug4-ps	6:121916430-121956147	2.8391	6.91032	-1.19021	0.000251254	0.00600137
ENSMUSG00000002769	Gnmt	17:46725664-46729168	1036.68	512.188	1.12022	0.000253544	0.00605157
ENSMUSG00000086347	Gm11626	11:101448442-101458624	0.359458	1.44258	-1.91719	0.000253876	0.006055
ENSMUSG00000068086	Cyp2d9	15:82433437-82456845	80.8539	274.63	-1.50695	0.000254305	0.00606074
ENSMUSG00000018761	Mpdu1	11:69656697-69662642	13.5786	34.3569	-1.08484	0.000255047	0.00606962
ENSMUSG00000024498	Tcerg1	18:42511487-42575793	4.5533	3.17002	1.01538	0.000255054	0.00606962
ENSMUSG00000094145	Vmn2r20	6:123373513-123418116	0	0.004975	-7.17084	0.000256087	0.00608969
ENSMUSG00000025466	Fuom	7:140094721-140105591	13.2799	3.76573	1.66427	0.000256671	0.00609907
ENSMUSG00000032434	Cmtm6	9:114731116-114749344	19.6439	41.5881	-0.94494	0.00025856	0.00613489
ENSMUSG00000010651	Acaa1b	9:119148023-119157093	293.278	626.537	-0.989063	0.000259224	0.0061461
ENSMUSG00000077524	n-R5s67	11:6270183-6275030	0.700382	2.79331	-1.85071	0.00026074	0.00617751
ENSMUSG00000083798	Gm14584	X:53418331-53418967	5.67554	1.0523	2.52892	0.000262493	0.00621175
ENSMUSG00000109282	Gm45188	7:98886422-99141145	0.624964	1.40558	-1.15852	0.000262572	0.00621175
ENSMUSG00000111329	A830035O19Rik	9:45937512-45956211	1.37923	3.31341	-1.25505	0.000264638	0.00625604
ENSMUSG00000025405	Inhbc	10:127356322-127370431	14.328	31.3937	-1.01252	0.000267457	0.00631725
ENSMUSG00000024038	Ndufv3	17:31520115-31531331	51.1785	31.205	1.00033	0.00026762	0.00631725
ENSMUSG00000038369	Ncoa6	2:155390656-155473894	9.16334	5.36981	0.922426	0.000274017	0.0064635
ENSMUSG00000028251	Tstd3	4:21757382-21767212	9.99755	5.31918	1.03536	0.000274963	0.00648107
ENSMUSG00000077697	Gm25346	9:25481559-25604106	0.391638	1.36675	-1.71246	0.000275644	0.00649236
ENSMUSG00000057359	Gm17494	3:122245660-122293720	1.44974	3.85847	-1.22325	0.000275958	0.00649501
ENSMUSG00000097397	Gm16861	16:4886181-4941003	1.05246	2.56381	-1.14811	0.000278044	0.00653932
ENSMUSG00000073867	AA474408	7:110017644-110061325	0.925126	1.26848	-1.16313	0.000278261	0.00653963
ENSMUSG00000068083	Cyp2d40	15:82759833-82764183	12.243	41.4014	-1.70757	0.000279138	0.00655547
ENSMUSG00000055312	Them7	2:105224320-105379796	4.44446	9.39244	-1.01596	0.000280382	0.00657988
ENSMUSG00000099510	Gm28501	1:138484212-138620118	0.333864	1.07605	-1.50286	0.000280799	0.00658487
ENSMUSG00000028068	Iqgap3	3:88081971-88121048	0.048159	0.336981	-3.58079	0.000281934	0.00660666
ENSMUSG00000024781	Lipa	19:34492318-34527474	59.157	121.411	-0.888777	0.000283176	0.00663094
ENSMUSG00000099556	Gm28857	1:130729939-130764210	2.39436	1.02948	1.4741	0.000284225	0.00665067
ENSMUSG00000107292	Gm42733	5:73292783-73314076	0.812371	3.10285	-1.78494	0.000284554	0.00665353
ENSMUSG00000086669	AA645442	2:27262101-27427546	0.648368	1.463	-1.10701	0.000284942	0.00665465
ENSMUSG00000055692	Tmem191c	16:17276077-17325527	0.700669	1.66584	-1.40947	0.000285016	0.00665465
ENSMUSG00000084936	Gm11583	11:97159737-97191298	0.608764	1.57763	-1.19909	0.000286336	0.00668062
ENSMUSG00000115025	Gm4240	14:70302207-70302939	0	0.228718	-6.75286	0.000288772	0.00673257
ENSMUSG00000079480	Pin4	X:102119447-102127669	7.01876	2.21663	1.83725	0.000289525	0.00674144
ENSMUSG00000038244	Mical2	7:112225856-112413106	1.94042	4.50833	-1.1924	0.000289571	0.00674144
ENSMUSG00000037664	Cdkn1c	7:143458339-143461050	2.66488	1.05702	2.22411	0.000290688	0.00676254
ENSMUSG00000086860	Gm1720	X:166662025-166689812	0	0.0153188	-8.01856	0.000291267	0.00677112
ENSMUSG00000097025	Gm26558	2:70660849-70691779	0.926227	2.10956	-1.21902	0.000291698	0.00677624
ENSMUSG00000032078	Zpr1	9:46273064-46282643	26.6586	13.8739	1.0874	0.000293484	0.0068128
ENSMUSG00000003970	Rpl8	15:76904078-76906314	139.656	76.3302	0.967013	0.000294238	0.00682538
ENSMUSG00000096388	Gm25355	4:8142779-8239076	0.741563	2.23296	-1.37074	0.000295111	0.0068407
ENSMUSG00000081359	Cox20b	7:100548790-100583104	0.286923	1.21724	-2.07555	0.000296412	0.00686591
ENSMUSG00000009894	Snap47	11:59400970-59451186	12.1174	28.1654	-1.20779	0.000297181	0.00687878
ENSMUSG00000042041	2010003K11Rik	19:4496788-4498583	3.40536	19.0925	-2.18783	0.000298064	0.00689426
ENSMUSG00000111731	Gm48727	10:8903981-8945137	0	0.0349915	-9.47781	0.000298349	0.00689589
ENSMUSG00000071713	Csf2rb	15:78325752-78353847	0.363683	1.59007	-1.91234	0.000298828	0.00690201
ENSMUSG00000061906	Ugt2b38	5:87409942-87424203	19.0913	41.692	-1.018	0.000299126	0.00690392
ENSMUSG00000033318	Gstt2	10:75831114-75837424	51.3931	22.5117	1.11093	0.000302776	0.00698317
ENSMUSG00000024371	C2	17:34862604-34914045	29.9817	62.4741	-0.952783	0.000303231	0.00698865
ENSMUSG00000026249	Serpine2	1:79794197-79861180	1.99069	6.66963	-1.50119	0.000304645	0.00701622
ENSMUSG00000052566	Hook2	8:84990603-85003349	10.1001	5.61847	1.00164	0.000305435	0.00702585
ENSMUSG00000107638	Gm30524	6:140955609-141044134	0	0.0193677	-9.70863	0.0003055	0.00702585
ENSMUSG00000112371	Gm7791	10:25170101-25283940	0.0157503	0.290828	-4.59632	0.000306122	0.00703512
ENSMUSG00000048827	Pkd1l3	8:109614517-109695322	0.485382	1.33569	-1.357	0.00030759	0.00706381
ENSMUSG00000024750	Zfand5	19:21272278-21286840	7.4248	3.82939	1.19143	0.00030831	0.00707294
ENSMUSG00000087633	Gm14455	2:172425804-172470063	0	0.0109032	-8.29935	0.000308427	0.00707294
ENSMUSG00000038274	Fau	19:6057844-6059524	187.414	101.942	1.02912	0.000311041	0.00712362
ENSMUSG00000107319	Gm42670	5:67259784-67291172	0.361504	0.807233	-1.57382	0.00031108	0.00712362
ENSMUSG00000113679	Gm10432	12:100276609-100520879	0.140667	0.336683	-1.17298	0.000311687	0.00713033
ENSMUSG00000030968	Pdilt	7:119486587-119529047	0.907265	3.18786	-1.70951	0.000311816	0.00713033
ENSMUSG00000117444	AC151410.1	17:74717928-74863561	0.0925187	0.414951	-2.06013	0.000313656	0.00716584
ENSMUSG00000086407	Gm14123	2:150583080-150610254	0.167072	0.685245	-1.92016	0.000313815	0.00716584
ENSMUSG00000022021	Diaph3	14:86655367-87141235	0.0408147	0.364881	-2.75271	0.000315681	0.00720334
ENSMUSG00000085036	Gm14011	2:128698198-128802877	0.261261	0.720206	-1.41341	0.000317335	0.00723595
ENSMUSG00000018476	Kdm6b	11:69398508-69418110	4.05604	2.18834	1.13859	0.000318243	0.00725152
XLOC_120754	XLOC_120754	CHR_WSB_EIJ_MMCHR11_CTG1:48999982-49007462	0.424236	1.68716	-1.80955	0.000319258	0.00726951
ENSMUSG00000102254	Gm7496	1:161816864-161845326	0.0625715	0.345934	-2.45509	0.000320248	0.00728689
ENSMUSG00000093739	Gm20692	6:120509539-120531334	0.212127	0.964179	-2.04722	0.000321016	0.00729919
ENSMUSG00000114457	Gm36346	13:48107617-48237251	0.00846225	0	9.50183	0.000321364	0.00730195
ENSMUSG00000108413	BC026762	7:26009889-26012391	0.0655997	0	6.8188	0.000321824	0.00730385
ENSMUSG00000063683	Glyat	19:12633308-12653911	44.9342	92.2448	-1.01924	0.000322195	0.00730385
ENSMUSG00000015363	Trabd	15:89075124-89087077	32.0973	17.8852	1.06412	0.000322285	0.00730385
ENSMUSG00000021624	Cd180	13:102693558-102758802	0.704758	2.24528	-1.50688	0.000322413	0.00730385
ENSMUSG00000084788	Gm11342	13:24310396-24477238	1.22337	2.97542	-1.57992	0.000322699	0.00730385
ENSMUSG00000015337	Endog	2:30171493-30174069	33.9946	17.0003	1.10792	0.000324705	0.00734157
ENSMUSG00000063524	Eno1	4:150236721-150248879	232.767	142.102	0.874028	0.000326035	0.00736647
ENSMUSG00000048307	Ankrd46	15:36477668-36496820	9.65028	20.8036	-1.0239	0.000328429	0.00741534
ENSMUSG00000074213	Gm10642	9:70592612-70658490	1.37897	0.352673	1.18604	0.000328798	0.00741847
ENSMUSG00000090855	Gm17219	7:110308275-110618658	0.232123	0.635941	-1.24337	0.000333901	0.00752451
ENSMUSG00000086578	Gm13583	2:60432076-60553923	0.0379977	0.174508	-2.03606	0.000333965	0.00752451
ENSMUSG00000029054	Gabrd	4:155384980-155398112	0.009422	0.214526	-4.1861	0.00033534	0.00755019
ENSMUSG00000027490	E2f1	2:154559407-154569892	0.147572	0.924639	-2.35429	0.000336389	0.00756852
ENSMUSG00000114931	Gm32256	19:16704553-16744807	0.0690782	0.459449	-2.56406	0.000339045	0.00762295
ENSMUSG00000074218	Cox7a1	7:30184144-30186078	7.04033	2.09786	1.88455	0.0003398	0.00762866
ENSMUSG00000086625	Gm11831	4:11494608-11550544	0.124006	0.462807	-1.75553	0.000340003	0.00762866
ENSMUSG00000021288	Klc1	12:111758849-111807844	5.3592	3.11588	0.985191	0.00034001	0.00762866
ENSMUSG00000027966	Col11a1	3:114030540-114220718	0.0164122	0	9.94504	0.000341705	0.00766133
ENSMUSG00000031303	Map3k15	X:159988433-160138904	1.85513	4.08183	-1.04066	0.000344673	0.0077225
ENSMUSG00000077460	Gm26419	16:32016304-32079326	0.20513	0.748525	-1.68549	0.000345388	0.00773314
ENSMUSG00000087242	C78197	11:67966210-68204041	0.185659	0.737973	-1.84864	0.000346642	0.00775582
ENSMUSG00000016252	Atp5e	2:174442189-174464105	110.187	31.0792	1.14689	0.000349626	0.00781172
ENSMUSG00000117161	AC126040.1	17:27856439-27900485	0.17123	0.621027	-1.70837	0.000351135	0.00783966
ENSMUSG00000112256	Gm48077	10:61319671-61383519	0.090313	0.478714	-2.31836	0.000351549	0.00783966
ENSMUSG00000102070	Gm28661	1:24614885-24615565	1792.53	202.795	3.33654	0.000351629	0.00783966
ENSMUSG00000113050	Gm8016	13:68353364-68356825	0	0.0598275	-6.87366	0.000351851	0.00783966
ENSMUSG00000088993	Gm22770	16:17451512-17487418	0.300935	0.919832	-1.3893	0.000352444	0.00784517
ENSMUSG00000061462	Obscn	11:58994256-59136402	0.378016	0.0100768	4.94572	0.00035283	0.00784517
ENSMUSG00000086693	A730081D07Rik	13:40859796-41012982	0.42909	1.42572	-1.65702	0.000357228	0.00793505
ENSMUSG00000023932	Cdc5l	17:45391884-45433737	6.8494	4.22405	0.91003	0.000357366	0.00793505
ENSMUSG00000017300	Tnnc2	2:164777161-164779967	2.25245	0	11.7673	0.000358337	0.00795114
ENSMUSG00000097724	Gm26850	3:63942486-63968659	0.538867	1.31588	-1.49618	0.000358783	0.00795554
ENSMUSG00000036478	Btg1	10:96617006-96622809	12.1641	6.46747	1.0752	0.000361114	0.00800172
ENSMUSG00000028820	Sfpq	4:127021324-127037013	33.9903	22.4579	0.951331	0.000362425	0.00802524
ENSMUSG00000028234	Rps20	4:3792117-3835665	9.16423	22.8546	-0.971126	0.000363437	0.00804211
ENSMUSG00000084548	n-R5s175	5:119280374-119300354	0	0.0607767	-9.634	0.000364617	0.00806267
ENSMUSG00000068240	Gm11808	4:3973092-3973595	22.6752	7.29293	1.76194	0.000367576	0.00812251
ENSMUSG00000107702	Gm44140	6:136514976-136587683	0.209096	0.548839	-1.29495	0.000368547	0.00813838
ENSMUSG00000036402	Gng12	6:66896102-67021755	16.4313	9.01491	1.44942	0.000369674	0.00815768
ENSMUSG00000117686	AC129315.1	18:37843418-37935433	0.544417	1.51355	-1.27229	0.000370559	0.00816682
ENSMUSG00000018171	Vmp1	11:86578632-86683836	30.862	77.8287	-1.10738	0.000370596	0.00816682
ENSMUSG00000016541	Atxn10	15:85336245-85463212	18.0398	36.4247	-0.843466	0.000371807	0.00818789
ENSMUSG00000059706	A830035A12Rik	11:107531757-107663803	0.131356	0.364399	-1.36171	0.000373155	0.00821196
ENSMUSG00000024621	Csf1r	18:61100598-61132149	7.12687	16.6276	-1.07915	0.000375488	0.00825766
ENSMUSG00000035623	Rsf1	7:97579889-97692778	3.64408	2.26501	1.00324	0.000378812	0.00832202
ENSMUSG00000001151	Pcnt	10:76351263-76442786	2.69571	1.85725	0.957533	0.000378932	0.00832202
ENSMUSG00000048826	Dact2	17:14195052-14204304	4.29807	2.05048	1.29575	0.000379556	0.00833004
ENSMUSG00000015854	Cd5l	3:87357881-87371073	18.8605	46.901	-1.1505	0.000380545	0.00834579
ENSMUSG00000001666	Ddt	10:75771230-75773414	320.861	172.402	1.00202	0.000381052	0.00834579
ENSMUSG00000036872	Abcc12	8:86482260-86580686	0.0123305	0.137356	-3.01312	0.000381383	0.00834736
ENSMUSG00000079164	Tlr5	1:182954788-182976044	1.55301	4.93053	-1.55612	0.000382252	0.00835869
ENSMUSG00000115627	Gm41168	14:60963918-61076802	0.078415	0.351065	-2.04576	0.00038242	0.00835869
ENSMUSG00000008540	Mgst1	6:138140316-138156755	887.093	2045.11	-1.02079	0.000384355	0.00839527
ENSMUSG00000086136	Gm12718	4:103382500-103492192	0.00750775	0.473589	-5.44007	0.000388803	0.00848668
ENSMUSG00000026388	3110009E18Rik	1:120113284-120188189	7.34613	17.6672	-1.15037	0.000392203	0.00855033
ENSMUSG00000034780	B3galt1	2:67565871-68122689	6.14561	18.7766	-1.66925	0.000392251	0.00855033
ENSMUSG00000086041	Gm12869	4:107313504-107359820	0.223284	1.00632	-2.057	0.000393803	0.00857834
ENSMUSG00000041673	Lrrc18	14:32973668-33073534	0.0626262	0.499098	-2.73937	0.000399261	0.00869135
XLOC_120696	XLOC_120696	CHR_MG74_PATCH:57985605-58010687	0.0071075	0.559997	-5.89312	0.00039977	0.00869159
ENSMUSG00000117541	AC133525.2	18:15389884-15430790	0.0384868	0.252974	-2.63246	0.000399812	0.00869159
ENSMUSG00000097567	Gm26637	17:78853176-78892500	0.0718045	0.296828	-1.8659	0.000400568	0.00870214
ENSMUSG00000037725	Ckap2	8:22168160-22185819	0.0274275	0.642922	-4.11411	0.000401305	0.00870766
ENSMUSG00000030173	Klra5	6:129898996-129917650	0	0.0245127	-7.76871	0.000401363	0.00870766
ENSMUSG00000113741	Gm48236	12:35497982-35590446	0.509032	1.14107	-1.12011	0.000408933	0.00886591
ENSMUSG00000033429	Mcee	7:64392607-64412125	22.8326	12.3879	0.951387	0.000410256	0.0088886
ENSMUSG00000042625	Safb2	17:56560965-56584585	12.997	7.39321	1.08077	0.000411771	0.00891543
ENSMUSG00000096107	Gm16505	13:3358273-3363862	0	0.0653917	-6.71632	0.000412669	0.00892287
ENSMUSG00000022960	Donson	16:91647136-91688770	1.58325	2.31436	-1.07166	0.000415584	0.00897984
ENSMUSG00000103730	Gm38316	14:50944517-50952162	1.05754	3.16576	-1.44629	0.000416158	0.00898429
ENSMUSG00000022215	Fitm1	14:55575617-55576954	3.9725	15.4131	-1.90456	0.000416348	0.00898429
ENSMUSG00000049686	Orai1	5:123015074-123030456	5.062	2.57303	1.14007	0.00041726	0.00899793
ENSMUSG00000101079	Gm28991	19:38481109-38783460	0.0955773	0.313635	-1.51425	0.000419642	0.00904324
ENSMUSG00000082065	Mup-ps14	4:61594196-61674096	2.36375	81.3522	-5.07785	0.000423422	0.00911767
ENSMUSG00000023044	Csad	15:102176999-102215591	14.7063	40.2398	-1.27839	0.000424012	0.0091191
ENSMUSG00000022488	Nckap1l	15:103453794-103498810	1.22695	3.68801	-1.31626	0.000425287	0.00913776
ENSMUSG00000104802	Gm5869	5:86996339-87000739	1.1128	5.33454	-2.12882	0.000425448	0.00913776
ENSMUSG00000044033	Ccdc141	2:77009902-77170636	5.64466	3.36579	0.913458	0.000425784	0.00913887
XLOC_120519	XLOC_120519	CHR_MG3833_MG4220_PATCH:18071725-18089186	43.5576	18.9771	1.2839	0.000428192	0.00918442
ENSMUSG00000050064	Zfp697	3:98382461-98856069	1.94858	5.38742	-1.55071	0.00043034	0.00921259
ENSMUSG00000015605	Srf	17:46548329-46556175	4.63998	2.50097	1.24325	0.000430364	0.00921259
ENSMUSG00000052085	Dock8	19:24999534-25202432	4.78406	9.04105	-0.968167	0.000431348	0.00922752
ENSMUSG00000097372	Gm26876	10:128645884-128649811	0	0.0894515	-7.83267	0.000432438	0.00924469
ENSMUSG00000071691	Gm960	19:4594106-4698668	4.63656	10.7308	-1.13994	0.000434634	0.0092847
ENSMUSG00000041959	S100a10	3:93555080-93564643	34.5196	75.9541	-0.937555	0.000437627	0.009337
ENSMUSG00000049517	Rps23	13:90922958-90924950	84.8885	48.9567	0.945099	0.000438128	0.00933967
ENSMUSG00000098588	Mir6340	2:173660093-173704653	0.282876	0.709016	-1.36656	0.000438474	0.00933967
ENSMUSG00000051495	Irf2bp2	8:126588296-126593986	27.687	14.9214	1.11163	0.000439012	0.00933967
ENSMUSG00000118092	AC131118.1	19:23303554-23448353	0.0389463	0.297929	-2.70701	0.000439154	0.00933967
ENSMUSG00000025754	Agbl1	7:76229887-77124698	0.011197	0	11.5174	0.000439289	0.00933967
ENSMUSG00000097554	Gm26825	5:5781530-5783636	1.60496	6.36315	-1.83892	0.000439494	0.00933967
ENSMUSG00000024052	Lpin2	17:71182560-71249817	189.513	100.937	0.87663	0.000439813	0.0093403
ENSMUSG00000001552	Jup	11:100368958-100397763	15.6405	9.12847	0.927351	0.000440627	0.0093514
ENSMUSG00000102780	Gm38253	3:106725599-106730276	0.696979	0.123679	2.6455	0.000441073	0.00935471
ENSMUSG00000044068	Zrsr1	11:22899727-22982343	8.0796	2.945	1.55728	0.000442082	0.00936992
ENSMUSG00000021492	F12	13:55417958-55426793	195.239	109.401	0.952006	0.000446044	0.00944768
ENSMUSG00000038742	Angptl6	9:20873808-20879727	7.26135	2.92039	1.39507	0.000447538	0.00946318
ENSMUSG00000048878	Hexim1	11:103116231-103119725	15.232	7.43682	1.18857	0.00044757	0.00946318
ENSMUSG00000084804	1700095J12Rik	4:138084052-138206424	0.356093	0.950217	-1.2112	0.000447658	0.00946318
ENSMUSG00000037902	Sirpa	2:129592835-129632228	2.22009	6.36733	-1.3262	0.000450686	0.00952092
ENSMUSG00000040213	Kyat3	3:142701051-142746870	78.0543	57.2913	0.979669	0.000451297	0.00952758
ENSMUSG00000033701	Acbd6	1:155558120-155691330	11.0756	4.33987	1.03187	0.000451886	0.00953276
ENSMUSG00000048271	Rbm33	5:28317121-28419239	6.03252	3.48211	0.99918	0.000452454	0.00953323
ENSMUSG00000041841	Rpl37	15:5097476-5125643	10.3711	4.58178	1.06477	0.000453348	0.00953961
ENSMUSG00000026527	Rgs7	1:175059087-175492500	0.0830667	0.0191687	2.10948	0.000453349	0.00953961
ENSMUSG00000085636	Gm11769	11:120104375-120152980	0.926515	2.06506	-1.0637	0.000457013	0.00961042
ENSMUSG00000091194	Gm19840	15:22789907-22963244	0.621632	0.29942	1.19357	0.000459416	0.00965465
ENSMUSG00000027108	Ola1	2:73092801-73218924	11.9643	8.72812	0.916672	0.000460272	0.00966632
ENSMUSG00000109941	Exosc6	8:111056339-111057664	3.07521	0.602115	2.46568	0.00046377	0.00972707
ENSMUSG00000105350	4930537H20Rik	3:90292083-90362994	0.200715	0.449077	-1.30277	0.000464452	0.00973503
ENSMUSG00000023828	Slc22a3	17:12378614-12507704	18.0612	41.4011	-1.1126	0.000465458	0.00974922
ENSMUSG00000078921	Tgtp2	11:49057194-49064206	0.703585	2.97251	-1.92755	0.000465735	0.00974922
ENSMUSG00000054622	D730045B01Rik	5:151364178-151428210	0.143376	0.272472	-3.37509	0.00046674	0.00976392
ENSMUSG00000020153	Ndufs7	10:80249121-80256794	46.4246	27.443	1.00431	0.000467448	0.00977236
ENSMUSG00000028964	Park7	4:150897133-150914437	66.4889	42.75	0.891304	0.000468858	0.00979548
ENSMUSG00000087515	Gm13554	2:26055535-26123317	0.231367	0.599095	-1.2573	0.000472017	0.0098487
ENSMUSG00000041476	Smpx	X:157698910-157752591	0.187727	0	11.4317	0.000475039	0.00990531
ENSMUSG00000038121	Fam210a	18:67932392-68321920	7.00055	14.1587	-1.23475	0.000475894	0.00991672
ENSMUSG00000093378	Gm20663	7:105895369-106093337	0.0405633	0.465057	-3.36342	0.000483558	0.0100574
ENSMUSG00000015396	Cd83	13:43784775-43803132	0.321215	1.2745	-1.74713	0.000483584	0.0100574
ENSMUSG00000025243	Slc6a20b	9:123590800-123632565	0.053973	0.240085	-2.029	0.000486348	0.0101084
ENSMUSG00000052934	Fbxo31	8:121549440-121578806	19.1562	9.4187	1.10663	0.000487018	0.0101118
ENSMUSG00000013936	Myl2	5:122100951-122113472	1.36844	0	11.3992	0.000487377	0.0101118
ENSMUSG00000085479	9430073C21Rik	11:67171077-67199234	0.192024	0	11.3984	0.000487771	0.0101118
ENSMUSG00000103770	Pcdha9	18:36997880-37187657	0	0.00512475	-9.33108	0.000488411	0.0101186
ENSMUSG00000029404	Arl6ip4	5:124116089-124118196	7.9753	2.95003	1.61086	0.000489083	0.0101256
ENSMUSG00000101942	Gm19582	1:87853289-87944398	0.481797	1.05128	-1.0886	0.00048938	0.0101256
ENSMUSG00000060807	Serpina6	12:103646630-103657212	267.708	146.74	0.973218	0.000490643	0.0101452
ENSMUSG00000045868	Gvin1	7:106156556-106215326	2.93969	7.18883	-1.0687	0.000491113	0.0101484
ENSMUSG00000015880	Ncapg	5:45669919-45700546	0.0607012	0.49466	-3.20259	0.000491907	0.0101583
ENSMUSG00000035478	Mbd3	10:80392539-80399550	15.6303	8.69719	1.02411	0.000492408	0.0101621
ENSMUSG00000113380	Gm48682	13:13437460-13512227	0.234509	0.942897	-1.69658	0.000493108	0.01017
ENSMUSG00000020000	Moxd1	10:24223517-24302790	0.0187157	1.35201	-6.11448	0.000494215	0.0101816
ENSMUSG00000024414	Mrpl27	11:94653767-94660097	20.6228	9.61868	1.41189	0.000494302	0.0101816
ENSMUSG00000115505	Gm9247	14:93194698-93195696	0.430904	2.90705	-2.59789	0.000494756	0.0101844
ENSMUSG00000038366	Lasp1	11:97799000-97838764	15.466	30.4098	-0.872326	0.000496203	0.0102077
ENSMUSG00000113029	Gm40578	12:111444929-111500840	0.087641	0.363909	-1.90026	0.000496976	0.0102171
ENSMUSG00000039989	Cbx4	11:119077573-119086221	3.87616	1.75822	1.26766	0.000498833	0.0102487
ENSMUSG00000107802	1700126G02Rik	6:143167178-143221448	0.652311	1.52294	-1.06161	0.000501369	0.0102942
ENSMUSG00000027855	Sycp1	3:102818499-102936100	0.0195935	0.00050925	5.1621	0.00050379	0.0103373
ENSMUSG00000089890	Gm16055	6:8270504-8428382	0.103214	0.692139	-2.60094	0.00050475	0.0103504
ENSMUSG00000020211	Sf3a2	10:80798198-80804924	5.17795	2.40134	1.60147	0.000506536	0.0103804
ENSMUSG00000103672	Gm37621	9:101106844-101149986	0.883259	0.264689	1.87993	0.000508099	0.0104058
ENSMUSG00000085719	4933424L21Rik	11:57623698-57786396	0.082787	0.324333	-1.6745	0.00050852	0.0104078
ENSMUSG00000024411	Aqp4	18:15389496-15410982	1.69225	4.74639	-1.36117	0.000509022	0.0104115
ENSMUSG00000035148	Gpr33	12:52023003-52028063	0	0.026299	-6.34988	0.000509816	0.0104211
ENSMUSG00000048222	Mfap1b	2:121460235-121474067	4.68756	1.95382	1.40469	0.000510529	0.010429
ENSMUSG00000054072	Iigp1	18:60375979-60392634	67.0171	164.154	-1.17603	0.000516416	0.0105426
ENSMUSG00000086846	Gm13642	2:71389777-71441507	0.0747528	0.449087	-2.57529	0.000518854	0.010579
ENSMUSG00000057531	Dtnbp1	13:44922075-45002147	13.8021	7.80056	0.971831	0.000519661	0.0105887
ENSMUSG00000070385	Ampd1	3:103074014-103099720	0.112359	0	9.8856	0.000521208	0.0106135
ENSMUSG00000040705	A930016O22Rik	7:19411100-19421581	0.656861	0	10.5113	0.000522521	0.0106335
ENSMUSG00000060477	Irak2	6:113638467-113695026	4.74304	7.03341	-0.934481	0.000522972	0.010636
ENSMUSG00000097786	4933429H19Rik	3:30792570-30820601	0.89332	1.8484	-1.24539	0.000526441	0.0106896
ENSMUSG00000023019	Gpd1	15:99717515-99725005	55.8366	120.099	-0.999761	0.000526607	0.0106896
ENSMUSG00000079362	Gm43302	5:105162751-105331004	0.493641	1.60366	-1.62598	0.000527284	0.0106931
ENSMUSG00000084946	Dlx1as	2:71453347-71537891	0.472244	1.72515	-1.72351	0.000527445	0.0106931
ENSMUSG00000054428	Atpif1	4:132530555-132535439	3.87088	1.66416	1.78845	0.000528382	0.0107054
ENSMUSG00000103703	Gm42568	3:67476978-67520179	0.65713	1.32593	-1.66627	0.000530132	0.0107341
ENSMUSG00000042857	Gm9776	13:94355839-94566374	0.513875	0.95514	-0.957616	0.000533461	0.0107946
ENSMUSG00000034652	Cd300a	11:114890041-114904654	0.515172	1.82005	-1.6062	0.000533792	0.0107946
ENSMUSG00000111155	Gm47197	9:47530353-47852888	0.360097	0.954421	-1.11321	0.000537664	0.0108661
ENSMUSG00000111889	Gm48071	12:8313429-8343822	0.119013	0.508431	-1.90513	0.000542193	0.0109439
ENSMUSG00000065662	n-R5s161	6:30366420-30391000	0.0953742	0.55575	-2.39225	0.000543353	0.0109604
ENSMUSG00000050323	Ndufaf6	4:11051045-11076205	9.46365	5.72282	0.948893	0.000545187	0.0109905
ENSMUSG00000071252	2210408I21Rik	13:77135540-77613784	1.4165	2.81512	-0.837613	0.000546776	0.0110156
ENSMUSG00000022306	Zfpm2	15:40655035-41104592	1.25716	1.10743	1.60284	0.000547214	0.0110176
ENSMUSG00000073158	9030624G23Rik	12:24043202-24097246	0	0.0239095	-9.30571	0.000547757	0.0110216
ENSMUSG00000035569	Ankrd11	8:122883822-123042277	19.0357	11.1678	0.874991	0.00054823	0.0110242
ENSMUSG00000097026	Gm26786	8:106211047-106425728	0.175996	0.598895	-1.42042	0.000548815	0.0110291
ENSMUSG00000076377	Gm22370	10:28074239-28597293	0.432395	1.02702	-1.07468	0.000549668	0.0110393
ENSMUSG00000037820	Tgm2	2:158116402-158146436	18.6821	45.3647	-1.0475	0.000552963	0.0110876
ENSMUSG00000048578	Mlec	5:115142981-115158179	13.4577	27.3988	-0.853063	0.000553104	0.0110876
ENSMUSG00000028893	Sesn2	4:132492032-132510501	4.09324	2.13731	1.1233	0.000554623	0.0111111
ENSMUSG00000029414	Kntc1	5:123749716-123821593	0.0499877	0.339666	-3.40425	0.000555432	0.0111204
ENSMUSG00000025528	2010106E10Rik	X:112495274-112558343	0	0.0655177	-11.2713	0.000557026	0.0111454
ENSMUSG00000041130	Zfp598	17:24669687-24682016	13.2141	7.70861	0.918019	0.000557893	0.0111507
ENSMUSG00000022550	Adck5	15:76560099-76595816	5.43272	14.922	-1.28666	0.000557983	0.0111507
ENSMUSG00000084659	Gm22720	9:105642975-105687649	0.276714	0.685566	-1.6437	0.000558408	0.0111522
ENSMUSG00000019960	Dusp6	10:99263231-99267489	23.9497	12.9807	1.08589	0.000560517	0.0111804
ENSMUSG00000063314	Gm12657	4:94568967-94603772	1.55125	4.31188	-1.38573	0.000562183	0.0112067
ENSMUSG00000031753	Cog4	8:110846600-110882227	11.8386	23.4059	-0.978604	0.000567483	0.0113054
ENSMUSG00000062997	Rpl35	2:39001580-39005624	72.2972	45.3484	0.869133	0.000569794	0.0113444
ENSMUSG00000040274	Cdk6	5:3341485-3531008	4.30095	7.50005	-0.839317	0.000570514	0.0113517
ENSMUSG00000039114	Nrn1	13:36725361-36735131	135.186	45.0174	1.72037	0.000571169	0.0113577
ENSMUSG00000054537	Tmprss11e	5:86705186-86745815	0	0.009039	-7.67192	0.000572619	0.0113795
ENSMUSG00000106237	Gm8066	5:137510253-137517501	1.53023	0.457894	1.88836	0.000577614	0.0114717
ENSMUSG00000112652	4921516A02Rik	10:78428271-78464976	0.463242	1.35383	-1.4013	0.000578514	0.0114825
ENSMUSG00000112301	Gm10752	10:115286355-115316374	0.282262	0.828606	-1.42722	0.000581467	0.011534
ENSMUSG00000107552	Gm44096	6:124491834-124523440	3.10718	7.65923	-1.26291	0.000581856	0.0115346
ENSMUSG00000024099	Ndufv2	17:66078638-66101559	43.8936	34.6433	0.945116	0.000582595	0.0115421
ENSMUSG00000054716	Zfp771	7:127244274-127254803	7.41172	3.99494	1.06902	0.000588551	0.011653
ENSMUSG00000061755	Bod1l	5:41787538-41844315	3.29412	1.85958	0.973153	0.00059283	0.0117247
ENSMUSG00000020955	Ap4s1	12:51609337-51836233	6.09101	6.68109	-0.950952	0.000592906	0.0117247
ENSMUSG00000020638	Cmpk2	12:26469204-26479837	0.946628	2.64143	-1.43305	0.00059338	0.0117269
ENSMUSG00000026770	Il2ra	2:11642807-11696022	0.144263	0.973184	-2.17491	0.000596932	0.0117891
ENSMUSG00000012428	Steap4	5:7960457-7982213	29.1951	60.5593	-0.891642	0.000601777	0.011871
ENSMUSG00000039016	Timm8b	9:50603910-50605320	19.5818	8.61425	1.31519	0.000603599	0.0118996
ENSMUSG00000051355	Commd1	11:22896136-22982382	4.87383	3.2733	0.972273	0.000605416	0.0119208
ENSMUSG00000097704	Gm26741	10:52337369-52382108	0.199204	0.533093	-1.42329	0.000607242	0.0119495
ENSMUSG00000034457	Eda2r	X:97333719-97377216	0.165029	1.19259	-2.59207	0.000610691	0.01201
ENSMUSG00000026768	Itga8	2:12106632-12301922	1.6382	7.44909	-1.90743	0.000611152	0.0120117
ENSMUSG00000103167	Gm38149	Y:16092783-16112032	0	0.0460755	-9.10976	0.000611757	0.0120163
ENSMUSG00000049422	Chchd10	10:75933130-75949657	307.277	248.982	0.973791	0.000614223	0.0120574
ENSMUSG00000015451	C4a	17:34809092-34823464	7.72574	16.2208	-1.03583	0.000615756	0.0120801
ENSMUSG00000032725	Folr2	7:101839988-101857194	2.35073	6.21035	-1.3384	0.000619595	0.012148
ENSMUSG00000020205	Phlda1	10:111506286-111508645	15.8365	65.2961	-1.95927	0.000624979	0.0122386
ENSMUSG00000110151	Gm38416	8:117668237-117693198	0.036019	0.448506	-3.44192	0.000627031	0.0122714
ENSMUSG00000019158	Tmem160	7:16452779-16455494	11.0732	4.99909	1.29821	0.000630021	0.0123079
ENSMUSG00000094743	Mup-ps7	4:60660805-60821081	5.23014	217.92	-5.35563	0.000630219	0.0123079
ENSMUSG00000046138	9930021J03Rik	19:29714402-29805989	4.79606	3.01843	0.935857	0.000630429	0.0123079
ENSMUSG00000097652	Mhrt	14:54968678-54990044	0.0941012	0	9.70422	0.000631037	0.0123123
ENSMUSG00000002325	Irf9	14:55603571-55610030	5.25304	12.7873	-1.23467	0.000636588	0.0124131
ENSMUSG00000012187	Mogat1	1:78510991-78538173	0.428642	1.0739	-1.74332	0.000638331	0.0124395
ENSMUSG00000093720	Gm20635	5:143390730-143421904	0.59811	2.37056	-1.47441	0.000640254	0.0124695
ENSMUSG00000017404	Rpl19	11:98026710-98030492	140.898	86.6892	0.865475	0.000640734	0.0124712
ENSMUSG00000085043	Gm13184	2:3468613-3474546	0.0479938	0	7.57787	0.000643023	0.0125082
ENSMUSG00000115022	Gm49387	14:31552905-31640878	0	0.0469188	-10.8834	0.000645701	0.0125527
ENSMUSG00000057778	Cyb5d2	11:72777232-72927110	2.96424	4.9736	-0.943833	0.000646834	0.0125672
ENSMUSG00000092696	Mir5133	9:62122518-62122594	3.47118	0.0233138	4.23026	0.000647541	0.0125733
ENSMUSG00000002767	Mrpl2	17:46646229-46650139	18.0423	8.84966	1.19606	0.000648017	0.0125741
ENSMUSG00000053317	Sec61b	4:47474658-47483242	42.889	25.8857	0.896698	0.000648362	0.0125741
ENSMUSG00000028607	Cpt2	4:107903981-107923610	23.9456	49.9087	-0.910318	0.000658665	0.0127536
ENSMUSG00000030688	Stard10	7:101317086-101346626	269.148	158.827	0.89978	0.00065881	0.0127536
ENSMUSG00000021144	Mta1	12:113098278-113137206	9.50933	5.82801	0.883127	0.000659596	0.0127612
ENSMUSG00000010307	Tmem86a	7:47050601-47054777	3.07126	13.1608	-1.79075	0.000661	0.0127752
ENSMUSG00000090306	Adh6-ps1	3:138374121-138397345	1.04194	5.05864	-2.88911	0.000661113	0.0127752
ENSMUSG00000043924	Ncmap	4:135369326-135398227	0.047103	0.365214	-2.7127	0.000664832	0.0128393
ENSMUSG00000068466	Gm5518	19:29160118-29160762	16.7807	5.66629	1.69051	0.000668358	0.0128997
ENSMUSG00000025644	Gm7628	9:109093844-109120122	0.424125	1.04126	-1.36005	0.000671083	0.0129445
ENSMUSG00000086424	Gm15569	15:86139178-86187152	0.0581955	0.267842	-1.9286	0.000673632	0.0129859
ENSMUSG00000099413	Gm17767	1:51507086-51596718	0.0650345	0.463082	-2.43133	0.000676139	0.0130264
ENSMUSG00000041406	BC055324	1:163929419-163994796	0.345564	0.968929	-1.34075	0.000676932	0.0130294
ENSMUSG00000088342	Gm22340	18:12552824-12582830	0.0107227	0.279826	-4.37474	0.000678986	0.0130578
ENSMUSG00000044786	Zfp36	7:28376784-28382184	19.4418	9.9273	1.13279	0.0006804	0.0130772
ENSMUSG00000042659	Arrdc4	7:68736995-68749241	7.30881	3.79425	1.09465	0.000682347	0.0131023
ENSMUSG00000074794	Arrdc3	13:80883384-80896042	30.968	16.4523	1.0367	0.000682523	0.0131023
ENSMUSG00000100269	Gm28782	1:43047298-43096939	0.394854	1.14198	-1.2576	0.000687409	0.0131882
ENSMUSG00000031534	Smim19	8:22462614-22576744	5.81448	8.80595	-0.980395	0.000688055	0.0131928
ENSMUSG00000116097	Gm36738	15:78574411-78581616	1.99114	5.43698	-1.36743	0.000688994	0.0132029
ENSMUSG00000025223	Ldb1	19:46031570-46045214	13.6843	7.88865	0.968077	0.000690465	0.0132232
ENSMUSG00000025197	Cyp2c23	19:44005022-44029208	74.1474	152.617	-0.921316	0.000693313	0.0132699
ENSMUSG00000064960	Gm24406	3:144570454-144597639	1.9976	5.0812	-1.21397	0.000693749	0.0132703
ENSMUSG00000039323	Igfbp2	1:72824503-72852474	312.043	198.598	0.828365	0.000697601	0.0133361
ENSMUSG00000086043	Gm12473	4:43631373-43647624	0.102696	0	9.96676	0.00069892	0.0133475
ENSMUSG00000087307	Gm12925	4:123349700-123684198	0.119672	0.0498305	3.60453	0.000699028	0.0133475
ENSMUSG00000111942	Gm5182	12:10152142-10158233	8.418	4.56872	1.05008	0.000703283	0.0134208
ENSMUSG00000086039	Gm12227	11:54716945-54787668	0.0818655	0.418237	-2.2131	0.000704634	0.013434
ENSMUSG00000054106	Try4	6:41302269-41305532	0	0.502723	-9.56816	0.000704814	0.013434
ENSMUSG00000096188	Cmtm4	8:104348191-104395807	8.39692	16.3024	-0.80348	0.00070889	0.0135037
ENSMUSG00000021820	Camk2g	14:20734875-20794088	1.99179	3.4554	-0.985914	0.000710984	0.0135356
ENSMUSG00000051984	Sec31b	19:44512669-44545864	2.06579	0.820412	1.23435	0.000713226	0.0135703
ENSMUSG00000070214	Gm23058	10:58323562-58424656	0.100801	0.55393	-2.27626	0.000714503	0.0135865
ENSMUSG00000109336	Samd4b	7:28399522-28598144	7.83381	4.85991	0.856361	0.000718441	0.0136534
ENSMUSG00000115420	Rmrp	4:43492783-43493063	0.888728	0.0194768	4.15089	0.000719582	0.0136589
ENSMUSG00000006398	Cdc20	4:118432901-118437352	0.0752537	1.15612	-4.12107	0.000722126	0.0136991
ENSMUSG00000018677	Slc25a39	11:102402985-102407946	115.247	73.2103	0.867122	0.000722719	0.0137023
ENSMUSG00000105552	Gm19710	3:89995457-90048834	0.706639	2.41486	-1.56411	0.000724626	0.0137303
ENSMUSG00000110439	Mup22	4:60817589-60822252	57.2513	332.361	-2.62595	0.000725602	0.0137327
ENSMUSG00000085351	Gm12472	4:43588072-43608755	0.0131977	0	7.49707	0.000726924	0.0137496
ENSMUSG00000033255	Gm5134	10:75954514-76009591	0	0.00633225	-7.54056	0.000735943	0.0139038
ENSMUSG00000101628	Gm28177	1:52077261-52156087	0.0513808	0.179399	-1.70443	0.000760325	0.014356
ENSMUSG00000018102	Hist1h2bc	13:23551306-23698454	54.0033	32.1966	0.838568	0.000762104	0.0143812
ENSMUSG00000114131	Gm47460	13:45555032-45965008	0.176275	0.692362	-1.73445	0.000764724	0.0144222
ENSMUSG00000030929	Eri2	7:119760925-119794058	2.16539	6.3363	-1.11171	0.000765806	0.0144341
ENSMUSG00000061167	Rpl15-ps3	9:22185607-22186221	25.7022	10.5128	1.4548	0.000766874	0.0144458
ENSMUSG00000075703	Selenoi	5:30232581-30272427	6.30397	15.2774	-1.33121	0.000767728	0.0144534
ENSMUSG00000100786	Gm28940	1:82316587-82445479	0.116207	0.598717	-2.2234	0.000772658	0.0145377
ENSMUSG00000075837	Gm22005	2:3284204-3328806	0.130162	0.574025	-1.99253	0.00077877	0.0146376
ENSMUSG00000093140	Mir28b	8:72814640-73353815	0.104533	0.31437	-1.42372	0.000778877	0.0146376
ENSMUSG00000046561	Arsj	3:126363684-126440375	0.0111765	0	9.08677	0.000783551	0.0147169
ENSMUSG00000031461	Myom2	8:15057653-15133541	0.111031	0	10.8983	0.000784339	0.0147231
ENSMUSG00000071033	Gm10308	17:90643015-91092690	0.093137	0.244708	-1.18224	0.000788223	0.0147873
ENSMUSG00000062077	Trim54	5:31116712-31137630	0.14426	0	10.8917	0.000788985	0.0147911
ENSMUSG00000109773	Gm34474	8:35218638-35222071	0.0851805	0	7.59859	0.000789891	0.0147927
ENSMUSG00000081738	Hmgb1-ps2	X:146175942-146176577	19.828	7.3676	1.57887	0.000795253	0.0148836
ENSMUSG00000032637	Atxn2l	7:126491708-126503437	10.8124	6.60836	0.906278	0.000795668	0.0148836
ENSMUSG00000052014	A330070K13Rik	5:130369458-130839704	0.110551	0.305038	-1.62669	0.000797229	0.0149041
ENSMUSG00000081800	Gm14200	2:158409679-158499495	0.161674	0.431824	-1.40379	0.000800775	0.0149599
ENSMUSG00000091845	Rpl36-ps12	6:108140120-108140509	10.0315	2.35801	2.23626	0.000801139	0.0149599
ENSMUSG00000004054	Map3k11	19:5688742-5702865	12.5992	6.91694	1.05844	0.000803451	0.0149943
ENSMUSG00000058975	Kcnc1	7:46396497-46438704	0.01969	0	8.21503	0.000806607	0.0150445
ENSMUSG00000010911	Apip	2:103073675-103092644	5.03811	2.8925	0.974907	0.000808092	0.0150563
ENSMUSG00000040552	C3ar1	6:122847138-122856161	0.461915	2.3045	-1.98989	0.000808174	0.0150563
ENSMUSG00000026062	Slc9a2	1:40680574-40769273	0.0137588	0	9.13114	0.000809463	0.0150716
ENSMUSG00000082116	Gm12188	11:49086103-49096954	0.061676	0.424366	-3.00061	0.000817281	0.0152077
ENSMUSG00000007880	Arid1a	4:133679008-133756769	10.1441	6.47562	0.848593	0.00081772	0.0152077
ENSMUSG00000007877	Tcap	11:98383811-98384953	2.56547	0	10.8509	0.000818957	0.0152219
ENSMUSG00000084996	Gm11419	11:81983291-81988769	0.00319625	0.156421	-5.25288	0.000827811	0.0153776
ENSMUSG00000028648	Ndufs5	4:123712710-123718202	50.0163	26.9142	0.944251	0.000828711	0.0153854
ENSMUSG00000029158	Yipf7	5:69516671-69542648	0.111498	0	10.8352	0.000830312	0.0154046
ENSMUSG00000064632	Gm25142	11:5191605-5261634	0.192941	0.629541	-1.5825	0.000830699	0.0154046
ENSMUSG00000025810	Nrp1	8:128358604-128503363	16.3568	38.1221	-1.03019	0.000836378	0.0155009
ENSMUSG00000026276	2020-09-02	1:93478964-93510260	11.0626	7.51119	1.57003	0.000842583	0.0156069
ENSMUSG00000064919	Gm22572	2:25199727-25211422	0.269185	1.06688	-1.83121	0.000845775	0.0156571
ENSMUSG00000039419	Cntnap2	6:45059357-47304213	0	0.00155175	-8.87636	0.000846974	0.0156702
ENSMUSG00000036278	Macrod1	19:7056493-7198057	21.8808	9.39376	1.27206	0.000849145	0.0157014
ENSMUSG00000052609	Plekhg3	12:76530891-76580488	17.9389	10.0949	0.957388	0.000849653	0.0157017
ENSMUSG00000097697	4833412C05Rik	7:67784538-67804139	0.0177825	0	7.49214	0.000851163	0.0157206
ENSMUSG00000040163	1700034J05Rik	6:146888501-147032001	0.276561	0.89893	-1.50057	0.00086062	0.0158862
ENSMUSG00000096006	Gm21596	2:113919247-113920562	12.8646	5.22261	1.45126	0.000861487	0.01589
ENSMUSG00000042462	Dctpp1	7:127256959-127260709	16.9697	9.27971	1.00279	0.000861815	0.01589
ENSMUSG00000057604	Lmcd1	6:112273758-112330425	0.622683	0.250404	1.52352	0.000866807	0.0159729
XLOC_120612	XLOC_120612	CHR_MG4249_PATCH:6497297-6533430	0.402511	0.111916	2.27876	0.000867402	0.0159747
ENSMUSG00000057554	Lgals8	13:12439415-12464944	23.8641	46.2193	-0.870467	0.0008726	0.0160612
ENSMUSG00000097224	Gm26716	4:130792377-130826315	0	0.159173	-10.8807	0.000874241	0.0160688
ENSMUSG00000048327	Ckap2l	2:129268210-129297212	0.0307785	0.332172	-3.00355	0.000874437	0.0160688
ENSMUSG00000026675	Hsd17b7	1:169949535-169969241	23.7533	12.6587	1.03603	0.000874673	0.0160688
ENSMUSG00000031595	Pdgfrl	8:40926212-40990785	2.46341	0.790929	2.13962	0.000875011	0.0160688
ENSMUSG00000030990	Pgap2	7:102210208-102238567	5.56227	11.4696	-1.26473	0.000877218	0.0161002
ENSMUSG00000100546	Gm29483	1:92709687-92718471	0.023917	0.535075	-4.19882	0.000880351	0.0161485
ENSMUSG00000039834	Zfp335	2:164891882-164911757	3.65652	2.05782	0.999911	0.000889837	0.0163132
ENSMUSG00000000532	Acvr1b	15:101174067-101213684	2.43006	5.24007	-1.00284	0.000892517	0.016353
ENSMUSG00000112654	4930455C13Rik	10:21295043-21368875	0.445947	1.39826	-1.53939	0.000897391	0.0164329
ENSMUSG00000035365	Parpbp	10:88091432-88146941	0.0125037	0.181616	-3.4234	0.000898697	0.0164475
ENSMUSG00000014542	Clec4f	6:83644542-83656187	14.7614	32.031	-1.00189	0.000906886	0.0165879
ENSMUSG00000005763	Cd247	1:165788681-165883102	0.14087	0.421096	-1.88531	0.000908865	0.0166112
ENSMUSG00000030869	Ndufab1	7:122085403-122101886	25.0197	13.6409	1.01221	0.000909189	0.0166112
ENSMUSG00000038406	Scaf1	7:45002948-45016363	11.6969	9.23311	0.968935	0.000910241	0.0166209
ENSMUSG00000028603	Scp2	4:108043839-108144998	576.073	1319.11	-0.922117	0.000912916	0.0166603
ENSMUSG00000030654	Arl6ip1	7:118118891-118129662	54.1333	104.719	-0.824376	0.000917133	0.0167183
ENSMUSG00000027546	Atp9a	2:168634438-168742409	10.7325	20.7698	-0.841706	0.000917896	0.0167228
ENSMUSG00000081463	Gm15049	X:142681378-142837948	0.0686993	0.463185	-2.84353	0.000922187	0.0167914
ENSMUSG00000044951	Mylk4	13:32700834-32783954	0.144426	0	10.7173	0.000923752	0.0168104
ENSMUSG00000070332	Trim80	11:115440545-115448270	0.475612	0.0963263	2.3747	0.000924461	0.0168138
ENSMUSG00000001761	Smo	6:29735503-29761365	0.916142	2.36341	-1.24979	0.000930035	0.0168961
ENSMUSG00000090990	Gm17197	19:56350360-56372873	0.0493357	0	9.00634	0.000930653	0.0168978
ENSMUSG00000096391	Gm23686	3:18177462-18177625	0.856216	11.8114	-3.66263	0.000931971	0.0169079
ENSMUSG00000107879	9330102E08Rik	6:128169704-128200623	0.036429	0.205723	-2.15618	0.000932264	0.0169079
ENSMUSG00000042423	Fbrs	7:127479199-127491983	6.8307	4.42623	0.992723	0.000937506	0.0169934
ENSMUSG00000040181	Fmo1	1:162829561-162866610	109.578	58.739	0.915306	0.00093835	0.0169991
ENSMUSG00000060961	Slc4a4	5:88886818-89239653	19.4328	37.7255	-0.837226	0.000942296	0.017061
ENSMUSG00000030307	Slc6a11	6:114131241-114249952	0	0.0092385	-8.96156	0.000943838	0.0170732
ENSMUSG00000080797	Gm15760	16:20535418-20548456	1.10247	2.50496	-1.24168	0.00094403	0.0170732
ENSMUSG00000086796	4932702P03Rik	13:24905593-24914272	0.0980697	0.540381	-2.42604	0.000944612	0.0170741
ENSMUSG00000024978	Gpam	19:55067268-55127238	91.9928	64.0555	0.950733	0.000946974	0.0171072
ENSMUSG00000087549	Gm13427	2:31670738-31803439	0.331531	0.831121	-1.06741	0.000949761	0.0171479
ENSMUSG00000090246	Gm17017	1:85637647-85704973	0.106111	0.523837	-1.85087	0.000959161	0.0173079
ENSMUSG00000024949	Sf1	19:6363690-6378030	12.2792	6.3161	1.16323	0.000959924	0.017312
ENSMUSG00000044957	Pp2d1	17:53507460-53539451	0	0.0206792	-8.77475	0.000962684	0.017352
ENSMUSG00000038949	Cnst	1:179546370-179627478	5.70584	3.06131	0.933207	0.000967892	0.0174361
ENSMUSG00000038859	Baiap2l1	5:144264526-144358112	17.444	10.9982	0.867851	0.000969463	0.0174469
ENSMUSG00000081782	Gm15152	X:150983175-151017263	0.137377	0.58986	-1.91068	0.000969574	0.0174469
ENSMUSG00000020623	Map2k6	11:110399122-110525522	4.09262	2.46308	1.03746	0.000972151	0.0174835
ENSMUSG00000114891	Gm47272	18:80734859-80934058	0.35593	0.91152	-1.20867	0.000977655	0.0175446
ENSMUSG00000092008	Cyp2c69	19:39842814-39886799	10.9585	3.90119	1.58219	0.000977727	0.0175446
ENSMUSG00000047040	Prr15l	11:96928104-96943999	0.635014	1.84241	-1.4096	0.000978463	0.017548
ENSMUSG00000081571	Gm12125	11:35838411-35998374	0.979366	2.07126	-0.96032	0.00097972	0.0175607
ENSMUSG00000050860	Phospho1	11:95824499-95832140	0.984929	2.47025	-1.6212	0.000983098	0.0175952
ENSMUSG00000035914	Cd276	9:58524298-58555437	0.627595	1.9304	-1.4044	0.000983418	0.0175952
ENSMUSG00000039477	Tnrc18	5:142724661-142817662	10.363	6.35128	0.872522	0.000983746	0.0175952
ENSMUSG00000110350	Gm10252	7:45459469-45460300	14.2153	36.6742	-1.22316	0.000983831	0.0175952
ENSMUSG00000082399	Gm14036	2:134803949-134804428	3.88574	0.715106	2.608	0.000989939	0.0176946
ENSMUSG00000097715	Gpr137b-ps	13:12565855-12650388	1.13825	3.16412	-1.05517	0.000991517	0.0177041
ENSMUSG00000030562	Nox4	7:87246096-87398710	9.4821	20.9397	-1.06603	0.000991569	0.0177041
ENSMUSG00000028804	Csmd2	4:127987857-128567656	0	0.001698	-8.81317	0.00100062	0.0178557
ENSMUSG00000039105	Atp6v1g1	4:63544772-63550750	37.1579	22.9535	0.880026	0.00100346	0.0178965
ENSMUSG00000117717	AC165072.1	18:81264691-81331479	0	0.021571	-8.74075	0.00100537	0.0179206
ENSMUSG00000087439	Gm15788	5:110262161-110286159	1.56168	3.76114	-1.18673	0.00100826	0.0179622
ENSMUSG00000061601	Pclo	5:14514918-14863459	0.181631	0.0967433	1.06184	0.00101557	0.0180795
ENSMUSG00000024737	Slc15a3	19:10839727-10859362	0.91304	3.24359	-1.45187	0.00101606	0.0180795
ENSMUSG00000058607	Rpl31-ps20	19:30093996-30175443	0.770935	1.78575	-1.05729	0.00101653	0.0180795
ENSMUSG00000006717	Acot13	13:24817948-24842154	48.3235	28.5173	0.853687	0.00101924	0.0181176
XLOC_120448	XLOC_120448	CHR_MG3562_PATCH:61402831-61417260	0	0.174985	-10.7106	0.00102053	0.0181307
ENSMUSG00000114376	Gm18807	13:47024346-47024986	0.0248403	0.696113	-4.41302	0.00102122	0.0181329
ENSMUSG00000097691	9030616G12Rik	10:128971087-128989376	5.63634	2.68591	1.18117	0.00102309	0.0181489
ENSMUSG00000055632	Hmcn2	2:31314415-31461397	0.931424	0.648882	1.5237	0.00102325	0.0181489
ENSMUSG00000026032	Ndufb3	1:58586384-58595964	19.2603	10.8223	0.941019	0.00102532	0.0181755
ENSMUSG00000025787	Tgm4	9:123034726-123117131	0.0778305	0.297198	-1.61185	0.00102609	0.0181792
ENSMUSG00000024034	Tmprss3	17:31179265-31198977	0	0.028446	-7.66422	0.00102732	0.0181859
ENSMUSG00000110750	Gm48702	9:44799258-44804149	28.4961	15.1769	1.03997	0.0010276	0.0181859
ENSMUSG00000058794	Nfe2	15:103248212-103258403	0.44741	0.0602362	3.03677	0.00103817	0.0183628
ENSMUSG00000021537	Cetn3	13:81783077-81797575	7.63844	3.12257	1.65444	0.00103912	0.0183695
ENSMUSG00000089746	Gm3513	3:79536803-79552193	0.741645	0.271881	1.60695	0.00104022	0.018379
ENSMUSG00000062981	Mrpl42	10:95480805-95501940	8.67108	3.4555	1.12184	0.00104166	0.0183942
ENSMUSG00000083658	Gm15798	16:18896479-18970169	0.190321	0.50944	-1.31549	0.0010437	0.0184202
ENSMUSG00000027800	Tm4sf1	3:57285611-57301988	3.15007	6.54242	-1.01336	0.00104497	0.0184326
ENSMUSG00000114818	Gm35164	14:28649672-28699011	0.0748323	0.665507	-3.58717	0.00104598	0.0184401
ENSMUSG00000034219	2020-09-14	5:129683391-129708512	0	0.0151555	-7.28594	0.00104666	0.0184421
ENSMUSG00000030103	Bhlhe40	6:108660629-108666925	44.53	22.5558	1.1421	0.00104854	0.0184644
ENSMUSG00000022425	Enpp2	15:54838901-54952892	21.1195	38.2064	-0.91977	0.00104908	0.0184644
ENSMUSG00000028344	Invs	4:48279760-48431954	2.38652	4.57717	-0.852478	0.00105057	0.0184807
ENSMUSG00000074268	Amy2a5	3:113247178-113258837	0	0.280367	-10.3737	0.00105244	0.0185033
ENSMUSG00000039741	Bahcc1	11:120232947-120292296	1.61013	0.87204	0.966483	0.00105788	0.0185889
ENSMUSG00000097222	1010001N08Rik	18:10987680-11085603	1.44793	0.886336	1.06918	0.00106085	0.0186309
ENSMUSG00000027562	Car2	3:14886273-14900770	6.39922	3.27214	1.13855	0.00106181	0.0186339
ENSMUSG00000040452	Cdh12	15:20449265-21589533	0	0.00260325	-10.6676	0.00106218	0.0186339
ENSMUSG00000107659	Gm44170	6:88503553-88520007	1.88384	4.1696	-1.00517	0.00106581	0.0186874
ENSMUSG00000096401	Gm21811	8:20007859-20157550	3.16145	2.0877	0.950295	0.00106727	0.0187029
XLOC_120341	XLOC_120341	CHR_CAST_EI_MMCHR11_CTG5:83275026-83294550	0.691403	2.76597	-1.84084	0.00106822	0.0187043
ENSMUSG00000074149	Gm10634	9:88688453-88806264	0.148313	0.382628	-1.26284	0.00106852	0.0187043
ENSMUSG00000106397	Gm21049	5:87367200-87379941	4.72682	14.5584	-1.70065	0.0010695	0.0187113
ENSMUSG00000115007	5830448L01Rik	14:34668852-34747925	1.15459	1.30821	-1.00422	0.00107402	0.0187801
ENSMUSG00000047228	A2ml1	6:128526871-128581608	5.95393	2.23229	1.34248	0.0010754	0.018794
ENSMUSG00000087030	Gm16143	10:63039109-63078024	1.74604	4.97587	-1.44416	0.00107978	0.0188604
ENSMUSG00000084178	Gm11759	2:145244993-145518894	0	0.0794145	-10.3469	0.00108257	0.0188961
ENSMUSG00000103975	Gm37676	1:131910365-131936470	0.503954	1.29122	-1.20025	0.001083	0.0188961
ENSMUSG00000043760	Pkhd1	1:20057779-20618064	1.5552	3.92428	-1.17984	0.00108669	0.0189502
ENSMUSG00000106541	Gm43246	5:113086286-113142339	0.816654	1.6364	-0.936709	0.00108876	0.0189757
ENSMUSG00000058152	Chsy3	18:59175401-59535999	4.28177	2.77647	0.779821	0.00108933	0.0189757
ENSMUSG00000024642	Tle4	19:14448150-14598051	6.70295	4.35035	0.83455	0.00109042	0.0189843
ENSMUSG00000007670	Khsrp	17:57021051-57031522	16.7053	10.4212	0.8467	0.00109621	0.0190672
ENSMUSG00000073407	Gm6034	17:36030019-36111631	6.90001	18.6671	-1.33305	0.00109636	0.0190672
ENSMUSG00000026109	Tmeff2	1:50900647-51187270	0.0275032	0.129899	-2.16949	0.00109801	0.0190856
ENSMUSG00000028809	Srrm1	4:135320484-135353321	11.4782	7.11318	0.898175	0.00110088	0.0191147
ENSMUSG00000029465	Arpc3	5:122391878-122414184	15.3348	6.87204	1.03082	0.00110428	0.0191635
ENSMUSG00000020538	Srebf1	11:60199089-60222581	73.2443	38.1674	1.02341	0.00110717	0.0192032
ENSMUSG00000027612	Mmp24	2:155775342-155818366	0.0315578	0.179973	-2.19736	0.00111765	0.0193745
ENSMUSG00000042708	Shcbp1l	1:153425162-153452574	0	0.0161295	-7.37669	0.00112776	0.0195288
ENSMUSG00000087687	Pet100	8:3621548-3625848	7.53568	3.11492	1.40167	0.00112985	0.0195545
ENSMUSG00000027022	Xirp2	2:67446002-67526614	0.34696	0.00111875	8.20204	0.00113584	0.0196476
ENSMUSG00000030399	Ckm	7:19404776-19422841	3.5401	0.0155598	7.80406	0.00113685	0.0196545
ENSMUSG00000018500	Adora2b	11:62248984-62266453	0	0.0518525	-8.73948	0.00113812	0.0196659
ENSMUSG00000105452	Gm5276	3:57302711-57394546	0.900884	2.14191	-0.963119	0.00114358	0.0197496
ENSMUSG00000089177	Gm22435	X:68678833-68717461	0.159639	0.748767	-1.70209	0.00114837	0.0198132
ENSMUSG00000024598	Fbn2	18:58008623-58210487	0.00742275	0.673274	-5.89183	0.00114878	0.0198132
ENSMUSG00000097136	Gm26772	14:25481853-25666718	0.0063675	0.072771	-3.98729	0.00114911	0.0198132
ENSMUSG00000039809	Gabbr2	4:46662305-46991873	10.8504	5.59106	1.03364	0.00115071	0.0198301
ENSMUSG00000056222	Spock1	13:57421195-57908332	0	0.0134705	-10.5751	0.0011545	0.0198827
ENSMUSG00000062061	Obp2a	2:25700043-25703326	0	0.087265	-7.58421	0.00115499	0.0198827
ENSMUSG00000112288	Gm47879	12:80633940-80643794	0.0141233	1.34099	-6.23015	0.00115677	0.0198908
ENSMUSG00000114446	Gm33524	14:70018231-70057367	0	0.019915	-8.57842	0.00115732	0.0198908
ENSMUSG00000034871	Fam151a	4:106733889-106799834	0.057641	0.249393	-1.98003	0.00116191	0.019959
ENSMUSG00000098641	Rnu3b4	11:87462286-87462500	0	3.54716	-8.53678	0.00116298	0.019965
ENSMUSG00000037960	Card19	13:49202950-49216037	7.29828	3.74459	1.11852	0.00116349	0.019965
ENSMUSG00000105361	AY036118	17:39847113-39848035	0.262744	2.63255	-2.96863	0.00117938	0.0202159
ENSMUSG00000052372	Il1rapl1	X:86740870-88115645	0.00450175	0	10.46	0.00118227	0.0202546
ENSMUSG00000047497	Adamts12	15:11064790-11349231	0.151705	0.673561	-2.4076	0.00118767	0.0203364
ENSMUSG00000092702	Gm24514	18:55622636-55622920	1.27119	0.0410605	4.93445	0.00118861	0.0203417
ENSMUSG00000023433	Cela3b	4:137420999-137430540	0	0.497971	-10.2405	0.00119209	0.0203903
ENSMUSG00000022906	Parp9	16:35938470-35972605	8.90829	17.2373	-0.847161	0.00119352	0.0204041
ENSMUSG00000051391	Ywhag	5:135908409-135934616	34.3957	27.5605	0.973953	0.00119505	0.0204192
ENSMUSG00000025934	Gsta3	1:21240589-21265661	622.186	339.326	0.956938	0.00119885	0.0204734
ENSMUSG00000112290	Gm33782	10:96310131-96362367	0	0.0501533	-10.228	0.0012019	0.0205145
ENSMUSG00000026270	Capn10	1:92934376-92947941	9.37104	5.28514	1.0285	0.00120659	0.0205837
ENSMUSG00000021703	Serinc5	13:92611091-92711947	12.2288	22.3124	-0.804791	0.00121003	0.0206205
ENSMUSG00000087136	Gm15864	6:82040922-82093087	1.09417	3.50287	-1.57762	0.00121319	0.0206634
ENSMUSG00000078606	Gm4070	7:105895139-105953967	3.29215	8.08902	-1.07156	0.0012233	0.0208246
ENSMUSG00000021198	Unc79	12:102948859-103184065	0.066352	0.0213625	1.74877	0.00122995	0.0209235
ENSMUSG00000107627	Gm19244	6:57580993-57663333	0.111469	0.337268	-1.47276	0.00123041	0.0209235
ENSMUSG00000032348	Gsta4	9:78182774-78209349	42.9766	25.5092	0.993825	0.00123205	0.02093
ENSMUSG00000090247	Bloc1s1	10:128917882-128924035	39.9333	22.0767	0.985961	0.0012321	0.02093
ENSMUSG00000113621	2900060N12Rik	12:24796664-24831202	0	0.00738	-7.09848	0.00123538	0.0209747
ENSMUSG00000022346	Myc	15:61985391-61990374	0.829485	3.32933	-1.88349	0.00123944	0.0210326
ENSMUSG00000030177	Ccdc77	6:120324323-120441484	1.25511	1.60136	-1.00599	0.0012415	0.0210464
ENSMUSG00000101859	Gm29233	2:118111929-118127012	0.0241407	0.313715	-3.24343	0.00124414	0.0210768
ENSMUSG00000029575	Mmab	5:114431034-114444060	6.11919	3.24442	1.09768	0.00124467	0.0210768
ENSMUSG00000100811	Gm29083	1:62702817-62818687	0.207157	0.586921	-1.3463	0.00124998	0.0211556
ENSMUSG00000047459	Dynlrb1	2:155236533-155250277	22.1703	13.4337	0.853725	0.00125367	0.0212068
ENSMUSG00000077082	Gm23766	10:45066024-45159910	0.389621	0.885505	-1.0535	0.00126048	0.0213095
ENSMUSG00000048603	Gm9828	13:98309822-98324415	0.919003	2.08154	-1.26497	0.00126222	0.0213095
ENSMUSG00000009646	Pla2g12b	10:59403660-59421976	12.4236	24.3396	-0.839162	0.00126282	0.0213095
ENSMUSG00000026814	Eng	2:32646595-32682669	20.0848	13.1369	0.831763	0.00126303	0.0213095
ENSMUSG00000030789	Itgax	7:128129547-128150657	0.290206	1.94364	-2.46394	0.00126304	0.0213095
ENSMUSG00000025993	Slc40a1	1:45908068-45926523	40.9876	78.3278	-0.819376	0.00127268	0.0214608
ENSMUSG00000061654	Spry3	GL456233.1:101352-106395	0.0175707	0	5.98771	0.00127941	0.0215629
ENSMUSG00000030008	Pradc1	6:85432007-85468387	2.68863	4.39004	-0.962922	0.00128017	0.0215645
ENSMUSG00000073421	H2-Ab1	17:34257689-34269419	8.44177	24.7993	-1.30603	0.001282	0.021584
ENSMUSG00000111846	Gm47271	9:58876593-59038294	0.182901	0.448001	-1.15623	0.00128613	0.0216422
ENSMUSG00000082457	Gm13776	2:91710906-91723320	0.0784892	0.504457	-2.55597	0.00129113	0.021715
ENSMUSG00000030996	Art1	7:102101743-102113933	0.332925	0	10.3597	0.00129744	0.0218096
ENSMUSG00000096940	Gm4755	12:8764707-8793708	1.96373	4.15258	-0.898122	0.00129811	0.0218096
ENSMUSG00000020219	Timm13	10:80899450-80900969	16.2848	7.44751	1.31004	0.00130295	0.0218796
ENSMUSG00000029238	Clock	5:76209868-76304792	4.61728	9.1226	-0.949264	0.00130481	0.0218993
ENSMUSG00000049295	Zfp219	14:52006077-52020733	10.8664	4.34201	1.2209	0.00130601	0.021908
ENSMUSG00000020232	Hmg20b	10:81346048-81350480	10.6415	4.84427	1.28612	0.00130844	0.021929
ENSMUSG00000117328	4930474M22Rik	17:14279544-14404723	0.156422	0.746684	-1.92471	0.00130886	0.021929
ENSMUSG00000097818	Gm26681	2:150748281-150771636	0.0599975	0.270563	-2.05936	0.0013093	0.021929
ENSMUSG00000036840	Siah1a	8:86623892-86745934	2.74172	2.94538	-1.53059	0.00131027	0.0219337
ENSMUSG00000087480	Gm15910	10:120781890-120899101	0.136464	0.495356	-1.67298	0.00131242	0.0219583
ENSMUSG00000068299	Nat8f4	6:85865422-85929660	1.89507	5.32423	-2.08106	0.00131313	0.0219587
ENSMUSG00000027775	Mfsd1	3:67582741-67604237	18.3578	34.6189	-0.770106	0.00131573	0.0219909
ENSMUSG00000092511	Gm20547	17:34856412-34882042	0.333434	0.00443525	6.16006	0.00131836	0.0220233
ENSMUSG00000014503	Pkd2l2	18:34408489-34506831	0.178444	0.631363	-1.42209	0.00132176	0.0220529
ENSMUSG00000001942	Siae	9:37555698-37649655	11.3944	19.4535	-0.774311	0.00132197	0.0220529
ENSMUSG00000024661	Fth1	19:9980598-9985098	451.633	274.202	0.880966	0.00132219	0.0220529
ENSMUSG00000037791	Phf12	11:77982754-78030539	5.98076	4.55952	0.862295	0.00132782	0.0221152
ENSMUSG00000098306	Gm28040	1:133309800-133330555	0.350155	2.29653	-2.67319	0.00132792	0.0221152
ENSMUSG00000106218	Gm43713	3:88835247-88900001	0.150218	0.447686	-1.56799	0.00132841	0.0221152
ENSMUSG00000081429	Rps27-ps1	1:63047823-63098244	0.105514	0.318917	-1.43468	0.00132867	0.0221152
ENSMUSG00000007122	Casq1	1:172209894-172219868	0.418227	0.0181438	4.69265	0.00133074	0.0221382
ENSMUSG00000090188	Gm7418	8:94822311-94838199	0.362534	1.35348	-1.79214	0.00133905	0.0222535
ENSMUSG00000109491	Gm15396	7:44572662-44590624	0	0.153783	-8.33275	0.00134212	0.0222914
ENSMUSG00000056185	Snx32	19:5490470-5510538	3.10035	7.23489	-1.05792	0.00134272	0.0222914
ENSMUSG00000090533	Gm8214	1:183665403-183701707	0	0.0578063	-10.3275	0.00134544	0.022325
ENSMUSG00000097760	6030442K20Rik	1:132416931-132477064	0.262415	0.480186	-1.30646	0.00134822	0.0223597
ENSMUSG00000024942	Capn1	19:5988545-6015897	3.51695	7.67033	-0.875554	0.00135482	0.0224496
ENSMUSG00000080731	Rps2-ps9	17:27751236-27820585	3.62257	7.1461	-0.849175	0.00135533	0.0224496
ENSMUSG00000028223	Decr1	4:15917240-15945507	42.7533	82.5624	-0.898979	0.00135574	0.0224496
ENSMUSG00000081747	Rpl7a-ps9	7:81357305-81455717	0.029153	0.196839	-2.68922	0.00135763	0.0224581
ENSMUSG00000023942	Slc29a1	17:45585200-45600167	82.7296	42.7191	0.977743	0.00135765	0.0224581
ENSMUSG00000030730	Atp2a1	7:126445858-126463108	5.86375	0.0298022	7.68853	0.00135839	0.0224589
ENSMUSG00000028998	Tomm7	5:23835121-23844161	16.8697	7.323	1.13255	0.00136155	0.0224995
ENSMUSG00000031204	Asb12	X:95470201-95557987	0.0289212	0	10.3036	0.00136274	0.0225077
ENSMUSG00000097194	9330175E14Rik	8:94422898-94527252	0.239848	0.443518	-1.2515	0.0013662	0.0225532
ENSMUSG00000103800	Pcdha8	18:36992371-37187657	0	0.012244	-10.0961	0.0013679	0.0225696
ENSMUSG00000037278	Tmem97	11:78541817-78550777	54.5512	34.1593	0.811926	0.00136955	0.0225853
ENSMUSG00000022463	Srebf2	15:82147181-82205379	14.6126	8.58161	0.909502	0.00137176	0.0226101
ENSMUSG00000074195	Clca4b	3:144910921-144932529	0.0092325	0	7.0722	0.00137307	0.0226202
ENSMUSG00000028583	Pdpn	4:143267431-143299564	0.062028	0	10.297	0.00137415	0.0226263
ENSMUSG00000052565	Hist1h1d	13:23531050-23582735	4.7765	0.622922	1.54535	0.00137668	0.0226565
ENSMUSG00000026809	Spaca9	2:28692080-28699727	0.0308968	0	7.20046	0.00137779	0.0226631
ENSMUSG00000046130	Vmn1r184	7:26260334-26270619	0.0243788	0	6.20083	0.00138489	0.0227683
ENSMUSG00000041481	Serpina3g	12:104236245-104241939	3.05303	9.04965	-1.22441	0.00138797	0.0227979
ENSMUSG00000100087	Gm29475	Y:9700569-9726230	0.149158	0.604162	-1.91534	0.00138811	0.0227979
ENSMUSG00000057036	Gm7536	3:24333068-24333511	54.3916	25.2146	1.24975	0.00138973	0.0228129
ENSMUSG00000015355	Cd48	1:171682009-171705258	0.931248	2.75316	-1.29842	0.00139311	0.0228561
ENSMUSG00000037705	Tecta	9:42329619-42399929	0.003136	0	7.17604	0.00139424	0.0228561
ENSMUSG00000062372	Otof	5:30367062-30461932	0	0.00806275	-8.51463	0.0013945	0.0228561
ENSMUSG00000002384	Bmp8b	4:123105165-123139940	0.1856	1.16739	-2.75099	0.00139566	0.0228635
ENSMUSG00000032026	Rexo2	9:48468512-48480623	16.3608	32.9616	-0.848505	0.00140104	0.0229283
ENSMUSG00000085754	Gm15886	3:103739575-103791292	0.606606	1.39384	-1.06265	0.001403	0.0229488
ENSMUSG00000113645	Gm47076	13:34074285-34128135	0.359932	3.75881	-2.94914	0.00140473	0.0229654
ENSMUSG00000048899	Rimkla	4:119465283-119492628	0	0.008351	-7.04595	0.00140968	0.0230346
ENSMUSG00000112447	Gm47935	10:33850568-33880605	0.0885082	0.00294375	4.72738	0.00141208	0.0230536
ENSMUSG00000097615	Gm2061	1:185447116-185466739	0.166855	0.588962	-1.98255	0.00141279	0.0230536
ENSMUSG00000083043	Gm13433	2:25518323-25546881	0.12592	0.549304	-1.88795	0.00141299	0.0230536
ENSMUSG00000021069	Pygl	12:70190811-70231945	138.281	85.3694	0.838867	0.00141531	0.0230797
ENSMUSG00000033063	Cntnap3	13:64736182-64903955	0	0.00332975	-8.52841	0.00142602	0.0232425
ENSMUSG00000019428	Fkbp8	8:70508263-70535328	89.6097	57.6239	0.83375	0.00142715	0.0232492
ENSMUSG00000070182	Gm24817	1:172776494-172873600	0	0.175262	-8.61046	0.00143019	0.0232868
ENSMUSG00000000296	Tpd52l1	10:31332376-31445958	3.88097	2.35848	0.830214	0.00143093	0.0232871
ENSMUSG00000097223	Gm2449	9:119887449-119909495	0.18906	0.649615	-1.65967	0.00143637	0.0233619
ENSMUSG00000056035	Cyp3a11	5:145854426-145879964	340.232	996.462	-1.25483	0.00143697	0.0233619
ENSMUSG00000066149	Cdc26	4:62360722-62408642	2.88808	5.23852	-0.905579	0.00143998	0.0233989
ENSMUSG00000048368	Omd	13:49582462-49592822	0.41472	1.2927	-1.60497	0.00144158	0.0234131
ENSMUSG00000091285	Gm17430	18:9707558-9877934	0.469436	1.71245	-1.78055	0.00144261	0.023418
ENSMUSG00000113543	Gm36264	13:9001432-9076467	0.339913	1.42773	-1.84466	0.00144471	0.0234402
ENSMUSG00000114830	Gm47400	13:38602704-38637116	0.182243	0.553404	-1.4884	0.00145179	0.0235433
ENSMUSG00000085626	Gm12898	4:119219846-119232740	0.285277	0.922069	-1.56858	0.00146539	0.0237321
ENSMUSG00000041708	Mpped1	15:83779467-83858494	0	0.040926	-7.25821	0.00146639	0.0237321
ENSMUSG00000097763	Gm26636	6:87887859-87936601	1.05862	2.41099	-0.993528	0.0014667	0.0237321
ENSMUSG00000024210	Ip6k3	17:27143965-27167795	0.0793843	0	10.2211	0.00146702	0.0237321
ENSMUSG00000042607	Asb4	6:5383386-5433022	0.0530603	0.350094	-2.58951	0.00146712	0.0237321
ENSMUSG00000040653	Ppp1r14c	10:3366057-3464975	0.0191065	0	10.2194	0.0014688	0.0237474
ENSMUSG00000036639	Nudt1	5:140321656-140338137	4.32185	10.9875	-1.20482	0.00147581	0.0238481
ENSMUSG00000086258	Gm15239	X:167346343-167382877	0.115429	0.433968	-1.96242	0.00147652	0.0238481
ENSMUSG00000104548	Gm43857	3:152345958-152459592	0.627961	0.919025	-1.03377	0.00147928	0.0238699
ENSMUSG00000028164	Manba	3:135485611-135571404	4.40133	8.88106	-0.83799	0.00147935	0.0238699
ENSMUSG00000052544	St6galnac3	3:153198266-153725174	0.239312	0.400187	-0.897406	0.00148602	0.0239655
ENSMUSG00000049580	Tsku	7:98350668-98361328	12.6246	30.9543	-1.16883	0.00148698	0.023969
ENSMUSG00000052212	Cd177	7:24743983-24760311	0	0.0192492	-7.04558	0.00148893	0.0239884
ENSMUSG00000099343	Gm28836	1:21239814-21271593	10.6548	23.2584	-1.04621	0.00149562	0.0240721
ENSMUSG00000114024	Gm46336	12:17344401-17348373	0.0503085	0	7.06696	0.00149847	0.0241058
ENSMUSG00000089862	Umad1	6:8259288-8459470	3.33249	8.302	-1.34763	0.00150152	0.0241429
ENSMUSG00000071745	DXBay18	X:73137232-73149450	0.017526	0	7.16065	0.00150231	0.0241436
ENSMUSG00000040209	Zfp704	3:9427020-9610085	1.24655	2.96807	-1.033	0.00151016	0.0242576
ENSMUSG00000039620	Trmt9b	8:36457548-36516570	0.528824	1.26511	-1.28818	0.00151273	0.0242694
ENSMUSG00000030711	Sult1a1	7:126672865-126676432	295.563	173.542	0.877956	0.00151296	0.0242694
ENSMUSG00000052783	Grk4	5:34660379-34755305	0.724791	0.312969	1.30952	0.00151329	0.0242694
ENSMUSG00000096924	Gm26824	10:39822464-39874698	0.0661445	0.271321	-1.82139	0.00151435	0.0242694
ENSMUSG00000030397	Mark4	7:19424775-19458821	3.97042	2.66235	0.891545	0.00151467	0.0242694
ENSMUSG00000036006	Ripor2	13:24582189-24733816	0.466201	1.59034	-1.91792	0.00152166	0.0243693
ENSMUSG00000083943	Gm11483	4:63558772-63586274	0.0825503	0.349397	-1.92496	0.00152314	0.0243809
ENSMUSG00000062762	Ei24	9:36775287-36797393	32.8291	66.3565	-0.886042	0.00152494	0.0243932
ENSMUSG00000025878	Uimc1	13:55027880-55100300	13.1982	6.28802	0.844324	0.00152543	0.0243932
ENSMUSG00000034312	Iqsec1	6:90656088-90988685	12.6966	8.2555	0.843489	0.00153903	0.0245984
ENSMUSG00000085403	Gm13068	4:149744066-149774251	0.348628	0.847708	-1.48535	0.00154038	0.0246078
ENSMUSG00000104348	Gm37691	1:193281271-193283843	0.102772	0.747478	-2.7191	0.00154623	0.0246831
ENSMUSG00000084047	Gm14984	X:129749772-130461797	0.162208	0.429208	-1.37184	0.00154703	0.0246831
ENSMUSG00000026452	Syt2	1:134646677-134777381	0.024208	0.25087	-2.95244	0.00154739	0.0246831
ENSMUSG00000030335	Mrpl51	6:125191801-125196269	11.428	6.55578	1.05125	0.00155656	0.0248048
ENSMUSG00000117081	Igsf5	16:96361794-96525580	0	0.0113033	-10.2618	0.00155868	0.0248261
ENSMUSG00000082039	Gm15653	5:73476447-73477353	0	0.277776	-7.35499	0.00156016	0.0248374
ENSMUSG00000025169	Ogfod3	11:121177591-121204711	4.73308	2.5256	1.01044	0.00156249	0.0248429
ENSMUSG00000095740	Gm22474	17:46202767-46243638	0.19791	0.608752	-1.34548	0.00156273	0.0248429
ENSMUSG00000108574	Gm44981	6:91681262-91759114	1.1801	2.74938	-1.04739	0.00156281	0.0248429
ENSMUSG00000027947	Il6ra	3:89864059-89913196	27.1435	9.81866	0.986419	0.00156384	0.0248469
ENSMUSG00000074465	Gm10701	9:24341657-24503350	0.747494	1.54419	-0.91998	0.0015687	0.0248995
ENSMUSG00000088499	Gm22654	17:55653403-55662552	0	0.0905452	-7.13242	0.00157228	0.0249441
ENSMUSG00000015711	Prune1	3:95253674-95282076	3.23961	7.27745	-0.964907	0.00157529	0.0249795
ENSMUSG00000089900	Tbc1d22bos	17:29578816-29596305	0	0.02143	-6.90987	0.00157652	0.0249868
ENSMUSG00000006395	Hyi	4:118359990-118362744	33.7392	14.7862	1.32286	0.00157774	0.0249937
ENSMUSG00000091165	Gm17036	18:6213913-6227324	0	0.044521	-8.42693	0.0015813	0.0250355
ENSMUSG00000032120	C2cd2l	9:44309237-44320285	10.5643	6.11719	0.961497	0.00158194	0.0250355
ENSMUSG00000105020	Gm7205	5:50217247-50391361	0.0102252	0	10.1337	0.00159704	0.0252621
ENSMUSG00000086607	4930511M06Rik	18:57354546-57552397	0.312451	0.886008	-1.36927	0.0015991	0.0252823
ENSMUSG00000024268	Celf4	18:25477632-25754157	0.210657	0.0666092	1.72385	0.00160683	0.0253921
ENSMUSG00000022018	Rgcc	14:79288756-79301645	0.363872	0.0246833	4.14009	0.0016131	0.0254785
ENSMUSG00000087141	Plcxd2	16:45959263-46010218	16.9425	37.9385	-1.07517	0.00161614	0.0255141
ENSMUSG00000048521	Cxcr6	9:123789430-123852933	0.587158	1.55208	-1.23335	0.00161822	0.0255253
ENSMUSG00000115693	1700085D07Rik	15:73205107-73423206	0.236307	0.485007	-1.09947	0.00161844	0.0255253
ENSMUSG00000105810	Gm43435	3:108555467-108563016	0.143936	0.629836	-1.9994	0.00162093	0.0255521
ENSMUSG00000033107	Rnf125	18:20944625-20983862	28.914	61.9373	-0.986641	0.00162439	0.0255753
ENSMUSG00000082725	Gm12451	4:49374128-49407732	0.147145	0.827156	-2.32111	0.00162448	0.0255753
ENSMUSG00000112841	Gm48752	10:88518376-88605340	0.032218	0	10.1152	0.00162479	0.0255753
ENSMUSG00000026605	Cenpf	1:189640606-189688086	0.0333455	0.37682	-2.82073	0.00162961	0.0256336
ENSMUSG00000022620	Arsa	15:89472476-89477425	8.32718	17.3311	-0.991086	0.00163009	0.0256336
ENSMUSG00000089936	Gm16199	6:119923057-120039398	1.38399	2.81812	-1.05405	0.00163467	0.0256931
ENSMUSG00000020721	Helz	11:107547930-107693826	4.29096	4.73131	0.885342	0.00163882	0.0257459
ENSMUSG00000106127	4930520M14Rik	5:139215157-139249755	0.151275	0.625197	-1.93176	0.00164115	0.0257572
ENSMUSG00000024987	Cyp26a1	19:37697774-37701536	4.24389	1.74328	1.81595	0.00164282	0.0257635
ENSMUSG00000027359	Slc27a2	2:126552407-126588243	302.974	632.218	-0.991606	0.00164329	0.0257635
ENSMUSG00000073856	Iqck	7:118843197-118972652	0.164359	0.424723	-1.3075	0.00164395	0.0257635
ENSMUSG00000086887	1700060C16Rik	6:143593353-143651288	0.0312077	0	10.1843	0.00165546	0.0259312
ENSMUSG00000114340	Gm18132	13:35992132-35993431	0.3682	0.0262945	4.02165	0.00165693	0.0259416
ENSMUSG00000014470	Rnf166	8:122466147-122476064	6.18586	3.58128	0.952568	0.00165819	0.0259488
ENSMUSG00000024613	Tcof1	18:60813755-60848971	2.01703	1.21338	0.987985	0.00166382	0.0260242
ENSMUSG00000098893	Gm17828	9:72274997-72319255	4.0931	1.91119	1.18383	0.00166675	0.0260462
ENSMUSG00000091192	Sardhos	2:27188393-27248322	13.3603	28.8998	-1.03309	0.00166684	0.0260462
ENSMUSG00000032802	Srxn1	2:152105516-152111376	7.63712	24.1711	-1.3903	0.00166912	0.0260691
ENSMUSG00000082901	Gm14323	2:177892638-177893264	0.714394	4.13531	-2.35533	0.00167184	0.0260989
ENSMUSG00000065678	Gm24261	13:100595962-100616956	0.0924882	0.478926	-2.15496	0.00168688	0.0263208
ENSMUSG00000113900	Gm40437	12:70729174-70825345	0	0.0212903	-9.87249	0.00169865	0.0264916
ENSMUSG00000110816	Gm19178	9:18288815-18315171	0.214977	0.785923	-1.65051	0.00170475	0.026574
ENSMUSG00000005980	Dnase1	16:4036741-4078843	0.644018	1.90395	-1.20765	0.00170757	0.0266051
ENSMUSG00000098276	Mir6358	18:76165194-76170896	0	0.37061	-9.85627	0.00171525	0.0266988
ENSMUSG00000107504	Gm35549	9:122805556-122844035	0.107436	0.438394	-1.95009	0.00171631	0.0267024
ENSMUSG00000104301	Wdr49	3:75274988-75482156	0.005199	0	8.39083	0.00172317	0.0267961
ENSMUSG00000085176	Gm15397	10:73489974-73518390	0	0.0186205	-8.12526	0.00172491	0.0267988
ENSMUSG00000020775	Mrpl38	11:116131817-116138868	18.7214	10.777	0.913529	0.00172501	0.0267988
ENSMUSG00000116366	Gm49475	15:100038651-100216776	0.130397	0.316247	-1.08047	0.00172766	0.0268271
ENSMUSG00000004880	Lbr	1:181815335-181843046	7.89848	5.10019	0.874621	0.0017293	0.0268396
ENSMUSG00000104043	Gm6525	3:84160446-84259796	0.255328	0.515355	-1.09981	0.00173226	0.0268725
ENSMUSG00000088146	Gm24718	X:96096057-96168548	0.356873	0.947996	-1.18327	0.00173526	0.0269061
ENSMUSG00000025204	Ndufb8	19:44548572-44555440	56.7794	29.3804	0.998224	0.00174162	0.0269918
ENSMUSG00000030378	Sult2a8	7:14410686-14446769	97.4305	459.389	-1.88371	0.00174685	0.027042
ENSMUSG00000024206	Rfx2	17:56775897-56831013	0.472033	0.171505	1.53482	0.00174728	0.027042
ENSMUSG00000085655	Gm15952	3:35893654-35990840	0.364382	0.765838	-0.999225	0.00174738	0.027042
ENSMUSG00000078591	Hs3st4	7:123982869-124398989	0	0.00479375	-9.83436	0.00175519	0.0271497
ENSMUSG00000061816	Myl1	1:66924295-66945404	2.85013	0.0067005	9.07205	0.00175996	0.0272104
ENSMUSG00000034107	Ano7	1:93373930-93404303	0	0.00711325	-6.99842	0.0017643	0.0272645
ENSMUSG00000030342	Cd9	6:125460266-125494791	7.94081	22.7013	-1.22237	0.00177193	0.0273691
ENSMUSG00000111737	Gm47248	7:104244746-104262934	0.040931	0.206363	-2.23222	0.00177382	0.0273853
ENSMUSG00000059273	Zc3h4	7:16400910-16437696	8.64227	4.73438	0.936604	0.00178112	0.0274721
ENSMUSG00000104427	Gm38368	1:165329229-165460469	0.143169	1.09441	-3.12212	0.00178117	0.0274721
ENSMUSG00000079460	4933403O08Rik	X:112239049-112243852	0	0.021998	-6.0355	0.00178201	0.0274721
ENSMUSG00000068749	Psma5	3:108256926-108279974	20.7388	38.6637	-0.767075	0.00179038	0.027588
ENSMUSG00000035027	Map2k2	10:81105915-81134031	45.3849	28.2204	0.820821	0.00180296	0.0277685
ENSMUSG00000022270	Retreg1	15:25843180-25973687	37.8923	19.5747	0.940282	0.00180394	0.0277703
ENSMUSG00000031972	Acta1	8:123891769-123894751	20.1586	0.0858118	7.85846	0.0018068	0.027801
ENSMUSG00000085713	Gm15736	5:113611396-113650404	0.0616797	0.257219	-2.26386	0.00181215	0.0278699
ENSMUSG00000110175	Gm18255	7:102267203-102437428	0.508843	1.1328	-1.0521	0.00181301	0.0278699
ENSMUSG00000034422	Parp14	16:35832874-35871544	5.89909	10.7407	-0.763319	0.00182057	0.0279727
ENSMUSG00000021675	F2rl2	13:95627234-95891949	3.40788	6.72415	-0.880456	0.0018268	0.0280529
ENSMUSG00000066477	Gm16551	9:74847983-74877653	1.06156	3.66474	-1.9684	0.00182753	0.0280529
ENSMUSG00000099373	Gm19667	9:105412470-105498105	0.2227	0.689804	-1.48945	0.00182941	0.0280684
ENSMUSG00000046240	Hepacam	9:37367351-37386575	0.0106403	0	7.10946	0.00183213	0.0280834
ENSMUSG00000042385	Gzmk	13:113171608-113225908	0	0.0379642	-9.79237	0.00183346	0.0280904
ENSMUSG00000032507	Fbxl2	9:113931021-114046191	0.304261	0.649016	-1.00228	0.00183705	0.028132
ENSMUSG00000025165	Sectm1a	11:121067407-121086476	0.0618965	0.633656	-3.07841	0.00183939	0.0281544
ENSMUSG00000026163	Sphkap	1:83254139-83408200	0	0.012456	-10.0805	0.00184075	0.0281617
ENSMUSG00000069255	Dusp22	13:30659999-30711231	4.21626	7.76273	-0.814539	0.00184162	0.0281617
ENSMUSG00000093303	Gm23800	19:39007026-39038170	0.0103485	0.374887	-4.642	0.00184775	0.0282421
XLOC_120607	XLOC_120607	CHR_MG4249_PATCH:6306331-6326505	2.5094	1.37676	1.04044	0.00185433	0.0283291
ENSMUSG00000038894	Irs2	8:10984681-11008458	16.9684	8.71777	1.06603	0.00185545	0.0283328
ENSMUSG00000044201	Cdc25c	18:34732993-34751533	0.00323625	0.205799	-5.18682	0.00185703	0.0283435
ENSMUSG00000037519	Ppfia1	7:144476758-144553729	6.96426	4.75939	0.794993	0.00186073	0.0283866
ENSMUSG00000052769	Gm9889	3:115710467-115716728	0.214655	0.884909	-1.90995	0.00186474	0.0284342
ENSMUSG00000056328	Myh1	11:67200052-67224575	4.70284	0.0149885	8.11434	0.00186758	0.0284586
ENSMUSG00000086561	Gm15540	3:142701084-142745879	2.1287	4.77164	-0.964847	0.00186847	0.0284586
ENSMUSG00000109093	Gm19950	7:119607681-119662591	5.58057	9.598	-1.20414	0.001869	0.0284586
ENSMUSG00000024300	Myo1f	17:33555707-33607764	0.679364	2.05012	-1.3944	0.00187079	0.0284725
[truncated: 29,060 more rows]
