# Supplementary material for: Caloric restriction remodels the hepatic chromatin landscape and bile acid metabolism by modulating the gut microbiota
Source: Genome Biol. 2023 Apr 30;24:98. doi: 10.1186/s13059-023-02938-5 (PMC10150505; doi:10.1186/s13059-023-02938-5)
Supplement: Supplementary file 3 — Additional file 3. Top20 GO enrichment analysis of hepatic DEGs. [file 13059_2023_2938_MOESM3_ESM.xlsx]

## Sheet: Additional file 3
Additional file 3: Top20 GO enrichment analysis of hepatic DEGs.
ID	Description	GeneRatio	BgRatio	pvalue	padj	geneID	Count
GO:0004497	monooxygenase activity	41/1399	118/16523	9.57827e-16	1.04882e-12	Cyp4a12a/Cyp4a12b/Cyp2b9/Fmo3/Fmo2/Cyp39a1/Cyp2c40/Cyp2c39/Cyp2c38/Cyp51/Sqle/Cyp2a4/Cyp2b13/Cyp2u1/Cyp7b1/Cyp8b1/Cyp17a1/Tbxas1/Fmo6/Cyp2a5/Cyp3a57/Por/Cmah/Cyp4a32/Akr1c18/Cyp2c70/Cyp21a1/Cyp26b1/Cyp2c68/Cyp2d9/Cyp2d40/Mical2/Moxd1/Cyp2c44/Fmo1/Cyp2c69/Cyp3a11/Cyp26a1/Cyp2c67/Cyp3a16/Cyp4v3	41
GO:0070469	respiratory chain	29/1432	73/16843	3.28519e-13	1.61631e-10	ND3/Uqcr11/Ndufa13/CYTB/Ndufa5/ND5/Ndufa2/Uqcrb/Ndufb7/Cox6a1/Uqcrq/Ndufa6/Ndufa12/Ndufs8/COX1/Ndufc2/Ndufb4/Ndufv3/Cox7a1/Ndufs7/Park7/Ndufv2/Ndufs5/Ndufab1/Ndufb3/Ndufb8/ND1/Ndufa4/Uqcr10	29
GO:0008203	cholesterol metabolic process	36/1407	109/16704	2.70869e-13	5.4038e-10	Pcsk9/Apoc1/Hmgcr/Pmvk/Lss/Fdps/Serpina12/Mvd/Vldlr/Cyp39a1/Nsdhl/Lepr/Dhcr7/Cyp51/Sqle/Sc5d/Hmgcs1/Insig1/Mvk/Cyp7b1/Insig2/Fgl1/Saa1/Apoa4/Por/Apoa1/Hsd17b7/Scp2/Srebf1/Cela3b/Srebf2/Lbr/Ephx2/Angptl3/Cftr/Ldlr	36
GO:0016125	sterol metabolic process	37/1407	115/16704	3.17048e-13	5.4038e-10	Pcsk9/Apoc1/Hmgcr/Pmvk/Lss/Fdps/Serpina12/Mvd/Vldlr/Cyp39a1/Nsdhl/Lepr/Dhcr7/Cyp51/Sqle/Sc5d/Hmgcs1/Insig1/Mvk/Cyp7b1/Insig2/Fgl1/Saa1/Apoa4/Por/Apoa1/Lipa/Hsd17b7/Scp2/Srebf1/Cela3b/Srebf2/Lbr/Ephx2/Angptl3/Cftr/Ldlr	37
GO:1902652	secondary alcohol metabolic process	36/1407	110/16704	3.70462e-13	5.4038e-10	Pcsk9/Apoc1/Hmgcr/Pmvk/Lss/Fdps/Serpina12/Mvd/Vldlr/Cyp39a1/Nsdhl/Lepr/Dhcr7/Cyp51/Sqle/Sc5d/Hmgcs1/Insig1/Mvk/Cyp7b1/Insig2/Fgl1/Saa1/Apoa4/Por/Apoa1/Hsd17b7/Scp2/Srebf1/Cela3b/Srebf2/Lbr/Ephx2/Angptl3/Cftr/Ldlr	36
GO:0006695	cholesterol biosynthetic process	21/1407	43/16704	4.06449e-12	3.47089e-09	Hmgcr/Pmvk/Lss/Fdps/Mvd/Nsdhl/Dhcr7/Cyp51/Sc5d/Hmgcs1/Insig1/Mvk/Insig2/Apoa4/Por/Apoa1/Hsd17b7/Scp2/Srebf1/Lbr/Cftr	21
GO:1902653	secondary alcohol biosynthetic process	21/1407	43/16704	4.06449e-12	3.47089e-09	Hmgcr/Pmvk/Lss/Fdps/Mvd/Nsdhl/Dhcr7/Cyp51/Sc5d/Hmgcs1/Insig1/Mvk/Insig2/Apoa4/Por/Apoa1/Hsd17b7/Scp2/Srebf1/Lbr/Cftr	21
GO:0008202	steroid metabolic process	56/1407	247/16704	4.75899e-12	3.47089e-09	Pcsk9/Apoc1/Hmgcr/Slco1a1/Pmvk/Lss/Sult1e1/Fdps/Serpina12/Mvd/Hsd3b5/Vldlr/Cyp39a1/Nsdhl/Lepr/Dhcr7/Cyp51/Sqle/Srd5a1/Ppargc1a/Sc5d/Hmgcs1/Insig1/Mvk/Cyp7b1/Insig2/Slco1a4/Cyp17a1/Hsd17b2/Tecr/Esr1/Fgl1/Saa1/Apoa4/Hsd3b7/Sdr42e1/Por/Akr1c18/Cyp21a1/Apoa1/Lipa/Serpina6/Hsd17b7/Scp2/Sf1/Srebf1/Adora2b/Cela3b/Srebf2/Sult1a1/Slc27a2/Lbr/Ephx2/Angptl3/Cftr/Ldlr	56
GO:0016126	sterol biosynthetic process	21/1407	48/16704	5.71153e-11	3.57052e-08	Hmgcr/Pmvk/Lss/Fdps/Mvd/Nsdhl/Dhcr7/Cyp51/Sc5d/Hmgcs1/Insig1/Mvk/Insig2/Apoa4/Por/Apoa1/Hsd17b7/Scp2/Srebf1/Lbr/Cftr	21
GO:0006694	steroid biosynthetic process	36/1407	131/16704	1.10108e-10	6.02293e-08	Hmgcr/Pmvk/Lss/Fdps/Mvd/Hsd3b5/Cyp39a1/Nsdhl/Dhcr7/Cyp51/Srd5a1/Ppargc1a/Sc5d/Hmgcs1/Insig1/Mvk/Cyp7b1/Insig2/Cyp17a1/Hsd17b2/Tecr/Apoa4/Hsd3b7/Sdr42e1/Por/Akr1c18/Cyp21a1/Apoa1/Hsd17b7/Scp2/Sf1/Srebf1/Adora2b/Slc27a2/Lbr/Cftr	36
GO:0016705	oxidoreductase activity, acting on paired donors, with incorporation or reduction of molecular oxygen	45/1399	189/16523	1.27086e-10	6.95798e-08	Cyp4a12a/Cyp2b9/Fmo3/Fmo2/Cyp39a1/Cyp2c40/Cyp2c39/Cyp2c38/Cyp51/Sqle/Cyp2a4/Sc5d/Cyp2b13/Cyp2u1/Cyp7b1/Cyp8b1/Cyp17a1/Tbxas1/Fmo6/Cyp2a5/Cyp3a57/Por/Egln2/Cmah/Cyp4a32/Akr1c18/Cyp2c70/Cyp21a1/Cyp26b1/Cyp2c68/Cyp2d9/Cyp2d40/Mical2/Kdm6b/Moxd1/Cyp2c44/Fmo1/Cyp2c69/Cyp3a11/Ogfod3/Cyp26a1/Cyp2c67/Kdm5b/Cyp3a16/Cyp4v3	45
GO:0006631	fatty acid metabolic process	65/1407	339/16704	2.27891e-10	1.10806e-07	Fasn/Cyp2b9/Elovl3/Crot/Lpin1/Acly/Hao2/Acacb/Acss2/Cyp2c40/Cyp2c39/Cyp2c38/Mif/Cyp2a4/Ppargc1a/Sc5d/Apoc2/Acsl3/Acaca/Insig1/Elovl6/Cyp2b13/Insig2/Lonp2/Fabp2/Tbxas1/Tecr/Apoa4/Cyp2a5/Por/Acot7/Ins2/Mgll/Hadhb/Cyp2c70/Cyp2c68/Apoa1/Cyp2d9/Acaa1b/Cyp2d40/Lipa/Lpin2/Sesn2/Cpt2/Cyp2c44/Ndufab1/Gpam/Cyp2c69/Srebf1/Decr1/Pdpn/Slc27a2/Irs2/Cyp2c67/Ephx2/Ankrd26/Pla2g15/Angptl3/Cd74/Ces1f/Eci3/Ankrd23/…	65
GO:0098803	respiratory chain complex	22/1432	57/16843	4.57266e-10	1.12487e-07	Ndufa13/CYTB/Ndufa5/Ndufa2/Uqcrb/Ndufb7/Cox6a1/Ndufa6/Ndufa12/Ndufs8/COX1/Ndufc2/Ndufb4/Ndufv3/Ndufs7/Park7/Ndufv2/Ndufab1/Ndufb3/Ndufb8/Ndufa4/Uqcr10	22
GO:0005746	mitochondrial respiratory chain	22/1432	59/16843	9.94721e-10	1.40098e-07	Ndufa13/Ndufa5/Ndufa2/Uqcrb/Ndufb7/Cox6a1/Ndufa6/Ndufa12/Ndufs8/COX1/Ndufc2/Ndufb4/Ndufv3/Cox7a1/Ndufs7/Park7/Ndufv2/Ndufab1/Ndufb3/Ndufb8/Ndufa4/Uqcr10	22
GO:0022626	cytosolic ribosome	27/1432	86/16843	1.13901e-09	1.40098e-07	Rpl28/Rpl38/Rpl24/Rpl36a/Ppargc1a/Rps15/Rplp2/Rpl23/Rps29/Rpl3l/Rps24/Rpl13/Rpl12/Rps28/Rps13/Rpl21/Rps9/Rpl8/Fau/Rps20/Rps23/Rpl37/Rpl35/Rpl19/Rpl11/Rpl27/Rps2	27
GO:0008395	steroid hydroxylase activity	23/1399	62/16523	4.29993e-10	1.56947e-07	Cyp2b9/Cyp39a1/Cyp2c40/Cyp2c39/Cyp2c38/Cyp2a4/Cyp2b13/Cyp2u1/Cyp7b1/Cyp8b1/Cyp17a1/Cyp2a5/Cyp3a57/Cyp2c70/Cyp21a1/Cyp2c68/Cyp2d9/Cyp2d40/Cyp2c44/Cyp2c69/Cyp3a11/Cyp2c67/Cyp3a16	23
GO:0006066	alcohol metabolic process	55/1407	270/16704	5.59454e-10	2.44817e-07	Pcsk9/Apoc1/Hmgcr/Pmvk/Lss/Fdps/Serpina12/Mvd/Vldlr/Cyp39a1/Nsdhl/Lepr/Dhcr7/Cyp51/Sqle/Mas1/Sc5d/Acsl3/Hmgcs1/Insig1/Mvk/Adh4/Cyp7b1/Insig2/Fabp5/Got1/Fgl1/Aldh1a1/Saa1/Apoa4/Tkfc/Pck1/Por/Aldh3a2/Lpcat2/Akr1c18/Apoa1/Lipa/Park7/Mogat1/Hsd17b7/Scp2/Enpp2/Srebf1/Cela3b/Srebf2/Ip6k3/Lbr/Ephx2/Pla2g15/Angptl3/Cftr/Ldlr/Plek/Enpp6	55
GO:0098798	mitochondrial protein complex	33/1432	125/16843	2.55687e-09	2.51596e-07	Ndufa13/Ndufa5/Atp5j/Atp5j2/Ndufa2/Uqcrb/Ndufb7/Dlat/Cox6a1/Ndufa6/Ndufa12/Atp5k/Ndufs8/COX1/Ndufc2/Ndufb4/Bckdha/Hadhb/Atp5g1/Ndufv3/Atp5e/Ndufs7/Park7/Atpif1/Ndufv2/Ndufab1/Ndufb3/Tomm7/Ndufb8/Ndufa4/Uqcr10/Etfb/Samm50	33
GO:0098800	inner mitochondrial membrane protein complex	27/1432	90/16843	3.49739e-09	2.86786e-07	Ndufa13/Ndufa5/Atp5j/Atp5j2/Ndufa2/Uqcrb/Ndufb7/Cox6a1/Ndufa6/Ndufa12/Atp5k/Ndufs8/COX1/Ndufc2/Ndufb4/Atp5g1/Ndufv3/Atp5e/Ndufs7/Park7/Atpif1/Ndufv2/Ndufab1/Ndufb3/Ndufb8/Ndufa4/Uqcr10	27
GO:0020037	heme binding	33/1399	122/16523	1.16564e-09	3.19095e-07	Cyp4a12a/Cyp2b9/Cyp39a1/Cyp2c40/Cyp2c39/Cyp2c38/Cyp51/Cyp2a4/Cyp2b13/Cyp2u1/Cyp7b1/Cybb/Cyp8b1/Cyp17a1/Tbxas1/COX1/Cycs/Cyp2a5/Cyp2c70/Cyp21a1/Cyp26b1/Cyp2c68/Cyp2d9/Cyp2d40/Cyb5d2/Cyp2c44/Cyp2c69/Cyp3a11/Cyp26a1/Cyp2c67/Cyp3a16/Mfsd7c/Cyp4v3	33
