# Supplementary material for: Caloric restriction remodels the hepatic chromatin landscape and bile acid metabolism by modulating the gut microbiota
Source: Genome Biol. 2023 Apr 30;24:98. doi: 10.1186/s13059-023-02938-5 (PMC10150505; doi:10.1186/s13059-023-02938-5)
Supplement: Supplementary file 4 — Additional file 4. Top20 KEGG pathway analysis of hepatic DEGs. [file 13059_2023_2938_MOESM4_ESM.xlsx]

## Sheet: Additional file 4
Additional file 4: Top 20 KEGG pathway analysis of hepatic DEGs.
ID	Description	GeneRatio	BgRatio	pvalue	padj	geneID	Count
mmu00982	Drug metabolism - cytochrome P450	31/563	83/5226	1.22e-10	1.97e-08	Cyp2b9/Fmo3/Fmo2/Cyp2c40/Cyp2c39/Mgst3/Cyp2c38/Cyp2a4/Adh4/Cyp2b13/Ugt2b1/Ugt1a2/Aox1/Cyp2a5/Ugt2b5/Cyp2c70/Cyp2c68/Cyp2d9/Ugt2b38/Gstt2/Mgst1/Cyp2c44/Fmo1/Gsta3/Gsta4/Cyp3a11/Gsta2/Aldh3a1/Cyp3a16/Maob/Gstp1	31
mmu05012	Parkinson's disease	40/563	129/5226	1.93e-10	1.97e-08	ND3/Uqcr11/Ndufa13/CYTB/Ndufa5/ND5/Atp5j/Cox5b/Ndufa2/Uqcrb/Ndufb7/Cox6a1/Uqcrq/Ndufa6/Ndufa12/Ndufs8/COX1/Ube2l3/Gm10705/Slc18a1/Cox6b1/Cycs/Ndufc2/Ndufb4/Gm3244/Gm3873/Atp5g1/Ndufv3/Cox7a1/Atp5e/Ndufs7/Park7/Ndufv2/Ndufs5/Ndufab1/Ndufb3/Ndufb8/ND1/Ndufa4/Uqcr10	40
mmu00190	Oxidative phosphorylation	39/563	127/5226	4.54e-10	3.08e-08	ND3/Uqcr11/Ndufa13/CYTB/Ndufa5/ND5/Atp5j/Atp5j2/Cox5b/Ndufa2/Uqcrb/Ndufb7/Cox6a1/Uqcrq/Ndufa6/Ndufa12/Atp5k/Ndufs8/COX1/Cox6b1/Ndufc2/Ndufb4/Gm3244/Gm3873/Atp5g1/Ndufv3/Cox7a1/Atp5e/Ndufs7/Ndufv2/Ndufs5/Ndufab1/Atp6v1g1/Ndufb3/Ndufb8/Cox17/ND1/Ndufa4/Uqcr10	39
mmu03010	Ribosome	31/563	88/5226	6.76e-10	3.45e-08	Rpl28/Rpl36/Rpl38/Rpl24/Rpl36a/Rps15/Uba52/Rplp2/Rpl23/Rps29/Rpl3l/Rps24/Rps27/Rpl13/Rpl12/Rps28/Rps13/Rpl41/Rpl21/Rps9/Rpl8/Fau/Rps20/Rps23/Rpl37/Rpl35/Rpl19/Rpl11/Rpl23a/Rpl27/Rps2	31
mmu01100	Metabolic pathways	174/563	1107/5226	6.17e-09	2.52e-07	Cyp4a12a/Cyp4a12b/ND3/Fasn/Cyp2b9/Uqcr11/CYTB/Alas2/Hmgcr/Pmvk/Lss/Acly/Ndufa5/Ces3a/ND5/Atp5j/Atp5j2/Hao2/Fdps/Cox5b/Mvd/Acacb/Sds/Rdh11/Hsd3b5/Ndufa2/Idi1/Acss2/9130409I23Rik/Uqcrb/Cyp2c40/Nsdhl/Cyp2c39/Hsd3b4/Cyp2c38/Dhcr7/Cyp51/Sqle/Asl/Nnt/Ndufb7/Cyp2a4/Ddc/Sc5d/Arg1/Dlat/Cox6a1/Gck/Acsl3/Acaca/Hmgcs1/Mvk/Uqcrq/Gapdh/Gapdh-ps15/Ggt7/Ndufa6/Ass1/Adh4/Qdpr/Cyp2b13/Cyp2u1/Cyp8b1/Cyp17a1/Ugt2b1/…	174
mmu05010	Alzheimer's disease	41/563	168/5226	2.5e-07	7.81e-06	Uqcr11/Ndufa13/CYTB/Ndufa5/Atp5j/Cox5b/Ndufa2/Uqcrb/Ndufb7/Cox6a1/Uqcrq/Gapdh/Gapdh-ps15/Ndufa6/Grin2d/Ndufa12/Ndufs8/COX1/Cox6b1/Cacna1d/Cycs/Ndufc2/Ndufb4/Gm3244/Gm3873/Mapt/Calm1/Atp5g1/Ndufv3/Cox7a1/Atp5e/Ndufs7/Ndufv2/Ndufs5/Ndufab1/Ndufb3/Capn1/Atp2a1/Ndufb8/Ndufa4/Uqcr10	41
mmu00980	Metabolism of xenobiotics by cytochrome P450	24/563	73/5226	2.68e-07	7.81e-06	Cyp2b9/Cyp2c40/Cyp2c39/Mgst3/Cyp2c38/Adh4/Cyp2b13/Ugt2b1/Ugt1a2/Ugt2b5/Cyp2c70/Cyp2c68/Ephx1/Ugt2b38/Gstt2/Mgst1/Cyp2c44/Gsta3/Gsta4/Cyp3a11/Gsta2/Aldh3a1/Cyp3a16/Gstp1	24
mmu00830	Retinol metabolism	23/563	69/5226	3.6e-07	9.18e-06	Cyp4a12a/Cyp4a12b/Cyp2b9/Rdh11/Cyp2c40/Cyp2c39/Cyp2c38/Cyp2a4/Adh4/Cyp2b13/Ugt2b1/Ugt1a2/Cyp2a5/Ugt2b5/Cyp4a32/Cyp2c70/Cyp26b1/Cyp2c68/Ugt2b38/Cyp2c44/Cyp3a11/Cyp26a1/Cyp3a16	23
mmu05016	Huntington's disease	40/563	177/5226	2.93e-06	6.65e-05	Uqcr11/Ndufa13/CYTB/Ndufa5/Atp5j/Cox5b/Ndufa2/Uqcrb/Ndufb7/Ppargc1a/Cox6a1/Uqcrq/Ndufa6/Ndufa12/Polr2f/Ndufs8/COX1/Cox6b1/Cycs/Ndufc2/Ndufb4/Gm3244/Gm3873/Crebbp/Atp5g1/Bbc3/Ndufv3/Cox7a1/Atp5e/Ndufs7/Tgm2/Ndufv2/Ndufs5/Ndufab1/Ndufb3/Ndufb8/Gpx1/Ndufa4/Uqcr10/Polr2l	40
mmu04976	Bile secretion	20/563	70/5226	2.87e-05	0.000533497	Hmgcr/Slco1a1/Slc22a7/Nr0b2/Abcg2/Slco1a4/Abcc3/Slc10a2/Abcb1a/Slc51a/Kcnn2/Abcb4/Ephx1/Aqp4/Slc4a4/Car2/Sctr/Adcy6/Cftr/Ldlr	20
mmu00900	Terpenoid backbone biosynthesis	8/563	14/5226	2.88e-05	0.000533497	Hmgcr/Pmvk/Fdps/Mvd/Idi1/Hmgcs1/Mvk/Acat2	8
mmu00140	Steroid hormone biosynthesis	16/563	50/5226	3.95e-05	0.000671716	Sult1e1/Hsd3b5/Hsd3b4/Srd5a1/Cyp7b1/Cyp17a1/Ugt2b1/Ugt1a2/Hsd17b2/Ugt2b5/Akr1c18/Cyp21a1/Ugt2b38/Hsd17b7/Cyp3a11/Cyp3a16	16
mmu00620	Pyruvate metabolism	14/563	41/5226	5.36e-05	0.000841143	Acacb/Acss2/Dlat/Acaca/Aldh1a1/Ldha/Pklr/Ldhb/Pck1/Me1/Aldh3a2/Mdh2/Acat2/Aldh2	14
mmu00010	Glycolysis / Gluconeogenesis	17/563	58/5226	8e-05	0.00116569	Acss2/Dlat/Gck/Gapdh/Gapdh-ps15/Adh4/Aldoc/Aldh1a1/Ldha/Pklr/Ldhb/Pck1/Aldh3a2/Gpi1/Eno1/Aldh3a1/Aldh2	17
mmu00360	Phenylalanine metabolism	8/563	17/5226	0.00017333	0.00235729	Mif/Ddc/Got1/Tat/Aldh3a1/Maob/Il4i1/Gm21948	8
mmu00100	Steroid biosynthesis	8/563	18/5226	0.000282823	0.00360599	Lss/Nsdhl/Dhcr7/Cyp51/Sqle/Sc5d/Lipa/Hsd17b7	8
mmu00590	Arachidonic acid metabolism	19/563	77/5226	0.000380676	0.00456811	Cyp4a12a/Cyp4a12b/Cyp2b9/Cyp2c40/Cyp2c39/Cyp2c38/Ggt7/Cyp2b13/Cyp2u1/Tbxas1/Cbr1/Cyp4a32/Cyp2c70/Cyp2c68/Cyp2c44/Pla2g12b/Ephx2/Gpx1/Cyp4f17	19
mmu00350	Tyrosine metabolism	10/563	31/5226	0.00105365	0.0119414	Mif/Ddc/Adh4/Got1/Aox1/Tat/Aldh3a1/Maob/Il4i1/Gm21948	10
mmu00640	Propanoate metabolism	10/563	32/5226	0.00138757	0.0148981	Acacb/Acss2/Acaca/Aldh1a1/Ldha/Ldhb/Aldh3a2/Mcee/Acat2/Aldh2	10
mmu00400	Phenylalanine, tyrosine and tryptophan biosynthesis	4/563	6/5226	0.00167377	0.0170725	Got1/Tat/Il4i1/Gm21948	4
