# Supplementary material for: Caloric restriction remodels the hepatic chromatin landscape and bile acid metabolism by modulating the gut microbiota
Source: Genome Biol. 2023 Apr 30;24:98. doi: 10.1186/s13059-023-02938-5 (PMC10150505; doi:10.1186/s13059-023-02938-5)
Supplement: Supplementary file 5 — Additional file 5. Differentially expressed metabolites in livers. [file 13059_2023_2938_MOESM5_ESM.xlsx]

## Sheet: Additional file 5
Additional file 5: Differentially expressed metabolites in livers
id	MS2 name	MS2 score	MS1 name	MS1 ppm	rt	mz	MEAN A	MEAN B	VIP	P-VALUE	Q-VALUE	FOLD CHANGE	LOG_FOLDCHANGE
1	Gyromitrin	0.999786615384615			441.07	101.071	0.0550283	0.0577757	0.311281	0.842685	0.595429	0.952447	-0.0702899
2	Choline	0.999715230769231			37.1653	104.107	1.64533	0.823238	2.07026	0.00080532	0.00923311	1.99861	0.998994
3	Uracil	0.999679153846154			74.5657	113.035	0.0359531	0.0297295	1.19832	0.0346251	0.100208	1.20934	0.274221
4	Methionine	0.999573769230769			53.3181	150.058	0.716782	0.544914	1.28755	0.0236086	0.0776811	1.3154	0.395505
6	D-(+)-Cellobiose	0.999482615384615			41.4727	365.105	0.076565	0.133689	1.49155	0.0106329	0.0448534	0.572709	-0.804125
7	Proline	0.99946			42.6121	116.071	1.42752	1.25215	0.450906	0.365003	0.397494	1.14005	0.1891
8	Methenamine	0.999295307692308			455.547	141.113	0.16532	0.164377	0.157582	0.945403	0.622806	1.00573	0.00824582
9	Taurine	0.999292692307692			37.2542	126.022	3.10189	2.08385	1.55434	0.00247082	0.0170254	1.48854	0.5739
11	Methyl methacrylate	0.999137461538462			24.7091	101.06	0.14675	0.192565	0.363827	0.529725	0.480682	0.762082	-0.391981
13	Isoleucine	0.998880461538462			73.9557	132.102	0.990062	0.958671	0.0673044	0.816636	0.587843	1.03274	0.0464832
14	5'-METHYLTHIOADENOSINE	0.998757153846154			222.603	298.097	0.127858	0.118887	0.170575	0.683109	0.544015	1.07545	0.104947
18	Adenosine-3-monophosphate	0.998325692307692			225.528	348.07	0.0256394	0.0285831	0.497087	0.278366	0.346256	0.897013	-0.1568
20	6-Caprolactam	0.998143692307692			233.654	114.092	0.0891772	0.0965646	0.584531	0.367641	0.398876	0.923497	-0.114821
21	1-AMINOCYCLOBUTANE CARBOXYLIC ACID	0.997956692307692			31.9763	116.071	0.0578847	0.044104	0.649194	0.16552	0.26316	1.31246	0.392271
22	Deoxycytosine	0.997933538461538			548.116	98.0717	0.0265022	0.0197304	0.805166	0.189695	0.283427	1.34322	0.425691
24	5beta-CHOLANIC ACID-3alpha, 12alpha-DIOL N-(2-SULPHOETHYL)-AMIDE	0.997766769230769			382.986	500.304	0.115419	0.487744	1.9155	0.000931895	0.010013	0.236639	-2.07924
25	LysoPE(0:0/22:5(4Z,7Z,10Z,13Z,16Z))	0.997633846153846			470.502	528.308	0.029367	0.0271781	0.238551	0.812498	0.586612	1.08054	0.11175
26	Val Lys	0.997559923076923			36.3685	246.181	0.061741	0.0599675	0.11907	0.8697	0.603007	1.02957	0.0420459
27	Val Phe	0.997284384615384			243.999	265.154	0.0193706	0.0281823	1.37502	0.0701395	0.158452	0.687333	-0.540919
29	LysoPE(0:0/20:3(11Z,14Z,17Z))	0.996802307692308			464.628	504.308	0.0249441	0.0209705	0.90872	0.286697	0.351305	1.18949	0.250338
30	Uridine	0.996800384615385			124.263	245.077	0.0246569	0.0144733	1.90557	0.000395502	0.00624006	1.70361	0.768595
31	Creatine	0.996777615384615			42.2198	132.077	2.76267	2.42582	0.203825	0.471894	0.453545	1.13886	0.187588
32	D-Homoserine	0.996743			38.2826	120.066	0.322451	0.27698	0.618226	0.275005	0.344175	1.16417	0.219299
33	Histidine	0.996435846153846			35.3965	156.077	0.491353	0.493436	0.254296	0.977026	0.630503	0.99578	-0.00610168
35	Lysine	0.995981			32.9074	147.113	0.432093	0.43477	0.0328232	0.958109	0.625937	0.993843	-0.00891037
36	2,6-Di-tert-butyl-1,4-benzenediol	0.995718538461538			503.149	223.169	0.0202399	0.0195334	0.943342	0.0945065	0.188087	1.03617	0.0512572
37	Vigabatrin	0.995189			53.0093	130.086	0.0380572	0.0340283	0.218628	0.404237	0.41814	1.1184	0.161434
38	Methyl carbamate	0.995056615384615			36.2091	76.0399	0.136863	0.142354	0.387567	0.733352	0.561558	0.961429	-0.0567483
40	Allopurinol-1-ribonucleoside	0.995021461538461			129.228	269.088	1.1748	1.00436	0.395829	0.708091	0.55291	1.16971	0.22615
41	Met His Lys	0.994977			432.795	415.211	0.00354376	0.00333424	0.252791	0.836508	0.593656	1.06284	0.0879231
43	Di-n-butyl phthalate	0.994724384615385			466.512	279.159	0.015879	0.0137968	1.07281	0.0842652	0.175967	1.15092	0.202788
45	LysoPE(22:6(4Z,7Z,10Z,13Z,16Z,19Z)/0:0)	0.994584			449.449	526.293	0.457767	0.318418	1.48017	0.0920876	0.185136	1.43763	0.523692
46	3-ketosphinganine	0.994275230769231			419.111	300.289	0.0594388	0.061045	0.458867	0.870526	0.603234	0.973687	-0.0384703
47	NIPECOTIC ACID	0.994203769230769			32.8647	130.086	0.174687	0.174002	0.00091886	0.973368	0.629629	1.00394	0.0056755
48	Protoanemonin	0.993836384615385			40.8903	97.0288	0.082831	0.161371	1.86226	7.42441e-05	0.00224647	0.513295	-0.96214
49	PE(16:0/0:0)	0.993662846153846			470.493	454.292	0.766267	0.704431	0.686197	0.691782	0.547143	1.08778	0.121387
50	Allyl cinnamate	0.993269230769231			410.13	189.091	0.029727	0.0295962	0.179348	0.788159	0.579218	1.00442	0.0063587
51	Phe Thr	0.993064			195.593	267.134	0.0125233	0.0124117	0.266897	0.967261	0.62816	1.00899	0.0129183
52	Hypoxanthine	0.992823846153846			126.441	137.046	3.91329	5.24188	0.225861	0.129482	0.228697	0.746543	-0.421702
54	L-NORVALINE	0.992225384615385			44.9502	118.086	2.13477	3.53168	0.919316	0.190245	0.283872	0.604464	-0.726271
55	Guanosine	0.992130461538462			124.959	284.099	0.034531	0.0233208	0.778353	0.237668	0.319659	1.48069	0.566274
56	Warfarin	0.991992846153846			414.089	309.112	4.1944e-05	0.0699706	2.50733	1.00634e-08	3.53923e-06	0.000599452	-10.7041
57	Adenosine 2'-phosphate	0.991991923076923			42.8794	348.07	1.60264	1.56635	0.417787	0.898645	0.610818	1.02316	0.0330375
58	L-Norleucine	0.991807307692308			94.2785	132.102	2.26566	2.08336	0.327653	0.518337	0.47558	1.0875	0.121021
59	Serine	0.991713923076923			36.4733	106.05	0.119831	0.105854	0.381072	0.366386	0.39822	1.13204	0.178928
60	Arachidyl carnitine	0.991333923076923			505.535	456.404	0.0050226	0.00794096	1.31543	0.0592495	0.14286	0.632493	-0.660879
61	2-Hydroxycinnamic acid	0.991078846153846			120.666	165.055	0.0485734	0.0421501	0.485121	0.374973	0.402663	1.15239	0.204631
62	2-Aminopyridine	0.991036384615384			630.199	95.0608	0.038928	0.0342348	0.16163	0.642097	0.528619	1.13709	0.185345
63	Ala Phe Val Lys	0.990415692307692			374.424	464.283	0.080533	0.0634359	0.32021	0.360815	0.395279	1.26952	0.34428
64	Aminoacetone	0.990178153846154			38.567	74.0607	0.0238766	0.0208866	0.664985	0.237233	0.319361	1.14315	0.193016
65	ADP-ribose	0.989831769230769			43.4225	560.079	0.0812385	0.101616	0.762685	0.267208	0.339249	0.799462	-0.322898
66	7-(1,3-Cyclohexadienyl)-5-hydroxy-2,6-dimethyl-2-hepten-4-one	0.989669538461538			485.361	235.169	0.0230474	0.0213959	0.667119	0.190106	0.28376	1.07719	0.107268
69	Guanosine 3'-phosphate	0.989125923076923			43.5559	364.065	0.135582	0.0852063	0.768113	0.0188894	0.0671177	1.59122	0.670136
71	5,9-Epidioxy-3-hydroxyergost-7-en-6-one	0.988637384615385			468.632	445.331	0.00222441	0.00278913	1.19372	0.0147511	0.0565323	0.797529	-0.32639
72	Rishitin	0.988496769230769			487.502	223.169	0.0137954	0.0136169	0.140307	0.778414	0.576183	1.01312	0.0187985
73	Pyroglutamic acid	0.988101461538462			37.7121	130.05	2.81536	3.39593	0.870613	0.21912	0.306454	0.829041	-0.270484
74	trans-Hexadec-2-enoyl carnitine	0.988015307692308			433.727	398.326	0.0110581	0.00877801	0.409238	0.591517	0.508138	1.25975	0.333137
77	Anofinic acid	0.987358538461538			507.396	205.086	0.0126252	0.0120031	0.650846	0.212749	0.301673	1.05183	0.0729025
78	NEPSILON,NEPSILON,NEPSILON-TRIMETHYLLYSINE	0.986861307692308			34.8384	189.16	0.0275452	0.0387773	0.73004	0.163818	0.261688	0.710342	-0.493414
79	Piperidine	0.985985076923077			94.279	86.097	0.322227	0.286806	0.453534	0.390528	0.410728	1.1235	0.168001
80	Cholic Acid	0.985705153846154			398.097	426.321	0.0168985	0.0579231	1.10325	0.190146	0.283792	0.29174	-1.77724
81	Trimethadione	0.985649076923077			42.2279	144.065	0.180037	0.188231	0.797692	0.89493	0.609833	0.956464	-0.0642168
82	CocamidoprpylBetaine	0.985334230769231			381.214	343.295	0.00252017	0.00214869	0.0804176	0.611571	0.516468	1.17289	0.230064
84	2(5H)-Furanone	0.984257384615384			76.4216	85.029	0.0300329	0.0281173	0.371429	0.703317	0.551237	1.06813	0.0950865
86	ALPHA-AMINOADIPATE	0.983844538461538			42.9949	162.076	0.664975	0.68279	0.908539	0.951167	0.624233	0.973909	-0.0381407
87	Acetylcholine	0.983422230769231			42.5323	146.117	0.0822551	0.0779326	0.0213036	0.710271	0.55367	1.05547	0.0778788
89	Phthalic anhydride	0.981566153846154			507.163	149.023	0.0517794	0.0490022	0.58276	0.253936	0.330527	1.05668	0.0795322
90	2S-amino-octadeca-4E,6E-diene-1,3R-diol	0.981525846153846			398.093	298.274	0.00994384	0.00974075	0.343027	0.908916	0.613516	1.02085	0.02977
91	2-Methylthiazolidine	0.981140461538461			53.4183	104.053	0.0256717	0.018685	1.33921	0.0181678	0.0653662	1.37392	0.458299
92	Tris(1-chloro-2-propyl)phosphate	0.980678923076923			421.587	327.008	0.0264681	0.0227803	0.97558	0.084562	0.176307	1.16188	0.216466
94	(R)-b-amino-isobutyric acid	0.977181			39.3484	104.071	0.207541	0.273969	1.20325	0.0499984	0.128366	0.757534	-0.400618
95	Oxprenolol	0.976956			350.808	266.172	0.0336257	0.0292899	0.72983	0.163143	0.261101	1.14803	0.199161
96	10-oxo-nonadecanoic acid	0.976949230769231			470.498	313.273	0.00613529	0.00594666	0.489794	0.886744	0.607644	1.03172	0.0450523
97	Nicotinamide	0.976612076923077			53.6229	123.055	7.69556	8.41432	0.855404	0.152577	0.251605	0.914578	-0.128821
98	Citrulline	0.975194			39.4599	176.103	0.135811	0.0629396	1.81526	0.00383407	0.0220483	2.15779	1.10956
99	4-Trimethylammoniobutanoic acid	0.974653			223.767	146.117	0.0437493	0.0346931	1.38982	0.0105477	0.0445987	1.26104	0.334612
100	DL-Stearoylcarnitine	0.974350846153846			479.615	428.373	0.0281856	0.0399355	1.23642	0.155298	0.254105	0.705778	-0.502714
101	METHACHOLINE	0.973420538461538			43.488	160.133	0.17479	0.159895	0.332782	0.687811	0.545716	1.09315	0.128495
102	Glutathione	0.972361769230769			144.535	613.159	0.0379459	0.0217028	1.70881	0.00178308	0.0140325	1.74843	0.806059
103	Elaidamide	0.972030769230769			418.956	282.279	0.0168226	0.0168545	0.37789	0.990896	0.633781	0.998109	-0.0027311
104	Cellotetraose	0.971971769230769			42.276	667.227	0.00860243	0.0433591	1.865	6.57999e-08	1.14905e-05	0.1984	-2.33352
105	4-Chloro-3,5-dimethoxybenzyl alcohol	0.971509307692308			226.636	203.047	0.0303397	0.0298966	0.9746	0.0988108	0.193194	1.01482	0.0212276
106	L-ORNITHINE	0.971505153846154			32.4455	133.097	0.110031	0.0832461	0.633759	0.170832	0.267666	1.32175	0.402452
107	PE(22:6(4Z,7Z,10Z,13Z,16Z,19Z)/18:1(11Z))	0.971485692307692			691.639	790.537	0.0459516	0.053014	0.576398	0.27501	0.344178	0.866781	-0.20626
108	Tyrosine	0.971211923076923			57.4826	182.081	1.16457	1.02378	0.526554	0.386639	0.408723	1.13752	0.185893
110	Glutamate	0.970026538461539			38.8766	148.06	1.8979	2.00599	0.50744	0.753283	0.568149	0.946117	-0.0799098
111	PC(16:0/5:0(CHO))	0.969529461538462			497.512	594.376	0.0114821	0.00594628	2.2115	0.000105745	0.00283044	1.93097	0.949324
112	Camelinin	0.967329230769231			46.5909	262.128	0.0155072	0.038069	1.38051	0.106305	0.202297	0.407344	-1.29568
113	O-Phosphocholine	0.966747692307692			37.2771	184.073	0.531884	0.356669	1.29715	0.0672217	0.154471	1.49125	0.576523
114	PE(22:4(7Z,10Z,13Z,16Z)/0:0)	0.966317153846154			481.202	530.324	0.00807581	0.00730578	0.205249	0.59378	0.509092	1.1054	0.144569
115	allopurinol	0.965641			164.307	137.046	0.212762	0.258749	0.499071	0.458648	0.446871	0.822269	-0.282318
116	N-AMIDINO-L-ASPARTATE	0.965174384615385			40.628	176.066	0.218798	0.30159	0.702453	0.242907	0.323207	0.72548	-0.462992
117	Diphenylamine	0.962346692307692			450.307	170.096	0.0572554	0.056819	0.0991519	0.879958	0.605811	1.00768	0.011039
118	His Ser Ser	0.959115461538462			192.978	330.14	0.015111	0.0214772	1.26157	0.0133143	0.0525657	0.703583	-0.507207
119	PC(20:1(9Z)/0:0)	0.958770692307692			527.452	550.387	0.028563	0.00953936	2.38935	3.16004e-09	2.27934e-06	2.99423	1.58218
120	PE(18:1(9Z)/0:0)	0.957486846153846			482.432	480.308	0.739229	0.638964	0.960006	0.585481	0.505574	1.15692	0.210287
121	Flavinadeninedinucleotide	0.955847307692308			225.56	786.164	0.0287565	0.0317969	0.650267	0.214162	0.302745	0.90438	-0.144999
122	dodecanamide	0.955629307692308			461.943	200.201	0.067828	0.0672249	0.21209	0.702692	0.551017	1.00897	0.0128852
123	beta-Alanine	0.955331307692308			37.2239	90.0554	1.44628	1.61776	0.449058	0.601834	0.512459	0.894006	-0.161644
124	5-Aminopentanamide	0.954937769230769			228.203	117.091	0.00918124	0.00452798	1.46504	0.00982537	0.0423907	2.02767	1.01982
125	Propionylcarnitine	0.954877153846154			123.562	218.139	0.0228155	0.069713	2.0031	9.67915e-05	0.00267824	0.327277	-1.61141
126	PC-M5'	0.954796538461538			311.365	480.278	0.438816	0.61379	1.01258	0.19813	0.29021	0.714928	-0.484131
128	2-Methylbutyroylcarnitine	0.951708615384615			242.115	246.17	0.0272436	0.0693135	1.85035	0.00135137	0.0120914	0.393049	-1.34722
130	1alpha,23-dihydroxy-24,25,26,27-tetranorvitamin D3	0.951018153846154			450.445	361.273	0.0205771	0.0154752	1.42164	0.0299072	0.0908308	1.32968	0.41108
131	N-Oleoyl-L-Serine	0.950953538461538			407.008	370.295	0.000616831	0.0012931	1.31543	0.111532	0.208591	0.477016	-1.06789
134	Ile Phe Thr	0.949846769230769			304.754	380.215	0.00267138	0.00294538	0.731762	0.384221	0.407464	0.906972	-0.14087
135	PE(17:0/0:0)	0.949422769230769			492.702	468.308	0.00686018	0.0111857	0.922591	0.250595	0.328279	0.613301	-0.705333
136	Ergothioneine	0.949374923076923			42.7031	230.096	0.283723	0.421351	1.27613	0.00959636	0.0416717	0.673365	-0.570539
137	Cytidine diphosphate choline	0.948143307692308			41.8047	489.114	0.0612921	0.0252517	1.69456	0.0015413	0.0128356	2.42724	1.27932
139	2-Linoleoyl Glycerol	0.947987			539.262	355.284	0.0100045	0.0106299	0.164142	0.935535	0.620338	0.941173	-0.0874681
140	Idazoxan	0.946786307692308			225.311	205.097	0.450575	0.430978	0.102311	0.78445	0.578068	1.04547	0.0641518
141	Acetylcarnitine	0.946567923076923			78.0869	204.123	0.00971906	0.0161456	1	0.186087	0.280478	0.601963	-0.732252
142	deoxyguanosine 5'-monophosphate	0.946452692307692			53.6613	348.07	0.17626	0.165711	0.320938	0.74498	0.565428	1.06366	0.0890399
145	Ile Pro	0.943691846153846			223.122	229.155	0.129887	0.138504	0.532081	0.691685	0.547108	0.937788	-0.0926666
147	Galegine	0.943474461538461			545.69	128.118	0.0223465	0.0170957	0.150829	0.424676	0.428993	1.30715	0.386421
149	beta-D-Galactopyranosyl-(1->4)-2-amino-2-deoxy-beta-D-glucopyranosyl-(1->6)-D-mannose	0.942384846153846			42.3382	504.192	0.0131261	0.0308195	1.58333	0.00141801	0.0123648	0.425902	-1.23141
151	Dihydrosphingosine	0.941662615384615			426.912	302.305	0.00726973	0.0106518	1.66724	0.0037675	0.021825	0.682488	-0.551125
152	S-Acetyldihydrolipoamide-E	0.940853846153846			202.459	250.093	0.589375	0.733513	1.12741	0.0787234	0.169421	0.803496	-0.315637
153	Glycocholic Acid	0.939249153846154			360.553	466.316	0.00508944	0.0120495	1.43751	0.0281806	0.0872401	0.422379	-1.24339
154	Butyryl-L-carnitine	0.938933076923077			216.971	232.154	0.0276732	0.0548827	1.45474	0.0124056	0.0500547	0.504225	-0.987861
155	(E)-2-(2-Octenyl)cyclopentanone	0.938239			496.178	195.174	0.0278928	0.0274234	0.231474	0.566378	0.497281	1.01712	0.0244831
156	Glu Gly Asn Met	0.937313076923077			197.15	450.162	0.00451233	0.00469418	0.219881	0.875217	0.60452	0.961261	-0.0570002
157	Hexanoylcarnitine	0.936128692307692			276.896	260.185	0.00552646	0.00722903	0.876364	0.187968	0.282022	0.764481	-0.387448
158	PE(18:0/0:0)	0.935541230769231			515.688	482.324	0.201353	0.21619	0.178169	0.803187	0.583814	0.93137	-0.102573
160	1-heptadecanoyl-sn-glycero-3-phosphocholine	0.934843384615385			495.024	510.355	0.0902119	0.0688834	1.03906	0.0986548	0.193012	1.30963	0.38916
161	D-Pantothenic acid	0.932584538461538			210.837	220.118	0.140145	0.0627511	2.16156	0.00103453	0.0105882	2.23335	1.15921
162	Bufadienolide	0.932372384615385			398.093	355.263	0.024402	0.0911711	1.09404	0.207586	0.2977	0.267651	-1.90158
163	Uridine-5-diphosphoacetylglucosamine	0.931595769230769			43.062	608.089	0.0289477	0.0153151	1.51896	0.00264927	0.0177739	1.89014	0.918496
164	2-tridecene-4,7-diynal	0.931480692307692			476.385	189.127	0.0240986	0.0234963	0.508567	0.357279	0.393388	1.02563	0.0365174
165	(22E)-3alpha,12alpha-Dihydroxy-5beta-chol-22-en-24-oic Acid	0.930721076923077			374.1	391.284	0.0888476	0.033785	1.4322	0.0194343	0.0684198	2.62979	1.39495
166	Dichloromethane	0.929919			80.0407	84.9602	0.0298043	0.030778	0.266104	0.883459	0.606759	0.968363	-0.0463806
167	6-iodo-5-hydroxy-eicosa-8Z,11Z,14Z-trienoic acid gamma lactone	0.928047538461538			192.243	431.141	0.01723	0.0354243	1.81338	0.000600575	0.00787231	0.48639	-1.03981
170	Succinoadenosine	0.923398			209.224	384.115	0.0207283	0.0307774	0.930936	0.223647	0.309773	0.673492	-0.570268
171	His Asp Asn His	0.922301846153846			42.7067	522.203	0.0414432	0.144262	1.7038	1.49463e-06	0.000138839	0.287278	-1.79948
172	3-methyl sulfolene	0.922029307692308			53.4072	133.032	0.166458	0.122445	1.35941	0.0147884	0.056635	1.35945	0.443028
173	Potassium acetate	0.921844538461538			38.404	98.9846	0.77605	0.781992	0.0731906	0.926963	0.618167	0.992402	-0.0110034
178	Barogenin	0.918254923076923			400.797	431.315	0.000509105	0.00152089	1.22376	0.0809019	0.172041	0.334742	-1.57888
181	Sugeonyl acetate	0.915416923076923			495.64	277.18	0.007236	0.00679665	0.438095	0.441361	0.43788	1.06464	0.0903678
182	5,8-tetradecadienal	0.906939153846154			521.3	209.19	0.0264785	0.0262803	0.0153184	0.838634	0.594268	1.00754	0.0108415
183	2,4,7-tridecatrienal	0.906718692307692			383.703	193.159	0.028986	0.0331448	1.68665	0.0022631	0.0161678	0.874526	-0.193427
184	Leucyl-Glycine	0.904396307692308			210.823	189.123	0.063245	0.0518628	0.582746	0.278013	0.346038	1.21947	0.286251
185	Persicaxanthin	0.904200538461538			690.848	385.273	0.00557989	0.00335819	0.772166	0.149482	0.248713	1.66158	0.732552
187	Serinyl-Lysine	0.902120692307692			341.817	234.146	0.0101248	0.00903655	1.21499	0.0678224	0.155301	1.12043	0.16405
189	D-Pantetheine 4'-phosphate	0.901737538461538			209.812	359.103	0.13135	0.0410673	2.14406	0.00166937	0.0134616	3.19841	1.67736
190	KYNURENINE	0.901631384615385			195.125	209.092	0.0152289	0.0149749	0.112598	0.947155	0.623241	1.01696	0.02426
191	Myristoylcarnitine	0.901112230769231			423.991	372.31	0.0022932	0.00416494	0.769979	0.350331	0.389615	0.550596	-0.860935
193	PE(17:1(9Z)/0:0)	0.898290692307692			461.429	466.293	0.00414194	0.00427967	0.292286	0.905248	0.612557	0.967818	-0.0471921
195	PC(18:4(9E,11E,13E,15E)/0:0)	0.897264846153846			443.223	516.306	0.0284347	0.0140021	1.91835	0.000740813	0.00880549	2.03075	1.02201
196	His Gln	0.897177846153846			46.3122	284.134	0.0147208	0.0165361	0.164593	0.719808	0.556964	0.89022	-0.167767
197	Cortisol	0.896571384615384			340.221	363.216	0.00432099	0.0149011	2.08272	7.62667e-05	0.00228817	0.289978	-1.78598
198	Chol-11-Enic Acid	0.894179230769231			398.093	373.273	0.0471961	0.167777	1.06173	0.20889	0.298712	0.281302	-1.82981
199	3-Methylglutarylcarnitine	0.893908692307692			204.744	290.16	0.0809196	0.0908366	0.845616	0.784376	0.578045	0.890826	-0.166784
200	PS(20:5(5Z,8Z,11Z,14Z,17Z)/0:0)	0.893824076923077			382.545	544.268	0.00324075	0.00609218	1.80135	0.000126156	0.0031602	0.531952	-0.910631
201	Tambulin 3,5-diacetate	0.892298461538461			359.476	429.118	0.00664485	0.00650996	0.5714	0.378328	0.404371	1.02072	0.0295869
202	Sphinganine	0.891116615384615			408.323	302.305	0.00767671	0.00784152	0.634165	0.278394	0.346273	0.978983	-0.0306448
203	gamma-Glutamyl-cysteine	0.890704923076923			79.254	251.069	0.0181765	0.0234346	1.03681	0.173955	0.270256	0.775626	-0.366567
204	Linoleamide	0.889137153846154			535.485	280.263	0.024472	0.0229458	0.500476	0.341041	0.384451	1.06652	0.0929061
205	Elaidic carnitine	0.888717769230769			459.815	426.357	0.06919	0.0590534	0.310008	0.553173	0.491384	1.17165	0.228544
206	LysoPE(22:1(13Z)/0:0)	0.888578384615385			504.732	536.371	0.00596887	0.00471311	1.11467	0.0532059	0.133489	1.26644	0.340777
207	LysoPE(0:0/20:4(5Z,8Z,11Z,14Z))	0.887408461538461			482.268	502.29	0.0243434	0.0195244	1.15641	0.16244	0.260486	1.24682	0.318251
208	L-gamma-glutamyl-L-isoleucine	0.886412230769231			54.6014	261.144	0.350067	0.153669	1.4846	0.00625505	0.0304822	2.27806	1.18781
209	Methylimidazole acetaldehyde	0.885577461538461			547.509	125.071	0.0207184	0.0211747	0.388748	0.928974	0.618679	0.978447	-0.0314343
211	Musca-aurin-VII	0.883813615384615			55.0816	349.117	0.10203	0.0590596	1.71739	0.00309671	0.019488	1.72758	0.788751
213	Kojibiose	0.881294615384615			40.9016	325.113	0.19305	0.423833	1.70244	0.0001082	0.00287203	0.455486	-1.13452
214	Ser Ala	0.880214538461538			40.2797	177.087	0.0681545	0.0792076	0.510864	0.474808	0.454989	0.860454	-0.216831
215	LysoPE(16:1(9Z)/0:0)	0.878993846153846			441.086	452.277	0.0970886	0.0667117	1.33367	0.117783	0.21584	1.45535	0.541364
216	Lys Pro Pro Gly	0.872411846153846			426.646	398.241	0.00164758	0.00143744	0.645171	0.233877	0.317043	1.14619	0.19684
217	Persicachrome	0.871902153846154			449.386	385.273	0.00856648	0.00604784	1.50278	0.0799798	0.17094	1.41645	0.502281
218	Buprenorphine	0.871578923076923			430.389	468.308	0.0363357	0.0273186	1.27944	0.0673011	0.154581	1.33007	0.411502
219	3alpha,7alpha-Dihydroxy-5beta-chol-16-en-24-oic Acid	0.871412461538461			398.142	391.284	0.0126313	0.0224531	0.862321	0.248947	0.327205	0.562565	-0.829909
220	L-CARNITINE	0.870698769230769			39.3221	162.112	3.26629	4.12333	1.21667	0.0469981	0.123352	0.792147	-0.336159
222	Glu Ala Asn	0.869612307692308			45.2106	333.14	0.0453149	0.0821789	0.61846	0.0369568	0.104826	0.551418	-0.858781
223	N-stearoyl tyrosine	0.868820846153846			442.15	448.341	0.0314228	0.031842	0.217181	0.942863	0.622173	0.986833	-0.0191218
228	3alpha,12alpha-Dihydroxy-5beta-chol-8(14)-en-24-oic Acid	0.864266846153846			361.378	391.284	0.0206961	0.015964	1.00374	0.180259	0.275604	1.29643	0.374539
229	Asp Gly Met	0.861032384615385			138.116	322.106	0.016769	0.0124223	0.407977	0.295084	0.356686	1.34991	0.432859
230	N-Isovalerylglycine	0.858887384615385			245.72	160.097	0.0152109	0.0199084	0.499602	0.287073	0.35153	0.764048	-0.388265
231	gamma-Glutamylleucine	0.856297076923077			229.018	261.144	0.044339	0.0398396	0.258647	0.412564	0.422624	1.11294	0.154372
232	Ser Leu	0.854586384615385			205.488	219.134	0.0164243	0.0193378	0.816879	0.669427	0.538992	0.849337	-0.235591
233	PC(20:2(11Z,14Z)/0:0)	0.854019230769231			495.903	548.371	0.0229041	0.0179396	1.24929	0.0813403	0.172561	1.27674	0.352462
234	3-Buten-1-amine	0.853716615384615			46.3303	72.0814	0.16736	0.144251	0.502753	0.309787	0.365996	1.1602	0.214376
235	Glu Cys Phe	0.853571538461538			262.877	398.138	6.14839e-05	0.00360502	1.82221	0.166818	0.264274	0.0170551	-5.87366
238	Mometasone furoate	0.847382846153846			42.5323	543.132	0.00583585	0.0187496	1.46444	1.90513e-05	0.000892296	0.311252	-1.68384
239	Homoarecoline	0.847319384615384			265.657	170.117	0.0230032	0.0194333	1.34694	0.0226367	0.0756136	1.1837	0.243309
241	Lumichrome	0.841913076923077			297.749	243.087	0.00530102	0.00463358	1.08717	0.121879	0.220433	1.14404	0.194144
242	Taurocholic acid	0.841479538461538			338.464	516.299	0.323905	0.686605	1.69707	0.0033779	0.0204606	0.471749	-1.08391
243	1-AG	0.840754307692308			536.042	379.284	0.00697768	0.00832069	0.0798618	0.793822	0.580962	0.838594	-0.253955
245	Glutaminyl-Alanine	0.840630692307692			39.6755	218.113	0.150597	0.140921	0.18301	0.789501	0.579632	1.06866	0.0958052
247	6-(alpha-D-Glucosaminyl)-1D-myo-inositol	0.838422307692308			41.8817	342.139	0.0383558	0.069828	1.56729	0.0049347	0.025736	0.549289	-0.864362
248	3-Hydroxy-beta-ionone	0.837618384615385			413.304	209.153	0.00765649	0.00660007	0.640465	0.294021	0.355996	1.16006	0.214202
249	PAF	0.834363538461538			518.371	524.371	1.53504	1.19015	1.84255	0.00150077	0.0126856	1.28979	0.367135
250	CDP-ethanolamine	0.834175692307692			41.069	447.067	0.0373824	0.014793	1.96916	0.000459344	0.00681454	2.52703	1.33744
251	Aspartyl-Isoleucine	0.833698			198.267	247.129	0.0135931	0.0103288	0.551666	0.197023	0.289324	1.31603	0.396195
252	His Trp Phe Ala	0.833298692307692			310.161	560.262	0.00636471	0.00884473	1.50955	0.0113832	0.0470944	0.719605	-0.474723
253	Cytochalasin B	0.831268			338.34	480.278	0.204191	0.377729	1.53447	0.0117419	0.0481501	0.540575	-0.887432
255	PE(18:2(9Z,12Z)/0:0)	0.822478692307692			448.579	478.293	0.108945	0.165316	1.6244	0.00184938	0.0143529	0.659014	-0.601619
256	PE(20:5(5Z,8Z,11Z,14Z,17Z)/0:0)	0.819502769230769			430.389	500.277	0.0113715	0.0157678	1.04113	0.0554763	0.137047	0.721182	-0.471565
257	5-Methyl-THF	0.818790692307692			207.348	460.194	0.00729538	0.00655112	0.0882128	0.602568	0.512763	1.11361	0.155243
258	PC(0:0/20:4(5Z,8Z,11Z,14Z))	0.814805230769231			452.05	544.34	2.07921	1.3234	1.90018	0.00103849	0.0106093	1.57112	0.651791
259	Cys Trp Ile Met	0.814030615384615			320.421	552.23	0.00745753	0.0109012	0.628439	0.331794	0.379169	0.684104	-0.547712
260	Kuwanone H	0.813608538461538			409.369	761.302	0.00188526	0.00216984	0.784438	0.556321	0.492803	0.868848	-0.202824
261	Riboflavin cyclic-4',5'-phosphate	0.812814307692308			225.473	439.101	0.0187655	0.0211422	0.543103	0.25021	0.328028	0.887585	-0.172042
262	(+)-Allantoin	0.811413692307692			40.8448	159.051	0.0744272	0.0492658	1.86363	0.000571554	0.00767555	1.51073	0.595242
263	Indoline	0.810835384615385			201.474	120.081	0.979647	0.74893	0.798611	0.1457	0.245108	1.30806	0.387431
264	Fasciculol C	0.808002076923077			496.706	509.379	0.0125454	0.00660368	1.84051	0.00216377	0.0157589	1.89976	0.925814
266	N,2,3-Trimethyl-2-(1-methylethyl)butanamide	0.807280846153846			409.858	172.169	0.0257553	0.0255221	0.293648	0.684499	0.544519	1.00914	0.0131227
268	13Z-Docosenamide	0.803397769230769			661.596	338.341	0.0225403	0.0132281	1.67287	0.01132	0.0469065	1.70398	0.768906
269	Cysteine	0.802835538461538			39.8359	122.027	0.0413918	0.0548181	0.299247	0.186703	0.280985	0.755075	-0.405309
270	PC(20:5(5Z,8Z,11Z,14Z,17Z)/0:0)	0.802198692307692			450.316	542.322	0.0366211	0.049521	1.82553	0.00149377	0.0126592	0.739507	-0.435365
272	Xanthine	0.795218384615385			30.4418	153.039	0.00128099	0.0032395	0.949487	0.282603	0.348843	0.395428	-1.33851
273	4-(Butoxymethyl)phenol	0.795195			380.932	181.122	0.0117972	0.0127793	0.62387	0.413929	0.42335	0.923155	-0.115356
274	Ala Trp Met Phe	0.794389076923077			338.805	554.245	0.0480819	0.0814586	1.82744	0.000513822	0.00725399	0.590262	-0.760573
275	Octylamine	0.793925076923077			244.271	130.159	0.042272	0.0416705	0.250543	0.926369	0.618016	1.01444	0.0206772
276	PC(17:1(9Z)/0:0)	0.792700384615385			463.546	508.34	0.020367	0.0145353	1.11704	0.0354297	0.101797	1.40121	0.486677
277	MG(22:6(4Z,7Z,10Z,13Z,16Z,19Z)/0:0/0:0)	0.791710076923077			530.308	403.284	0.0131092	0.0144914	0.143701	0.845749	0.596303	0.904621	-0.144615
278	LysoPC(22:5(4Z,7Z,10Z,13Z,16Z))	0.791472384615384			472.366	570.355	0.0520912	0.0446896	0.219978	0.517176	0.475054	1.16562	0.221101
283	Oxypurinol	0.788645307692308			194.433	153.041	0.189157	0.260832	0.950668	0.144352	0.243803	0.725206	-0.463536
284	PC(22:4(7Z,10Z,13Z,16Z)/0:0)	0.788255			482.981	572.371	0.0223742	0.0216037	0.181819	0.855263	0.598993	1.03567	0.0505605
285	Azinphos-ethyl	0.784379538461538			48.4882	346.047	0.0352869	0.0393613	0.891451	0.13636	0.235853	0.896489	-0.157642
286	2-(Methylthio)propane	0.781896769230769			77.2674	91.0578	0.0558612	0.058678	0.287136	0.763506	0.571454	0.951996	-0.0709731
287	5,6(R)-Lipoxin A4 methyl ester	0.781769846153846			330.785	349.237	0.00637726	0.00227157	1.92558	0.000359554	0.005963	2.80742	1.48925
288	RIBOFLAVIN	0.781687230769231			249.617	377.145	0.0169418	0.016172	0.346544	0.609457	0.515603	1.0476	0.0670864
290	Ophthalmic acid	0.778804230769231			53.4183	290.134	0.120157	0.158968	0.521254	0.617159	0.518739	0.755856	-0.403816
291	Panaquinquecol 5	0.776442			492.167	203.143	0.00951713	0.00919951	0.472449	0.3611	0.39543	1.03453	0.0489702
292	PGF2alpha Alcohol methyl ether	0.773779923076923			539.245	337.273	0.00482138	0.00524479	0.178207	0.919627	0.61629	0.919271	-0.121438
293	L-GLUTAMINE	0.771858846153846			37.543	147.076	3.89576	4.77002	0.891515	0.209502	0.299185	0.816717	-0.292092
294	Cysteinylglycine	0.770851153846154			44.3249	179.048	0.065754	0.079762	0.0555321	0.578911	0.502753	0.824378	-0.278622
295	PS(20:4(5Z,8Z,11Z,14Z)/0:0)	0.770466769230769			474.25	546.282	0.132509	0.0699667	1.97968	0.000569702	0.00766267	1.89389	0.921351
296	Spermidine	0.769451			29.3148	146.165	0.0369474	0.0690436	0.0799953	0.625864	0.522234	0.535131	-0.902036
297	Cervonyl carnitine	0.768211615384615			440.286	472.342	0.00273431	0.00390293	0.934276	0.229525	0.313989	0.700578	-0.513382
298	Levan	0.767548461538462			42.8588	527.158	0.0127629	0.0376282	1.6068	9.73736e-06	0.000587525	0.339185	-1.55986
300	Palmitoyl-L-carnitine	0.764204153846154			453.114	400.342	0.0325106	0.0435551	0.15545	0.571895	0.499705	0.746426	-0.421929
301	Sucrose 6'-phosphate	0.757062615384615			41.1922	423.089	0.0125646	0.0255301	1.53701	0.00165402	0.0133851	0.492149	-1.02283
302	Calcimycin	0.756869769230769			450.429	524.275	0.0151423	0.0124967	1.77564	0.00129948	0.0118685	1.2117	0.277038
303	PC(18:3(6Z,9Z,12Z)/0:0)	0.756225076923077			434.01	518.324	0.0372704	0.0505322	1.29004	0.0346011	0.10016	0.737558	-0.439172
304	O-Arachidonoyl Glycidol	0.755806846153846			503.073	361.273	0.0961589	0.070242	1.30871	0.0494152	0.127408	1.36897	0.453087
307	NORLEUCINE	0.751942			121.489	132.102	1.16189	1.04154	0.465173	0.510065	0.471803	1.11555	0.157759
309	(R)-2-Aminohexadecanoic acid	0.749049923076923			386.462	272.258	0.00270517	0.0056097	2.26134	7.62551e-07	8.04865e-05	0.482231	-1.0522
311	Epigallocatechin	0.745283			144.654	307.083	0.563131	0.338755	1.65959	0.00205828	0.0153069	1.66235	0.733227
312	hexadecanedioic acid mono-L-carnitine ester	0.741023692307692			366.228	430.316	0.00160301	0.00129675	0.0102475	0.539529	0.485144	1.23617	0.305878
313	1-(8Z,11Z,14Z-eicosatrienoyl)-sn-glycero-3-phosphocholine	0.738208923076923			476.656	546.356	0.049208	0.0369028	1.44372	0.0154869	0.0585307	1.33345	0.41516
314	N5-(L-1-Carboxyethyl)-L-ornithine	0.737983			57.1372	205.118	0.0177904	0.0223064	1.03519	0.140673	0.240191	0.797548	-0.326358
316	Maraviroc	0.728715			269.4	514.335	0.00335654	0.00349204	0.20818	0.795514	0.58148	0.961197	-0.0570954
317	3-Acrylamidopropyl trimethylammonium	0.727773230769231			29.472	171.138	0.0518152	0.0493894	0.16684	0.839514	0.594521	1.04912	0.069174
318	Gly Val Phe Lys	0.720264615384615			312.204	450.267	0.00318299	0.00100522	1.84618	0.00143113	0.012417	3.16646	1.66287
319	Phenylalanine	0.715868692307692			201.306	166.086	2.54826	1.99294	0.775482	0.164173	0.261996	1.27864	0.354613
320	Lys Tyr Ala Pro	0.710354846153846			332.579	478.262	0.00178884	0.00353403	1.30864	0.0689532	0.156849	0.506177	-0.982287
321	Lys Phe Ala Pro	0.707167307692308			308.822	462.267	0.0355417	0.0336795	0.520255	0.870798	0.603309	1.05529	0.077642
322	LysoPE(20:1(11Z)/0:0)	0.702328230769231			524.506	508.34	0.00589641	0.00247416	1.93058	0.00485894	0.0254933	2.38319	1.2529
323	Glycerol 2-phosphate	0.701893615384615			38.6093	173.021	0.178192	0.235957	0.768743	0.202858	0.293981	0.755188	-0.405093
324	PC(7:0/O-8:0)	0.700586923076923			451.143	482.324	0.0223908	0.0157884	1.63421	0.00477165	0.0252101	1.41818	0.504037
325	LysoPC(14:0)	0.698960153846154			401.432	468.313	7.10933e-05	0.000360689	1.92079	0.0564672	0.138584	0.197104	-2.34297
326	Leu Ser Arg Ser	0.689579384615385			338.447	462.267	0.120005	0.254089	1.69302	0.00395466	0.0224445	0.472294	-1.08224
327	Fludarabine	0.688590538461538			53.3783	286.097	0.0224715	0.0178656	0.821461	0.144252	0.243706	1.25781	0.330915
328	N-ACETYL-DL-GLUTAMIC ACID	0.688492153846154			57.7017	190.071	0.0737711	0.0281863	1.72974	0.0107313	0.0451461	2.61727	1.38806
330	L-Tyrosine	0.683738615384615			120.676	182.081	0.299345	0.259849	0.509547	0.376511	0.403448	1.152	0.204137
331	PE(20:2(11Z,14Z)/0:0)	0.679728769230769			493.764	506.324	0.00403433	0.00374886	0.706831	0.846118	0.596408	1.07615	0.105876
333	N5,N10-Methenyltetrahydrofolic acid	0.673903230769231			210.704	456.162	0.0116335	0.00308683	2.20495	1.36161e-05	0.000722346	3.76876	1.91409
334	Glu Val Thr Lys	0.671878692307692			470.236	476.275	0.021439	0.0186542	0.832569	0.225356	0.31101	1.14929	0.200737
336	PS(22:6(4Z,7Z,10Z,13Z,16Z,19Z)/0:0)	0.665740615384615			473.181	570.282	0.054803	0.052574	0.221441	0.698782	0.549636	1.0424	0.0599073
338	N,N-Dimethyldodecylamine N-oxide	0.655462153846154			376.232	230.248	0.00931921	0.00893829	0.731142	0.264508	0.33751	1.04262	0.060209
339	N-ACETYL-DL-METHIONINE	0.654332923076923			235.413	192.069	0.0125192	0.00979721	0.856104	0.261519	0.335563	1.27783	0.353696
340	PC(O-18:1(1E)/0:0)	0.652675384615385			496.706	508.376	0.0439392	0.0198029	2.11045	0.000351083	0.00589353	2.21883	1.1498
341	Citronellyl beta-sophoroside	0.652672384615385			367.551	481.261	0.000531808	0.00137927	1.27489	0.152982	0.251979	0.385571	-1.37493
342	Lys Thr Phe Thr	0.652315461538462			322.726	496.272	0.033009	0.0458614	0.894404	0.390532	0.410731	0.719756	-0.474421
343	Desmethyldehydronifedipine	0.651758153846154			414.089	331.094	6.36157e-06	0.0087226	2.54416	1.115e-08	3.72426e-06	0.00072932	-10.4212
344	3-Oxo-5beta-chola-7,9(11)-dien-24-oic Acid	0.646898307692307			373.992	371.258	0.001936	0.00721884	0.449884	0.329144	0.377629	0.268186	-1.89869
345	3-Ethylmalate	0.646269461538461			39.7327	163.06	0.0807164	0.127262	1.59309	0.00366635	0.0214795	0.634256	-0.656863
346	PC(O-14:0/2:0)	0.646042846153846			472.633	496.34	6.37308	4.8366	1.83609	0.00109663	0.0109104	1.31768	0.397996
347	1-Linoleoylglycerophosphocholine	0.645168846153846			454.107	520.34	1.03842	0.798853	0.54589	0.312576	0.367714	1.29989	0.378389
349	2-Methoxy-3-methylpyrazine	0.639599615384615			636.99	125.071	0.0235138	0.0190796	0.107092	0.627299	0.522806	1.2324	0.301475
351	Ser Lys	0.633825384615385			32.1285	234.145	0.00641875	0.00735006	0.709012	0.517939	0.4754	0.873292	-0.195464
353	Met Pro Lys Arg	0.631101			320.093	531.31	0.05149	0.0775473	0.604959	0.332696	0.379691	0.663982	-0.590784
354	Fesoterodine	0.628679846153846			360.315	412.284	0.000184323	0.00090097	1.71756	0.0251796	0.0810675	0.204582	-2.28925
355	Dephospho-CoA	0.628020615384615			205.06	688.156	0.0562451	0.0486203	0.487954	0.265514	0.338159	1.15682	0.210168
356	PC(O-8:0/O-8:0)	0.623031615384615			485.171	482.36	0.0556531	0.0370252	1.70995	0.0039639	0.0224744	1.50312	0.587957
357	Gly Arg Arg Arg	0.621848538461538			484.26	544.337	0.103754	0.0703528	2.08041	2.08748e-05	0.000944773	1.47477	0.560489
358	Diethyl sulfide	0.620743615384615			36.7002	91.0578	0.005237	0.00488403	0.0912868	0.737995	0.563112	1.07227	0.10067
359	Vinylacetylglycine	0.620555923076923			186.504	144.065	0.0364358	0.0371477	0.831938	0.960791	0.626591	0.980835	-0.0279181
360	Phytosphingosine	0.618451692307692			375.971	318.3	0.00606043	0.00634697	0.632825	0.266512	0.338802	0.954854	-0.0666472
361	Nalpha-Acetyl-L-glutamine	0.617932692307692			45.3522	189.087	0.0849456	0.0533483	0.576396	0.154086	0.252995	1.59228	0.671097
362	Asn Phe His His	0.616125692307692			310.682	554.245	0.0328467	0.0411556	0.900116	0.29468	0.356424	0.798109	-0.325343
363	PC(18:3(6Z,9Z,12Z)/0:0)[U]	0.615608615384615			472.834	518.321	0.176642	0.154044	1.52813	0.00562716	0.0282787	1.1467	0.197486
366	Glu Glu Tyr Glu	0.603725307692308			338.754	569.209	0.00223295	0.00313193	1.41349	0.0908669	0.183624	0.712963	-0.488101
367	1H-Benzotriazole	0.597388769230769			605.735	120.056	0.0122326	0.0108149	0.119775	0.591383	0.508081	1.13108	0.177705
368	4-Hydroxyphenylacetaldehyde	0.593370076923077			17.0466	137.06	0.0224381	0.0183908	0.865964	0.311618	0.367126	1.22007	0.286963
369	Glucosamine	0.591877153846154			39.2962	180.086	0.0980818	0.115127	0.782847	0.381056	0.405806	0.851945	-0.231168
371	Leu Gln Tyr Asp	0.585190153846154			334.274	538.25	0.00254488	0.00410225	1.1988	0.0654376	0.151968	0.620362	-0.688818
374	LysoPE(20:4(8Z,11Z,14Z,17Z)/0:0)	0.580664307692308			450.445	502.293	0.862429	0.667813	1.30989	0.044401	0.118829	1.29142	0.368962
375	His Val Pro Trp	0.576902076923077			311.019	538.281	0.060883	0.0795644	0.925923	0.213173	0.301995	0.765205	-0.386082
376	E-aminocaproic acid	0.574704153846154			192.117	132.102	0.0149885	0.0170678	0.454814	0.426188	0.429775	0.878178	-0.187415
377	isomaltulose	0.574406			41.7889	360.15	0.308117	0.714934	1.6909	0.000424757	0.00651159	0.430973	-1.21433
378	PE(18:3(6Z,9Z,12Z)/0:0)	0.573515692307692			438.137	476.277	0.00368813	0.010685	1.64111	0.0506305	0.129394	0.345167	-1.53463
379	Valyl-Leucine	0.565283230769231			216.185	231.17	0.00854873	0.00867562	0.581459	0.961094	0.626665	0.985374	-0.0212564
381	Cholesterol	0.562110538461538			697.818	369.351	0.012175	0.0121352	0.409107	0.989554	0.633467	1.00327	0.0047154
382	LysoPE(0:0/20:5(5Z,8Z,11Z,14Z,17Z))	0.561893692307692			448.31	500.275	0.00366028	0.00491751	1.65861	0.00325515	0.0200452	0.744336	-0.425974
383	Met Arg His Asp	0.560947769230769			319.897	558.247	0.00209	0.00245978	0.563705	0.649438	0.531451	0.849671	-0.235025
384	Sulfolithocholylglycine	0.560578384615385			320.163	514.283	0.0994295	0.139278	0.543495	0.440811	0.437588	0.71389	-0.486226
387	(E)-2-Butenyl-4-methyl-threonine	0.559192461538461			265.663	188.128	0.0130952	0.0113928	1.42856	0.0128527	0.0513039	1.14944	0.200925
388	His Pro Trp Pro	0.555709692307692			319.486	536.265	0.015972	0.0213853	0.507358	0.448155	0.441453	0.746869	-0.421072
389	3'-UMP	0.552273384615385			43.0414	325.043	0.04732	0.0216984	1.20062	0.0144842	0.0557935	2.1808	1.12486
390	Symmetric Dimethylarginine	0.540736769230769			42.6183	203.15	0.0645584	0.0445194	1.42699	0.0178942	0.064699	1.45012	0.536169
391	Coprostanone	0.536816230769231			655.1	369.351	0.0800258	0.0750227	0.350895	0.757424	0.569494	1.06669	0.0931376
392	N-(gamma-Glutamyl)ethanolamine	0.534002307692308			41.1887	191.102	0.0577098	0.0707962	0.870862	0.212532	0.301508	0.815153	-0.294857
393	3-Hydroxyisovalerylcarnitine	0.531876384615385			193.34	262.165	0.0107291	0.024392	1.9749	9.44879e-05	0.00263741	0.439863	-1.18487
394	N-Acryloylglycine	0.528957230769231			53.8976	130.05	0.223111	0.224536	0.11817	0.966259	0.627918	0.993654	-0.00918518
395	Galactose	0.527773538461538			39.3547	198.097	0.389606	0.440456	0.686294	0.511545	0.472483	0.884552	-0.17698
396	Leu Glu Arg Lys	0.527542			452.05	545.343	0.646816	0.408555	1.90133	0.00102369	0.0105301	1.58318	0.662824
398	Lys Ala	0.526338076923077			32.7743	218.15	0.00911709	0.0253806	1.71297	0.00017324	0.00390922	0.359215	-1.47708
399	C16 Sphinganine	0.524043846153846			373.717	274.274	0.0308976	0.0300176	0.375687	0.690365	0.546635	1.02932	0.041685
400	(24R)-25-fluoro-1alpha,24-dihydroxy-24-methylvitamin D3	0.522649769230769			442.139	449.345	0.00897268	0.00943562	0.320158	0.788102	0.5792	0.950937	-0.0725782
401	4'-Apo-beta,psi-caroten-4'-al	0.520045076923077			485.192	483.364	0.0143663	0.009472	1.75608	0.00283921	0.0185285	1.51671	0.600948
402	(3a,5b,7a,12a)-24-[(carboxymethyl)amino]-1,12-dihydroxy-24-oxocholan-3-yl-b-D-Glucopyranosiduronic acid	0.517413692307692			380.906	642.342	0.00417661	0.00558186	0.784916	0.341517	0.384719	0.748247	-0.418414
403	Diacetyl	0.510236692307692			6.52229	87.0446	0.0105663	0.00821182	1.01284	0.1614	0.259573	1.28671	0.363692
404	Linoleyl carnitine	0.500001384615385			442.406	424.342	0.0154655	0.0242905	1.45113	0.023285	0.0769812	0.636689	-0.651338
406	Corchoroside B	0.494408538461538			338.391	519.298	0.00274434	0.00642958	1.64024	0.00227659	0.0162222	0.426831	-1.22826
407	Scyphostatin A	0.492969923076923			437.879	512.335	0.00383096	0.00436509	0.891597	0.558573	0.493812	0.877636	-0.188306
408	4-Heptanone	0.471170846153846			39.2263	115.112	0.021208	0.018818	0.578899	0.357817	0.393677	1.12701	0.172499
410	N,N-dimethyl-Safingol	0.468179461538461			439.462	330.336	0.0111042	0.014771	1.57309	0.00804595	0.0365472	0.751755	-0.411665
412	6-Deoxyjacareubin	0.462459307692308			52.7591	311.09	0.0452345	0.0457967	0.0782653	0.958496	0.626031	0.987725	-0.0178193
413	12-amino-dodecanoic acid	0.455274923076923			335.266	216.196	0.0160055	0.0164909	0.465638	0.433267	0.433557	0.970569	-0.0430979
414	Gly Met	0.435765538461538			92.5814	207.08	0.0179287	0.031655	1.91723	2.59693e-05	0.00107426	0.56638	-0.820159
416	Acromelic acid A	0.415669769230769			82.7372	311.09	0.0123319	0.0148017	0.936552	0.125233	0.224124	0.833141	-0.263368
417	Hodgkinsine	0.398287307692308			472.909	519.325	0.0475441	0.0386546	1.64987	0.00514649	0.0265008	1.22997	0.298627
418					720.265	143.997	0.00390738	0.00682362	0.489351	0.299221	0.359349	0.572625	-0.804338
419					720.263	148.977	0.0144871	0.0135282	0.458248	0.389838	0.410374	1.07088	0.0987977
422					720.261	120.024	0.0186839	0.0187131	0.188885	0.992261	0.634101	0.99844	-0.00225237
423					720.258	224.063	0.00342288	0.00330679	0.391907	0.805665	0.584562	1.03511	0.0497787
425			2,3-Dimethylmaleate	-1.29531695910454	720.254	145.049	0.0183583	0.0233949	1.11284	0.0569058	0.139258	0.784714	-0.349761
427			Dihydro-4,4-dimethyl-2,3-furandione	0.664750556888315	720.25	129.055	0.00177784	0.00211733	0.874709	0.166252	0.263789	0.83966	-0.252122
429			Boschnialactone	-1.18382893773957	720.245	155.106	0.00305658	0.00315915	0.517322	0.72869	0.559987	0.967532	-0.0476189
433			Cyclohexane-1,3-dione	2.10570109166761	720.24	113.06	0.00429418	0.00356779	0.554854	0.263486	0.336846	1.2036	0.267351
434			Bis(chloromethyl) ether	4.83259173305606	720.24	114.972	0.00220136	0.0030078	1.02529	0.102975	0.198171	0.731885	-0.450311
439			Oblongolide	-0.654144403056248	720.219	221.153	0.00210927	0.00203732	0.212287	0.663535	0.536795	1.03532	0.0500747
442			Phenyl acetate	-0.304300615198754	720.199	137.06	0.00650525	0.00846873	1.50873	0.0308596	0.0927536	0.768149	-0.380542
446					720.193	99.5316	0.0290563	0.0298402	0.0839949	0.812467	0.586603	0.973728	-0.03841
448			Dehydrochorismic acid	14.8492172022915	720.104	225.043	0.00502164	0.00445711	0.269974	0.724022	0.558403	1.12666	0.172051
453			(9Z)-Octadecenoic acid	-1.17758348002852	719.996	283.263	0.00338468	0.00297056	0.844546	0.159726	0.258091	1.13941	0.188283
457			Fosetyl	-0.616215693852162	719.06	111.021	0.548777	0.589379	0.401689	0.54014	0.485427	0.931111	-0.102975
458			Metenamine	-1.06876820478427	718.871	141.113	0.70111	0.701264	0.125896	0.991772	0.633986	0.99978	-0.000317683
459					718.787	117.96	0.00123754	0.00126608	0.29474	0.837324	0.593891	0.977459	-0.0328914
465			Tetraethylene glycol	-0.316201483890378	716.612	195.123	0.00406914	0.0047548	0.620512	0.26292	0.336478	0.855797	-0.224659
470			3-Phosphonooxypyruvate	4.84603383118069	714.227	184.985	0.0263025	0.0203322	0.385056	0.463115	0.449142	1.29363	0.371431
471					714.115	70.0131	0.00698606	0.00743174	0.457935	0.795256	0.581401	0.940029	-0.0892221
475			4-Chloro-ortho-phenylenediamine	16.6952054779792	713.843	143.039	0.506372	0.409447	0.923245	0.363464	0.396683	1.23672	0.306521
476					713.831	119.547	0.00553571	0.00724181	0.571578	0.281706	0.348299	0.76441	-0.387581
478					713.569	167.998	0.0141218	0.0146047	0.436764	0.898927	0.610892	0.966932	-0.0485131
481					713.436	82.5377	0.0237407	0.0208932	0.400081	0.522971	0.47767	1.13629	0.184328
489					712.956	255.944	0.00344075	0.00540473	1.25911	0.0775754	0.168014	0.636619	-0.651498
491			Saccharin	-18.6575754622487	712.898	184.003	0.0652683	0.0665241	0.206597	0.892697	0.609238	0.981122	-0.0274949
495					712.615	218.984	0.0048589	0.00529414	0.401775	0.462043	0.448599	0.917789	-0.123765
496			Hydroxyanthraquinone	-0.328488810259418	712.504	225.055	0.00660476	0.00553242	0.0737126	0.409446	0.420955	1.19383	0.255595
500			Deamino-alpha-keto-demethylphosphinothricin	13.8651289403775	712.266	167.013	0.673735	0.621218	0.416261	0.699867	0.550021	1.08454	0.117083
502					712.141	296.97	0.00647704	0.00747374	0.332661	0.634266	0.525561	0.86664	-0.206496
509			Dinitrochlorobenzene	9.80447759423959	711.837	202.987	0.00381704	0.00292977	0.887698	0.189937	0.283623	1.30285	0.381667
512					711.72	124.544	0.00831028	0.00771153	0.289737	0.820516	0.588991	1.07764	0.10788
514					711.714	158.961	0.397098	0.328448	0.375142	0.278154	0.346125	1.20901	0.273829
524			Slaframine	-0.206730037108316	711.299	199.144	0.00587037	0.00470512	0.65498	0.295555	0.356991	1.24766	0.319222
530					711.09	226.012	0.0109583	0.00981649	0.974865	0.149922	0.249127	1.11631	0.158739
541					710.549	193.974	0.00916495	0.00822359	0.224417	0.633531	0.525272	1.11447	0.156359
555					709.678	227.983	0.0350164	0.0288198	0.755981	0.1506	0.249763	1.21501	0.280972
559					709.383	167.982	0.0245068	0.0338418	0.395529	0.287192	0.351601	0.724159	-0.465622
560			2-Bromomaleylacetate	-3.66187933392569	709.277	236.938	0.0089575	0.00842645	0.213759	0.766355	0.572366	1.06302	0.0881702
562					709.195	190.993	0.0185446	0.018371	0.0134392	0.936421	0.620561	1.00945	0.0135728
563			4-Aminobutanoate	2.97752353166879	709.053	104.071	0.00343778	0.00300357	1.04626	0.125454	0.224365	1.14457	0.1948
567					708.744	199.988	0.685497	0.554202	1.16146	0.0507288	0.129553	1.23691	0.30674
570					708.528	251.185	0.00561637	0.00485491	0.546467	0.557157	0.493178	1.15684	0.210192
579					707.944	162.998	0.0681453	0.0749824	0.463424	0.446167	0.440412	0.908816	-0.137939
584			Anthranilate	-0.953967720802485	707.586	138.055	0.00510554	0.00632827	0.836611	0.393089	0.412039	0.806782	-0.309749
592					706.696	275.888	0.00405223	0.00239633	1.11037	0.0570896	0.139539	1.69102	0.757891
593			L-Leucine	-0.0571471748966016	706.281	132.102	0.00304907	0.00659679	1.56616	0.0082775	0.0373423	0.462205	-1.1134
595			L-Pipecolate	-0.114401606975342	706.088	130.086	0.00585328	0.00537101	0.435489	0.71267	0.554503	1.08979	0.124053
597			4-Methylthio-2-oxobutanoic acid	-23.2733627888735	705.933	149.023	0.00884185	0.00758691	0.0220032	0.474539	0.454856	1.16541	0.220836
601					705.388	199.975	0.0290108	0.01006	0.0601522	0.398864	0.4152	2.88377	1.52795
602			Cyclohexane-1,3-dione	1.98888594973547	705.192	113.06	0.00899064	0.0072574	0.738719	0.165597	0.263227	1.23882	0.308971
609					704.716	148.977	0.00753	0.00640595	0.944393	0.11788	0.215949	1.17547	0.233237
611			(9Z)-Hexadecenoic acid	-1.01191244282106	704.638	255.232	0.0052912	0.00512169	0.0499888	0.727433	0.559562	1.0331	0.0469739
617			3-(Hydrohydroxyphosphoryl)pyruvate	0.0496393583773423	704.25	152.995	0.0196818	0.030374	1.30641	0.0201121	0.0700064	0.647984	-0.625971
619			Bakkenolide A	-0.812051349091904	704.237	235.169	0.00864107	0.00674599	0.598201	0.246851	0.325829	1.28092	0.35718
622					704.21	148.018	0.0232495	0.0249647	0.437616	0.629408	0.523643	0.931294	-0.102691
624			2-Hydroxycyclohexan-1-one	1.20140884261955	704.09	115.076	0.00701417	0.0061847	0.255291	0.547285	0.48871	1.13412	0.18157
629			2-Chloronitrobenzene	15.0415501444375	703.556	158.003	0.154147	0.170219	0.358693	0.526565	0.479277	0.905581	-0.143085
645					702.67	173.997	0.00431489	0.00401014	0.148339	0.605896	0.514139	1.07599	0.105669
649			1-Cyano-2-hydroxy-3-butene	4.81949463928137	702.424	98.0605	0.0161513	0.0149859	0.137004	0.576904	0.501885	1.07777	0.108044
653					702.323	296.237	0.00722805	0.00874958	0.893333	0.524068	0.478162	0.826102	-0.275608
655			(E,Z)-2,4-Heptadienal	1.89002366014571	701.98	111.081	0.00835563	0.00702065	0.573289	0.375839	0.403106	1.19015	0.251146
656			2-(sulfooxy)pentanoic acid	11.1063005204611	701.945	199.029	0.116689	0.112524	0.164157	0.732223	0.561179	1.03702	0.0524393
657					701.702	100.049	0.0167736	0.0168208	0.292696	0.981468	0.631559	0.997194	-0.00405322
662					701.557	171.149	0.0935824	0.0857767	1.284	0.0332435	0.0974236	1.091	0.125651
664			N-Stearoyl tyrosine	17.4012814698398	701.469	448.35	0.00709675	0.0072979	0.401073	0.838062	0.594104	0.972437	-0.0403232
667			No-2,6-diel	-1.14143216190856	701.228	139.112	0.00486233	0.00564915	0.722383	0.252615	0.329635	0.860719	-0.216386
670			epsilon-Caprolactam	1.69014757152923	700.947	114.092	0.0565714	0.0549226	0.175518	0.759324	0.570108	1.03002	0.042671
671			N-Cyclohexylformamide	0.387860097276668	700.779	128.107	0.0360881	0.0386755	0.30429	0.603926	0.513326	0.9331	-0.0998957
672			Benzothiazole	-0.35762013183956	700.628	136.021	0.0459882	0.0373285	0.856488	0.178118	0.273778	1.23198	0.300984
674			N,N'-Diethylthiourea	-0.144118288578833	700.524	133.079	0.0335636	0.0351886	0.31021	0.775707	0.575332	0.95382	-0.0682103
676			(+)-Camphor	-0.888370859694781	700.322	153.127	0.024814	0.0340253	1.17867	0.0213194	0.0727456	0.729279	-0.455456
682					699.809	201.976	0.00923283	0.00789633	1.15724	0.0387818	0.108405	1.16926	0.22559
684			Radium-224	8.2708026196018	699.682	225.029	0.0440361	0.0466095	1.03861	0.0819669	0.1733	0.944788	-0.0819369
687			Saccharin	-18.7049941857914	699.617	184.003	0.0676698	0.070044	0.629783	0.371129	0.400687	0.966103	-0.0497508
689					699.595	243.002	0.00259371	0.00261899	0.0749	0.969496	0.628699	0.990346	-0.013996
691					699.349	203.971	0.00270267	0.00198997	1.2041	0.0205968	0.0711192	1.35815	0.44164
694			L-Selenomethionine	-9.83497986500903	698.95	198.001	0.0209351	0.0195111	0.240184	0.632955	0.525045	1.07299	0.101632
697			1-Methyl-4-phenyl-1,2,3,6-tetrahydropyridine	-0.106409042419635	698.847	174.128	0.0129761	0.0131373	0.00366428	0.952725	0.624616	0.987732	-0.0178088
706					697.831	174.957	0.0071142	0.00613167	1.1256	0.0527394	0.132759	1.16024	0.21442
707			Dimethyl trisulfide	12.1633111337454	697.822	126.972	0.014519	0.00910288	0.974058	0.364873	0.397426	1.59499	0.673549
709					697.79	120.024	0.0199213	0.0182391	0.700291	0.339838	0.383772	1.09223	0.127277
711			5-Chloro-6-methoxy-2(3H)-benzoxazolone	-16.8786701392299	697.788	200.008	0.0062821	0.00682137	0.898462	0.160619	0.258884	0.920944	-0.118815
714					697.756	217.979	0.00384569	0.00354625	0.398098	0.340501	0.384147	1.08444	0.116949
715			2-(sulfooxy)acetic acid	24.2322911256955	697.742	156.984	0.0204206	0.021515	0.787681	0.189877	0.283574	0.949133	-0.0753176
716					697.727	102.013	0.0510531	0.0475585	0.421425	0.423229	0.428241	1.07348	0.102297
717					697.661	215.983	0.00775498	0.00696336	1.0099	0.0771807	0.167527	1.11368	0.15534
718					697.595	144.043	0.0449328	0.0406359	0.942606	0.136011	0.235497	1.10574	0.145016
719					697.574	179.99	0.0130004	0.0115675	0.687868	0.335539	0.381326	1.12387	0.168469
721					697.497	83.04	0.00680659	0.00570965	0.720913	0.357605	0.393562	1.19212	0.25353
722			4-Chloro-ortho-phenylenediamine	16.7826649618371	697.495	143.039	1.07171	1.01593	0.551437	0.400302	0.415991	1.0549	0.0771033
723					697.483	309.948	0.00328675	0.00373399	0.431971	0.524115	0.478182	0.880223	-0.184059
731					697.029	221.017	0.0184548	0.0179929	0.257286	0.804819	0.584307	1.02567	0.0365683
732					697.014	125.53	0.00510093	0.0032927	1.32014	0.0375001	0.105896	1.54916	0.631489
734					696.948	116.524	0.0128716	0.0100705	0.959841	0.0646403	0.150832	1.27815	0.354053
738					696.76	165.983	0.0101707	0.00908191	0.365551	0.424455	0.428878	1.11989	0.163356
741					696.691	166.991	0.226672	0.73627	1.81837	0.00137681	0.0121975	0.307865	-1.69963
743			Disodium malate	-11.6679050754434	696.385	178.991	0.00698819	0.00557528	0.723965	0.121202	0.219681	1.25343	0.325876
745					696.275	167.998	0.0378966	0.0322899	0.751448	0.183642	0.27845	1.17364	0.230985
748			Adenine	0.602158550874025	696.095	136.062	0.0288714	0.0242085	0.0352138	0.536387	0.483686	1.19262	0.254129
751					695.938	117.96	0.00615607	0.00496148	0.82111	0.16053	0.258805	1.24077	0.311238
753			Zoledronate	-23.1360069151779	695.931	272.997	0.00655604	0.00727186	0.343418	0.548597	0.489308	0.901563	-0.1495
755					695.923	145.035	0.0165055	0.0136071	0.746602	0.125458	0.22437	1.21301	0.278588
762					695.665	149.988	0.0169357	0.0126162	1.37824	0.0208904	0.0717846	1.34238	0.424797
763					695.653	231.971	0.0168663	0.0153522	0.798597	0.295778	0.357135	1.09863	0.135699
770					695.379	84.0643	0.18468	0.206621	0.549289	0.419216	0.426144	0.893812	-0.161957
775					695.216	160.984	0.00861558	0.00718788	0.489054	0.266228	0.338619	1.19863	0.261382
778					695.143	223.988	0.0210708	0.0193289	0.505313	0.400535	0.416119	1.09012	0.124482
779			5-Chloro-6-methoxy-2(3H)-benzoxazolone	8.17632504094009	695.14	200.013	0.0121058	0.0205548	0.636803	0.252647	0.329656	0.588952	-0.763778
785					694.866	195.993	0.0379117	0.0299442	1.27176	0.0233621	0.0771418	1.26608	0.34037
787					694.855	100.51	0.00567187	0.0031087	1.0431	0.0711462	0.159794	1.82452	0.867515
793					694.601	115.964	0.0205455	0.0162918	1.04691	0.0658356	0.152531	1.26109	0.334676
798					694.457	313.677	0.00441001	0.00305649	0.658773	0.157473	0.256075	1.44283	0.528906
799			2-Phosphoglycolate	5.57521245965611	694.418	156.991	0.200204	0.156202	1.04231	0.0726442	0.161764	1.2817	0.358059
802					694.367	130.522	0.0202875	0.0171077	1.09518	0.0634627	0.149135	1.18587	0.245949
803			Dimethylcarbamoyl chloride	18.611204751144	694.365	108.023	0.0123872	0.00936179	1.0178	0.0815846	0.17285	1.32317	0.403997
804			O-phosphonato-L-homoserine(2-)	-1.06261665182557	694.346	198.017	0.0223935	0.0173788	1.07099	0.0679659	0.155499	1.28855	0.365749
806					694.341	121.023	0.00559044	0.00315725	1.10587	0.0638767	0.149735	1.77067	0.824295
807			5-Chloro-2-hydroxy-p-benzoquinone	9.99217889155185	694.335	158.986	0.0735429	0.0576096	1.08516	0.0646769	0.150885	1.27657	0.352277
808					694.333	279.97	0.00563543	0.00339383	0.816724	0.115163	0.212838	1.66049	0.731609
810					694.3	99.5127	0.0204839	0.014632	1.13419	0.0540307	0.134769	1.39994	0.485366
812			Chlorfec	0.657826700902012	694.169	238.943	0.00522061	0.0031629	0.620991	0.135828	0.23531	1.65057	0.722968
816					694.057	410.724	0.00438082	0.0033529	0.062285	0.372824	0.401561	1.30658	0.385791
817					694.054	140.991	0.00878471	0.00758972	0.357499	0.573443	0.50038	1.15745	0.210948
823					693.801	182.022	0.0135187	0.00970292	1.13359	0.057453	0.140093	1.39326	0.478467
824					693.794	143.981	0.0134963	0.00985135	0.915795	0.0955759	0.189373	1.36999	0.454167
827			Hypotaurocyamine	-13.7915678210182	693.789	152.047	0.00956248	0.00961992	0.251337	0.981239	0.631505	0.994029	-0.00864056
831			Fosetyl	-0.399336107470024	693.787	111.021	1.81013	1.37196	1.02988	0.0766866	0.166913	1.31937	0.399848
832			1-Aminomethylphosphonic acid	21.4974520509799	693.787	112.018	0.699935	0.533756	1.01617	0.0788151	0.169532	1.31134	0.391041
833			Chlorobenzene	14.6966466592003	693.786	113.017	0.0947767	0.0718399	0.880939	0.107353	0.203577	1.31928	0.399748
834			(1S,3R)-3-(2,2-Dichloroethenyl)-2,2-dimethylcyclopropanecarboxylate	-0.841750720472532	693.786	209.013	0.0139875	0.00969389	1.02733	0.0780714	0.168624	1.44292	0.528995
835					693.785	134.53	0.00639102	0.00366741	1.20609	0.0475458	0.124284	1.74265	0.801286
836					693.785	188.978	0.00868373	0.00565057	1.03523	0.0780748	0.168628	1.53679	0.619918
838			Dimethylthiophosphate	-14.986476379458	693.784	141.983	0.111616	0.0818251	1.0114	0.0811776	0.172369	1.36408	0.447925
839					693.779	139.988	0.307413	0.226446	0.976728	0.0872373	0.17932	1.35756	0.441011
840					693.775	133.53	0.0308289	0.0245182	0.985318	0.0844812	0.176214	1.25739	0.330434
841			Acetyl phosphate	5.58326181255323	693.774	140.996	0.0197449	0.0150085	0.920114	0.0959115	0.189774	1.31558	0.3957
842			1-(Methylthio)ethyl 2-propenyl disulfide	-17.3773572470572	693.773	181.014	0.0972786	0.0734678	1.04582	0.073875	0.163356	1.3241	0.405009
844					693.639	92.5037	0.00884239	0.00882596	0.00499217	0.979765	0.631155	1.00186	0.00268343
845					693.639	142.991	0.143508	0.283931	0.910337	0.182095	0.277154	0.505432	-0.98441
846					693.625	91.0063	0.00921484	0.0242176	1.30509	0.0133222	0.052587	0.380502	-1.39402
848					693.592	111.521	0.116228	0.0710287	1.27947	0.0523903	0.132209	1.63635	0.710482
849			2-Oxo-4-phosphonobutanoate	24.8483173441842	693.536	183.01	0.0352724	0.0275068	0.875958	0.112302	0.2095	1.28232	0.358753
850			3-Oxalomalate	18.5408987685691	693.536	207.017	0.0395291	0.0291845	0.959021	0.0908953	0.183659	1.35445	0.437711
851					693.534	132.035	0.0252056	0.0334588	0.389046	0.375376	0.402869	0.753332	-0.408643
853			Propane-1,2-diol 1-phosphate	14.7374918663805	693.533	157.028	0.013683	0.0135071	0.120712	0.798757	0.58247	1.01302	0.0186629
855					693.529	132.531	0.230839	0.178565	1.08909	0.0648042	0.151067	1.29274	0.370437
856					693.527	131.534	0.594107	0.460346	1.10152	0.0627562	0.148105	1.29057	0.368006
857			THTC	9.68898006046598	693.525	133.033	0.0202514	0.0150793	1.16519	0.0493755	0.127343	1.343	0.425456
859			Bentoquatam	8.08361974557019	693.521	186.981	0.0731305	0.0561325	0.963812	0.0885125	0.180727	1.30282	0.381639
860			3-Amino-4,7-dihydroxy-8-chlorocoumarin	6.91147234450561	693.521	228.007	0.0190161	0.0145201	1.16247	0.0496214	0.127748	1.30965	0.389176
861					693.521	273.917	0.00821057	0.00664459	1.1226	0.0717411	0.16058	1.23568	0.305303
862					693.521	119.547	0.0128405	0.0127461	0.0216858	0.896448	0.610236	1.00741	0.0106507
863					693.521	153.993	0.0251881	0.0240924	0.544277	0.314902	0.369136	1.04548	0.0641629
864			3-Phosphonooxypyruvate	4.75408217191865	693.521	184.985	0.193164	0.148684	0.984528	0.0873518	0.179447	1.29916	0.377578
865					693.519	226.012	0.0491912	0.0394365	1.02463	0.0728201	0.161993	1.24735	0.318869
866			Pyrithione zinc	-1.42440639582602	693.512	316.939	0.0107424	0.00935861	0.750836	0.173981	0.270277	1.14786	0.198952
868					693.51	314.943	0.0303021	0.0260866	0.831576	0.136623	0.23612	1.1616	0.216113
870			Alloxan	13.6829132143856	693.459	143.011	0.024682	0.0240471	0.408716	0.353297	0.391235	1.0264	0.0375927
871					693.457	99.5316	0.0541182	0.0497061	0.494517	0.295937	0.357237	1.08876	0.122689
872					693.372	143.959	0.0145694	0.0166684	0.113565	0.605691	0.514055	0.874074	-0.194173
875			Amidosulfonic acid	11.4450109711612	693.332	97.9918	0.325191	0.330585	0.780314	0.288909	0.352646	0.983685	-0.0237323
877					693.269	140.021	0.0487851	0.0488489	0.0617573	0.939636	0.621367	0.998693	-0.00188723
878					693.266	341.904	0.00426231	0.00367109	0.878132	0.137261	0.236768	1.16105	0.215427
879					693.266	98.014	0.0115716	0.00991621	1.04366	0.0766967	0.166926	1.16694	0.222727
880					693.263	110.542	0.0177889	0.0183768	0.622462	0.379452	0.40496	0.968005	-0.0469134
881					693.263	126.005	0.0159426	0.0156731	0.348058	0.545356	0.487828	1.01719	0.0245946
883			Fosfomycin	16.5595738297583	693.262	139.018	1.19754	1.20489	0.421102	0.670276	0.539307	0.993902	-0.008825
884			alpha-CEHC-glucuronide	6.63935387022706	693.26	180.044	0.135082	0.138294	0.404228	0.509203	0.471406	0.976778	-0.0338977
886					693.256	70.0131	0.0189503	0.0181136	0.333072	0.450397	0.44262	1.04619	0.0651513
887					693.255	92.5228	0.00868943	0.00895644	0.279896	0.662924	0.536565	0.970188	-0.0436637
888					693.255	111.538	0.0194602	0.0186399	0.690936	0.199144	0.291018	1.044	0.062127
889			Hydroxyanthraquinone	-0.47920889930281	693.255	225.054	0.0167469	0.0170547	0.445312	0.492371	0.463513	0.981949	-0.0262803
890					693.254	89.0087	0.011835	0.0114109	0.325516	0.47867	0.456889	1.03717	0.0526475
891					693.254	90.5263	0.495367	0.472796	0.434687	0.376565	0.403475	1.04774	0.0672807
892					693.254	91.028	0.026803	0.0248889	0.0964734	0.64253	0.528787	1.07691	0.106896
893					693.254	111.039	1.51922	1.47575	0.620362	0.239462	0.320883	1.02946	0.0418853
894					693.254	111.541	0.128575	0.126314	0.350102	0.512172	0.472771	1.0179	0.0255961
895			Uracil	11.338041191808	693.254	113.036	0.0326695	0.0314292	0.790552	0.194232	0.287084	1.03946	0.0558368
896			2-[(Methylthio)methyl]-2-butenal	17.5828369677641	693.254	131.055	0.208492	0.210757	0.585237	0.428224	0.430825	0.989254	-0.0155877
897			L-3,4-Dihydroxybutan-2-one 4-phosphate	12.4197551431445	693.254	185.023	0.035407	0.0363751	0.805197	0.259902	0.334501	0.973386	-0.0389159
900					693.253	151.568	0.0214474	0.022189	0.503482	0.445944	0.440296	0.966577	-0.0490435
901					693.253	401.738	0.0795194	0.0792337	0.423452	0.979333	0.631053	1.00361	0.00519224
902			N-Acetylleucyl-leucyl-methionil	-5.81377000200245	693.253	402.24	0.0383698	0.0384146	0.423252	0.993374	0.634361	0.998836	-0.00168098
910					693.252	155.505	0.0170019	0.0181825	1.09335	0.0868468	0.178886	0.935066	-0.0968594
911			Desflurane	2.91594461327258	693.252	169.009	0.0127344	0.0131591	0.508883	0.561404	0.495076	0.967727	-0.0473282
914					693.251	304.69	0.0365773	0.036057	0.32817	0.604573	0.513593	1.01443	0.0206731
915					693.251	414.746	0.0302822	0.0347845	0.50697	0.322878	0.373937	0.870566	-0.199974
920					693.249	181.988	0.0227758	0.0222457	0.22093	0.726898	0.559381	1.02383	0.0339753
922					693.248	109.522	0.150175	0.137396	1.03795	0.0807507	0.171861	1.09301	0.128307
926					693.241	102.006	0.0154278	0.0142281	0.793425	0.242477	0.322919	1.08432	0.11679
927					693.173	103.532	0.00971937	0.0111575	0.58751	0.319971	0.372201	0.871109	-0.199075
931			16beta-Fluoroandrost-4-ene-3,17-dione	2.20518029064283	693.123	305.192	0.0127759	0.0124999	0.250461	0.710856	0.553873	1.02208	0.0315087
934					693.1	83.5174	0.0188323	0.0193245	0.47765	0.457481	0.446274	0.97453	-0.0372217
937			2-Oxobutanoate	-14.7000585601851	693.061	103.037	0.030049	0.0289501	0.7334	0.189756	0.283476	1.03796	0.0537449
940					693.044	82.0227	0.0554674	0.0540334	0.415586	0.418471	0.425752	1.02654	0.0377864
942					693.014	125.986	0.234312	0.237552	0.363691	0.660501	0.535655	0.98636	-0.0198134
944					692.998	102.034	9.75408	9.68873	0.00957878	0.778507	0.576212	1.00675	0.00969876
945					692.998	106.029	0.0184927	0.0179346	0.480433	0.403096	0.417519	1.03112	0.0442082
949					692.996	102.536	0.554454	0.207725	1.26707	0.0260814	0.082953	2.66917	1.41639
950					692.996	123.551	0.0124577	0.0127943	0.30542	0.624824	0.521819	0.973691	-0.0384648
952			Dichloromethane	-9.33332087317471	692.995	84.9599	0.00751165	0.00825114	0.966639	0.120553	0.218958	0.910376	-0.135465
953					692.995	104.031	0.216076	0.216327	0.192716	0.966083	0.627875	0.99884	-0.00167505
954					692.995	104.532	0.0165575	0.0167809	0.351534	0.694955	0.548277	0.986692	-0.0193282
956					692.995	168.016	0.0949181	0.0941072	0.202744	0.6948	0.548221	1.00862	0.0123782
960					692.994	102.533	0.400736	0.734281	1.27546	0.0246319	0.0798997	0.545753	-0.873679
961					692.994	124.544	0.0589352	0.0603946	0.400942	0.60468	0.513637	0.975836	-0.0352896
963					692.991	146.499	0.0160965	0.0175171	1.02063	0.105208	0.200948	0.918901	-0.122018
964					692.991	168.01	0.0107261	0.0115099	0.933742	0.144027	0.243487	0.931897	-0.101758
966					692.991	143.06	0.0320163	0.0343915	0.614194	0.335886	0.381524	0.930936	-0.103246
969					692.989	122.547	2.722	2.72112	0.0249864	0.993812	0.634463	1.00032	0.00046569
970			Glycerone phosphate	1.29047051148687	692.989	171.005	0.0365267	0.0358981	0.248325	0.551015	0.490407	1.01751	0.0250423
971					692.989	273.954	0.00820455	0.00787818	0.293567	0.510298	0.47191	1.04143	0.0585619
976			Deamino-alpha-keto-demethylphosphinothricin	13.8162642505405	692.989	167.013	1.86045	1.86809	0.190392	0.875482	0.604593	0.995914	-0.00590743
977					692.989	255.944	0.0845577	0.0899542	0.850144	0.181474	0.276632	0.940008	-0.0892546
978					692.989	296.97	0.125603	0.135319	0.762714	0.23583	0.318396	0.928197	-0.107496
982					692.987	444.901	0.00208322	0.00211549	0.121258	0.934525	0.620083	0.984745	-0.0221778
983					692.987	122.585	0.0021002	0.00194394	0.57587	0.397814	0.414622	1.08038	0.111545
984			p-Aminobenzamidine dihydrochloride	-5.09123744529448	692.987	208.039	0.287898	0.297677	0.351675	0.575128	0.501114	0.967148	-0.0481917
988					692.986	167.514	0.00619694	0.00687697	0.694265	0.256631	0.332333	0.901115	-0.150217
989			Hydrochlorothiazide	7.43927331712533	692.986	297.974	0.00796806	0.00892738	0.880651	0.155233	0.254045	0.892541	-0.164009
990					692.986	426.928	0.0133466	0.0155678	0.977635	0.108817	0.205349	0.857322	-0.222091
994					692.985	214.917	0.00500765	0.00603523	1.0577	0.055916	0.137732	0.829736	-0.269275
996					692.979	409.753	0.00332659	0.00142416	0.114187	0.354309	0.391784	2.33583	1.22393
998					692.845	123.04	0.142645	0.140969	0.256473	0.596932	0.510415	1.01189	0.0170472
1000					692.821	82.5377	0.0395399	0.0378788	0.30129	0.520414	0.476519	1.04385	0.0619176
1002			O-Ureido-L-serine	0.844848217595673	692.783	164.067	0.0651899	0.0650387	0.0968463	0.959532	0.626284	1.00233	0.00335085
1003					692.731	443.714	0.00433869	0.00374907	0.259413	0.551741	0.490736	1.15727	0.21073
1008					692.724	259.937	0.00189326	0.00244497	1.11355	0.0789472	0.169693	0.774351	-0.36894
1009					692.723	125.038	0.017124	0.0164151	0.439256	0.340906	0.384375	1.04319	0.0609962
1011					692.723	212.032	0.00402414	0.00405838	0.110589	0.94697	0.623195	0.991563	-0.0122237
1012			Halacrite	12.1665794125608	692.722	311.946	0.00435309	0.0038698	0.73465	0.408872	0.420647	1.12489	0.169781
1013					692.722	323.931	0.0237211	0.0263359	0.887936	0.15209	0.251153	0.900715	-0.150857
1014					692.72	73.5323	0.0506946	0.0496743	0.290939	0.470942	0.453071	1.02054	0.029334
1015					692.72	94.0455	0.936129	0.928957	0.0773656	0.687627	0.54565	1.00772	0.0110963
1016					692.72	94.5465	0.0931208	0.094688	0.109919	0.857087	0.599505	0.983449	-0.0240774
1017					692.72	126.542	0.00337524	0.00388103	1.10391	0.107118	0.20329	0.869675	-0.201452
1018					692.72	231.992	0.00520456	0.00488113	0.269074	0.471644	0.45342	1.06626	0.0925616
1021			Erythritol	7.94884232810281	692.719	123.066	0.0156143	0.0162576	0.498498	0.677349	0.541914	0.960426	-0.0582541
1022					692.719	280.993	0.0270934	0.0291094	0.708029	0.2708	0.341536	0.930743	-0.103546
1024			N-Methyl-N,4-dinitrosoaniline	19.7712120411085	692.718	166.064	0.00792678	0.00627352	0.986268	0.122487	0.221106	1.26353	0.337461
1025					692.717	114.559	0.0708818	0.0727381	0.37341	0.624897	0.521848	0.974479	-0.0372975
1029					692.457	151.035	0.127561	0.123395	0.648924	0.25111	0.328613	1.03376	0.0479076
1030					692.454	153.033	0.0152092	0.0151316	0.0197197	0.906175	0.6128	1.00513	0.00738096
1032			5-Hydroxyindoleacetate	-20.027634019391	692.451	192.062	0.0196412	0.0199996	0.200695	0.819864	0.588799	0.98208	-0.0260882
1033					692.451	239.966	0.00811304	0.00948499	1.34155	0.023041	0.0764698	0.855356	-0.225403
1034					692.45	350.892	0.00684922	0.00818514	1.89777	0.000283088	0.0052679	0.836787	-0.257068
1035			6-Imino-5-oxocyclohexa-1,3-dienecarboxylate	11.5015994897434	692.324	152.036	0.0111748	0.0119252	0.513506	0.479943	0.457512	0.937071	-0.093769
1036					692.319	74.5311	0.00456281	0.00420599	0.608891	0.375416	0.40289	1.08484	0.117477
1037					692.195	74.0327	0.00419282	0.00405269	0.365678	0.642381	0.528729	1.03458	0.0490421
1038					692.191	152.947	0.00502005	0.00575319	1.24455	0.044492	0.11899	0.872568	-0.196661
1039					692.19	115.557	0.00703745	0.00753018	0.480604	0.45838	0.446734	0.934565	-0.0976329
1040					692.188	193.974	0.04478	0.0470035	0.905044	0.144517	0.243963	0.952695	-0.0699134
1041					691.914	145.17	0.00315491	0.00402363	0.935353	0.0685476	0.156296	0.784097	-0.350896
1042					691.649	220.934	0.0185318	0.020608	1.71276	0.00231523	0.0163763	0.899256	-0.153196
1043			Chinomethiot	2.47354084020008	691.648	235	0.00349947	0.00376132	0.70086	0.266741	0.338949	0.930384	-0.104102
1044			Narasin	13.6330314419643	691.648	765.525	0.0571068	0.0549182	0.312758	0.777313	0.575837	1.03985	0.0563776
1045			PE(16:0/22:6(4Z,7Z,10Z,13Z,16Z,19Z))	-0.882494451396853	691.647	764.522	0.117812	0.114735	0.317851	0.841575	0.595112	1.02682	0.0381771
1046					691.647	627.534	0.0204177	0.0291333	0.995373	0.0465634	0.122607	0.700839	-0.512844
1049					691.552	142.106	0.0787761	0.132864	1.1513	0.0141076	0.0547382	0.592908	-0.754119
1072			PC(14:0/22:5(4Z,7Z,10Z,13Z,16Z))	-2.76372539563968	691.385	780.552	0.0610029	0.0493591	0.0270987	0.358774	0.394189	1.2359	0.305563
1073			Metenamine	-0.963610514550889	691.384	141.113	2.10707	1.97991	0.589002	0.249829	0.32778	1.06422	0.0897988
1075					691.384	261.961	0.00496648	0.00498235	0.0756493	0.940246	0.62152	0.996814	-0.00460419
1084					691.38	155.129	0.0593532	0.0557371	0.649853	0.209344	0.299063	1.06488	0.0906895
1085					691.38	288.922	0.0216325	0.0201162	0.77101	0.1679	0.265196	1.07538	0.104844
1091			PA(18:3(6Z,9Z,12Z)/24:1(15Z))	-24.1480914097686	691.375	781.555	0.0275067	0.0210284	0.166316	0.280129	0.347337	1.30808	0.387445
1103			SM(d18:0/22:1(13Z))	-4.93922169383879	691.117	787.665	0.00602165	0.00679833	0.460983	0.7147	0.555206	0.885755	-0.17502
1107			Histamine	2.31534374457076	691.114	112.087	0.0308279	0.027734	0.633296	0.257818	0.333123	1.11156	0.15258
1113			SM(d18:0/24:1(15Z))	-8.84783466906212	691.114	815.693	0.00325125	0.0046592	1.04304	0.112189	0.209367	0.697815	-0.519084
1124					691.112	90.9771	0.0680669	0.0635969	0.267632	0.497424	0.46591	1.07029	0.0979966
1125			Nicotine	-0.744952839410679	691.112	163.123	0.0070891	0.00658273	0.546204	0.250979	0.328528	1.07692	0.106915
1126					691.112	182.14	0.0091212	0.00841855	0.754627	0.159016	0.257459	1.08346	0.115652
1129			PC(15:0/18:2(9Z,12Z))	-0.549337795578591	691.111	744.553	0.00366844	0.00420021	0.661892	0.486628	0.460759	0.873395	-0.195294
1132			PA(15:0/24:1(15Z))	-22.6773756519785	691.109	745.557	0.00136002	0.00126046	0.245534	0.705614	0.552044	1.07899	0.109678
1139			PC(14:0/18:2(9Z,12Z))	-0.449824685009428	691.106	730.538	0.00416016	0.00379596	0.44314	0.775956	0.57541	1.09594	0.132174
1143			PC(15:0/22:5(4Z,7Z,10Z,13Z,16Z))	-4.66232342755469	691.106	794.566	0.00461956	0.00451509	0.00161212	0.860387	0.600427	1.02314	0.0330028
1151			2-Methylpropamine	9.76531449006028	691.091	74.0971	0.015625	0.0159892	0.0702931	0.900388	0.611278	0.97722	-0.0332449
1152			5-Oxoavermectin ''2a'' aglycone	-4.91496103630384	691.091	601.334	0.00462862	0.00281261	1.41043	0.015603	0.0588411	1.64566	0.718671
1153			Thalmidine	8.00393524199058	691.091	623.317	0.00730226	0.00371279	1.54761	0.020944	0.0719055	1.96678	0.975837
1154					691.091	725.556	0.00218514	0.000378474	0.641636	0.0975697	0.19174	5.77354	2.52946
1164			PM-toxin B	1.40009032065226	690.875	587.453	0.00189969	0.00151023	1.01184	0.0797912	0.170713	1.25787	0.330988
1166			Coniine	0.354212627285929	690.859	128.143	0.00171912	0.00129999	0.780683	0.149432	0.248666	1.32241	0.403172
1179					690.851	100.087	0.00547778	0.00504527	0.530424	0.255806	0.331782	1.08573	0.11866
1182			1-Pyrimidinylpiperazine	-0.514697463235539	690.849	165.113	0.0318595	0.0300759	0.29716	0.417942	0.425474	1.0593	0.0831126
1183					690.848	156.132	0.00306518	0.0027606	0.56624	0.247158	0.326031	1.11033	0.150993
1185					690.847	79.9903	0.00153444	0.0014139	0.293095	0.403597	0.417792	1.08525	0.118025
1186					690.847	157.108	0.00241999	0.00215101	0.264943	0.414061	0.423421	1.12505	0.169989
1189			4-Amino-2-hydroxylamino-6-nitrotoluene	8.47333235718595	690.845	184.073	0.00244708	0.00285856	0.707737	0.21461	0.303084	0.856055	-0.224225
1190			Neurine	3.44864888753298	690.843	104.107	0.0032292	0.00284461	0.602092	0.191889	0.285203	1.1352	0.182947
1191			Hexylamine	3.83266508039248	690.843	102.128	0.0098064	0.0087429	0.554341	0.567187	0.497638	1.12164	0.165612
1192			17beta-Hydroxy-6beta-methyl-5alpha-androstan-3-one propiote	-0.690283862132523	690.841	361.273	0.00256176	0.00150896	1.23277	0.0445061	0.119015	1.6977	0.763583
1194			2,4-Diaminotoluene	1.16735823741199	690.676	123.092	0.0135328	0.0165583	1.19792	0.0650609	0.151433	0.817283	-0.291092
1195					690.606	111.067	0.00456609	0.00326991	0.53028	0.28838	0.352307	1.39639	0.481707
1196			Butenylcarnitine	5.4692199179369	690.601	230.14	0.00158804	0.00135061	0.710413	0.170435	0.267335	1.17579	0.233636
1197			1-Phenylethylamine	1.87307038376476	690.592	122.097	0.00446529	0.00372255	1.05119	0.051221	0.130347	1.19953	0.262464
1199			Octylamine	-0.165588346519752	690.558	130.159	0.00514966	0.00496222	0.406175	0.433432	0.433645	1.03777	0.0534906
1200			Erythro-5-hydroxy-L-lysinium(1+)	19.3195645134843	690.555	164.118	0.00371265	0.00542909	0.57915	0.34732	0.387956	0.683845	-0.548259
1201			3-Aminopropiononitrile	9.48218149084672	690.548	71.061	0.00519233	0.00469978	0.287009	0.463769	0.449473	1.1048	0.143789
1202			2-Dimethylamino-5,6-dimethylpyrimidin-4-ol	-0.618275602566989	690.546	168.113	0.00233885	0.00211735	0.464314	0.469471	0.452338	1.10461	0.143541
1203			N,N'-Dimethylurea	-21.2461258145709	690.533	89.0691	0.00361412	0.00383593	0.316537	0.798169	0.58229	0.942178	-0.0859287
1204					690.533	166.097	0.0271355	0.0225201	0.113278	0.69215	0.547275	1.20495	0.268972
1206					690.5	106.046	0.00622455	0.00620176	0.127846	0.978272	0.6308	1.00367	0.00529179
1208			N-Methylhistamine	0.358709455974277	690.315	126.103	0.0121822	0.00909978	0.721002	0.160436	0.258721	1.33874	0.420872
1209			2-(Dimethylamino)acetonitrile	6.35253693545029	690.312	85.0766	0.0492842	0.0358668	0.926424	0.094129	0.18763	1.37409	0.458476
1210			N-Methylaniline	2.99652548950519	690.294	108.081	0.00409958	0.00308097	0.585619	0.523947	0.478107	1.33061	0.412089
1211					690.18	124.087	0.430714	0.362865	0.234884	0.646973	0.530504	1.18698	0.2473
1212					690.042	111.092	0.0188516	0.0153487	0.57922	0.22479	0.310601	1.22822	0.296568
1213					690.035	181.108	0.00357433	0.00395443	0.243245	0.729991	0.560427	0.903881	-0.145795
1214					690.008	127.087	0.00394691	0.00329368	0.61749	0.220815	0.307705	1.19833	0.261026
1216			Dimaprit	-21.8924665190469	689.913	162.102	0.00300653	0.00263359	0.304429	0.377859	0.404133	1.14161	0.191069
1217			Mepiquat chloride	-12.9197628124178	689.774	150.102	0.0120308	0.00854949	0.442702	0.281782	0.348345	1.4072	0.492823
1218			Na,Na-Dimethylhistamine	-0.153431562412796	689.626	140.118	0.0260922	0.0244561	0.333946	0.758274	0.569769	1.0669	0.0934276
1220			Iproniazid	-1.2895028974632	689.522	180.113	0.00201645	0.00174516	0.554365	0.264771	0.337679	1.15545	0.208455
1222			Phenylhydrazine	3.03083036062371	689.368	109.076	0.0119802	0.00809465	0.411989	0.226023	0.31149	1.48002	0.565613
1224					689.174	152.118	0.00537913	0.00556423	0.499129	0.803221	0.583824	0.966734	-0.0488093
1225			4-(beta-Acetylaminoethyl)imidazole	-0.920974295045733	685.41	154.097	0.00754446	0.00763049	0.330627	0.943793	0.622405	0.988726	-0.0163569
1226			2-Amino-9,10-epoxy-8-oxodecanoic acid	5.26994797673025	685.241	216.124	0.00440642	0.00358364	0.555631	0.281548	0.348202	1.22959	0.298182
1228			2-Aceto-2-hydroxybutanoate	8.21708699775043	684.4	147.066	0.0112064	0.0104767	0.0369797	0.720916	0.557343	1.06965	0.0971336
1230					684.194	146.071	0.00367005	0.00296266	0.0134346	0.481272	0.458161	1.23877	0.308909
1231			3-Propylmalate	6.61614554552858	682.125	177.077	0.00877949	0.00797101	0.109361	0.705034	0.55184	1.10143	0.139375
1232			N-Acetyl-L-glutamate 5-semialdehyde	7.12442348934008	681.495	174.077	0.0075292	0.00542554	0.611753	0.282575	0.348826	1.38773	0.47273
1234			L-Dihydroanticapsin	5.94584904224978	681.211	202.109	0.0180114	0.0207525	0.608825	0.531431	0.481436	0.867916	-0.204372
1235					680.892	96.0561	0.0239305	0.0183592	0.559071	0.242101	0.322666	1.30346	0.382349
1237					680.625	98.0479	0.00527164	0.00481468	0.184006	0.549924	0.489912	1.09491	0.130811
1238					680.49	97.0765	0.0532659	0.0365822	0.306314	0.354127	0.391685	1.45606	0.542072
1243					680.358	162.085	0.00531292	0.00425803	0.075069	0.424548	0.428926	1.24774	0.319318
1244			2-Benzimidazolylguanidine	-1.06279207686388	680.358	176.093	0.00981438	0.00618138	1.35256	0.0536033	0.134108	1.58773	0.666968
1246					680.116	168.096	0.00396152	0.0058723	0.730371	0.35017	0.389527	0.67461	-0.567874
1248					680.039	93.0452	0.00667887	0.00713436	0.557915	0.815857	0.587612	0.936155	-0.0951814
1249			(R)-3-((R)-3-Hydroxybutanoyloxy)butanoate	6.15749189957195	680.03	191.093	0.00734165	0.00687166	0.507577	0.864465	0.601561	1.0684	0.0954464
1252			Pyrimidine	8.1354190090736	679.902	81.0453	0.502639	0.451963	0.071159	0.720207	0.5571	1.11213	0.15332
1254					679.848	164.101	0.0103286	0.0076845	0.049864	0.381145	0.405853	1.34408	0.426618
1256			Sevelamer	-13.1738267676452	679.838	150.066	0.00824617	0.00442217	0.961765	0.055451	0.137008	1.86473	0.89897
1257			L-Cladinose	6.33710136968203	679.826	177.113	0.0137657	0.0138652	0.316332	0.969008	0.628582	0.992828	-0.0103844
1258			L-Rhamnose	7.61800446149447	679.822	165.077	0.00850034	0.0125254	0.797626	0.17714	0.272937	0.67865	-0.55926
1259			L-Citrulline	14.231957015504	679.811	176.105	0.0164719	0.00857385	0.27658	0.286248	0.351037	1.92118	0.941994
1260			Bisphenol B	-12.1775803770765	679.811	243.135	0.00351163	0.00311257	0.184631	0.434261	0.434092	1.12821	0.174034
1266			Indan-1-ol	-11.0765383538552	679.561	135.079	0.01268	0.0120704	0.388925	0.865691	0.601901	1.0505	0.0710779
1267			Digitalose	6.56194972475172	679.561	179.093	0.0322335	0.0287775	0.159017	0.626733	0.522581	1.12009	0.163618
1268			cis-2-Carboxycyclohexyl-acetic acid	6.25094396117736	679.512	187.098	0.0050323	0.00335479	0.888219	0.107133	0.203308	1.50003	0.584995
1269			1,2-Diamino-4-nitrobenzene	-0.818731158626936	679.498	154.061	0.00877093	0.0063143	0.322114	0.387765	0.409306	1.38906	0.474106
1270			2-Chloro-1-propanol	-14.5273318959701	679.497	95.0245	0.00305606	0.00242893	0.0519955	0.567872	0.49794	1.25819	0.331355
1272					679.349	108.056	0.0104129	0.0165576	1.39015	0.00705467	0.0331059	0.628887	-0.669127
1275					679.177	79.0423	0.00333908	0.0043974	0.582018	0.318658	0.371412	0.759331	-0.3972
1277			5-Guanidino-3-methyl-2-oxopentanoate	13.385851780626	679.147	188.105	0.00425998	0.00649821	0.639797	0.24714	0.326019	0.655562	-0.609196
1278			Phezopyridine	-0.756994984642872	679.111	214.109	0.00435242	0.0034143	0.0625493	0.445126	0.439866	1.27476	0.350227
1280			1H-Imidazole-4-methanol	4.39583797836187	679.054	99.0557	0.0957901	0.138533	0.710909	0.222661	0.309056	0.69146	-0.532281
1282			Succinimide	4.91312768605843	679.006	100.04	0.0077923	0.00628967	0.0341771	0.50517	0.469538	1.23891	0.309066
1283			L-Anticapsin	5.71596405549045	678.825	200.093	0.0126001	0.0119421	0.13584	0.898818	0.610864	1.0551	0.0773846
1287			Oleic acid methyl ester	-0.865232251642952	678.504	297.279	0.00379927	0.00173495	1.28001	0.174421	0.270638	2.18985	1.13083
1292			3-Methyloxindole	-10.3664166333486	678.318	148.074	0.0336878	0.0133023	1.23967	0.0216734	0.0735283	2.53248	1.34055
1294			Castanospermine	6.32027069787403	677.828	190.109	0.0125151	0.0100182	0.0981419	0.56123	0.494999	1.24924	0.321049
1295			N-carbamoyl-beta-alaninate	15.8749502369099	677.597	132.056	0.00387768	0.00264834	0.393227	0.286587	0.35124	1.4642	0.550109
1301			p-Benzosemiquinone	-10.4342424950149	676.566	110.035	0.0155777	0.0129092	0.796995	0.299954	0.359816	1.20671	0.27108
1304			Acrylamide	9.34191812740565	675.74	72.045	0.00824954	0.00549963	0.467488	0.24482	0.324484	1.50002	0.584978
1310			beta-Cymaropyranose	7.13019932225537	674.975	163.098	0.0652906	0.0919102	0.909486	0.165481	0.263127	0.710374	-0.493349
1314					673.135	113.071	0.065853	0.0860435	0.105324	0.540794	0.485729	0.765345	-0.385818
1316					670.837	124.087	0.395942	0.275083	0.488985	0.377483	0.403942	1.43935	0.525422
1318			Uracil	1.90749553014185	668.973	113.035	0.00186469	0.00181336	0.176769	0.939305	0.621284	1.02831	0.0402686
1321			Phenylhydrazine	2.79955349699601	668.237	109.076	0.00799258	0.00699841	0.531471	0.58343	0.504697	1.14206	0.191634
1324			2-(Dimethylamino)acetonitrile	6.22927644553368	666.976	85.0765	0.0371884	0.0205789	0.987194	0.0779301	0.168451	1.80711	0.853685
1327			Pyrimidine	8.15049447004863	663.302	81.0453	0.418894	0.239761	0.80033	0.14908	0.248333	1.74713	0.804989
1328			Histamine	1.93643892312772	663.024	112.087	0.0148575	0.0111172	0.668697	0.192639	0.285807	1.33644	0.4184
1329			2,4,6-Triaminotoluene	-1.38450118296491	662.538	138.102	0.0168661	0.0121074	0.891481	0.110111	0.206901	1.39304	0.478241
1330			1H-Imidazole-4-methanol	4.50877424328549	662.369	99.0557	0.106689	0.0938736	0.0669483	0.736224	0.562521	1.13652	0.18462
1332					661.576	339.345	0.00504023	0.00297261	1.68454	0.0107006	0.0450551	1.69556	0.761759
1333					661.49	340.348	0.000425601	0.00024744	1.5959	0.0124258	0.0501118	1.72002	0.782423
1334					654.881	370.355	0.0245789	0.021397	0.342022	0.538566	0.484698	1.14871	0.200014
1335					654.39	371.358	0.00345254	0.00270668	0.220208	0.330871	0.378634	1.27557	0.351137
1337			Azelaic acid	6.04421622194266	648.01	189.113	0.00685563	0.00749789	0.0863487	0.829554	0.591641	0.914341	-0.129195
1338					647.884	148.087	0.0142307	0.0106291	0.786796	0.15385	0.252779	1.33885	0.420992
1339			N-Formyl-4-amino-5-aminomethyl-2-methylpyrimidine	-1.05405833749257	647.826	167.093	0.0232041	0.0279355	0.0224239	0.725921	0.559049	0.830633	-0.267718
1342			Cytosine	1.831868955617	647.569	112.051	0.0100326	0.0141212	0.516428	0.52897	0.480347	0.710463	-0.493169
1344			(R)-Mevalote	8.10931030233638	647.463	149.082	0.0288406	0.0403028	0.240105	0.530955	0.481226	0.715598	-0.482778
1345			Phenylhydrazine	2.93937031723713	646.77	109.076	0.00636818	0.0068327	0.502806	0.690155	0.546559	0.932014	-0.101576
1346					646.713	268.218	0.000177457	0.000357033	1.67311	0.0534241	0.133829	0.497032	-1.00859
1347					646.548	122.071	0.0535918	0.0523206	0.203332	0.911892	0.614291	1.0243	0.0346336
1351					645.306	113.071	0.07277	0.0920336	0.233257	0.564395	0.496405	0.79069	-0.338816
1354			2-(Dimethylamino)acetonitrile	6.10252732156961	644.514	85.0765	0.0353558	0.0213675	1.07028	0.0596245	0.143432	1.65465	0.726527
1359			Cinmaldehyde	-10.6958711547755	643.29	133.063	0.00504127	0.00778657	0.587228	0.306094	0.363697	0.647431	-0.627201
1360			Isoniazid	-1.16959836983031	642.54	138.066	0.0119546	0.00925688	0.601621	0.324037	0.374625	1.29143	0.36897
1362					641.036	84.0642	0.0237021	0.0135226	0.84438	0.127081	0.226127	1.75278	0.809648
1364					639.288	166.097	0.0117204	0.0158004	0.214605	0.375186	0.402772	0.741775	-0.430946
1371			Cytosine	1.9348706945847	634.259	112.051	0.010636	0.00748825	0.0668152	0.515591	0.474333	1.42036	0.506252
1373			Azelaic acid	6.21225679921747	633.66	189.113	0.00502092	0.00445204	0.310582	0.528312	0.480054	1.12778	0.173486
1376					632.553	111.092	0.0165343	0.0106172	0.604622	0.187834	0.281912	1.55732	0.639068
1378			Sterculic acid	-1.04966216477852	632.163	295.263	0.00122365	0.000775362	0.907064	0.244046	0.323968	1.57817	0.65825
1380			2-(Dimethylamino)acetonitrile	6.1485249338914	631.115	85.0765	0.0430073	0.024994	0.967191	0.0898698	0.182377	1.7207	0.782999
1384					630.279	122.071	0.0442623	0.0357863	0.175771	0.443574	0.439049	1.23685	0.306669
1388					629.113	113.071	0.0718525	0.0786535	0.0235543	0.694961	0.548279	0.913533	-0.130472
1394					619.17	122.071	0.0572847	0.044878	0.448539	0.330499	0.378418	1.27645	0.35214
1398					615.783	124.087	0.317438	0.206908	0.0791589	0.283824	0.349581	1.5342	0.617486
1399			Cinmaldehyde	-10.7347843630828	615.051	133.063	0.0047158	0.00586116	0.621481	0.405693	0.41893	0.804585	-0.313684
1408			Ammonium lactate	-14.004413720871	609.848	108.064	0.00908575	0.00638245	0.00267913	0.478313	0.456714	1.42355	0.509495
1409			Deoxycytosine	4.49189942631622	609.778	98.0717	0.0211416	0.0169521	0.311849	0.244983	0.324592	1.24714	0.318622
1410			Hydralazine	-1.84329453912931	609.74	161.082	0.022644	0.0155472	1.00027	0.125664	0.224594	1.45647	0.542476
1411					609.32	125.09	0.0234115	0.0146818	0.49487	0.131515	0.230844	1.59459	0.673189
1415			Cytosine	1.78999003991062	608.293	112.051	0.00944186	0.0132669	0.359034	0.415859	0.424374	0.711687	-0.490686
1418			N-Hexadecanoylpyrrolidine	-1.19262092636409	606.441	310.31	0.00206176	0.000618709	1.47956	0.0655907	0.152185	3.33236	1.73654
1424			1,3-Dimethyl-8-isoquinolinol	-8.59408179611999	603.994	174.09	0.00613916	0.00843238	0.386851	0.557386	0.493281	0.728047	-0.457897
1425					603.826	122.071	0.0415643	0.0487488	0.663847	0.444131	0.439343	0.852623	-0.23002
1427					602.707	84.0642	0.023937	0.0169848	0.717808	0.212971	0.301842	1.40932	0.494995
1429			Octadecamide	-1.16996516631936	601.076	284.294	0.00160971	0.000575149	1.25277	0.0529811	0.133138	2.79876	1.48479
1430					600.338	136.087	0.0470717	0.0266337	0.956231	0.132647	0.232027	1.76737	0.821607
1431			2-Cyanopyridine	-19.6721440559174	600.236	105.043	0.0138884	0.0106131	0.993146	0.255021	0.331256	1.30861	0.388036
1432					599.826	107.061	0.025942	0.0564041	0.550373	0.271633	0.342062	0.45993	-1.12051
1433			Isoniazid	-1.12760577394594	599.364	138.066	0.019157	0.0165505	0.649423	0.333093	0.37992	1.15749	0.210999
1434					599.029	109.522	0.00196407	0.00107955	0.993967	0.0963002	0.190237	1.81935	0.86342
1437			3-Aminopropiononitrile	9.2573616057879	598.511	71.061	0.0116978	0.011848	0.132749	0.880679	0.606006	0.987323	-0.0184055
1439			3-Oxalomalate	18.650754719568	598.305	207.017	0.00239972	0.000816092	0.997391	0.0861145	0.178066	2.94051	1.55606
1441			xi-4,5-Dihydro-2,4(5)-dimethyl-1H-imidazole	4.14527237283195	598.153	99.0921	0.0295588	0.0555082	0.380541	0.373365	0.40184	0.532513	-0.909112
1443					597.795	91.5048	0.00111415	0.000407803	0.699466	0.120711	0.219135	2.73207	1.45
1447			1-(Methylthio)ethyl 2-propenyl disulfide	-17.3602826119294	597.556	181.014	0.00381429	0.00136839	0.76017	0.122864	0.221523	2.78742	1.47893
1454			1-Pyrimidinylpiperazine	-1.09459180060816	596.798	165.113	0.0141673	0.011746	0.516068	0.304856	0.36292	1.20614	0.270397
1455			1-Aminomethylphosphonic acid	21.5174219542128	596.696	112.018	0.0395758	0.0169028	0.321188	0.166589	0.264078	2.34137	1.22735
1458			Fosetyl	-0.881670325331704	596.479	111.02	0.0921082	0.0446507	0.374887	0.186013	0.280417	2.06286	1.04465
1459			3-Phosphonooxypyruvate	4.14908462055865	596.375	184.985	0.00132507	0.000323323	0.875923	0.100577	0.195238	4.09827	2.03502
1461					596.151	109.023	0.00307316	0.00272304	0.209183	0.532803	0.482055	1.12858	0.174506
1475			Cinmaldehyde	-10.724057566048	595.045	133.063	0.00832954	0.00940397	0.243248	0.693597	0.547792	0.885746	-0.175034
1481			THTC	7.79405602744296	594.785	133.033	0.00138337	0.000410215	0.902837	0.0910479	0.183849	3.37232	1.75374
1494			2-Phosphoglycolate	4.59021390220155	591.761	156.99	0.00108021	0.000255146	0.778112	0.142094	0.241596	4.23369	2.08192
1495			Acetylhydrazine	8.43935946555936	591.665	75.0559	0.00430255	0.00374116	0.540022	0.233464	0.316756	1.15006	0.201707
1503			Azelaic acid	5.97947269853428	587.588	189.113	0.00617119	0.00773781	0.274838	0.59379	0.509096	0.797536	-0.326378
1512					582.538	125.09	0.0181451	0.0109761	1.32631	0.0236178	0.0777012	1.65314	0.725211
1517			1,3-Dimethyl-8-isoquinolinol	-8.59186916081657	577.26	174.09	0.00498752	0.00403987	0.64557	0.259855	0.334471	1.23457	0.304012
1520					576.208	113.071	0.129894	0.121055	0.129792	0.657825	0.534645	1.07302	0.101679
1525			Cytosine	1.81238280920446	573.235	112.051	0.0148189	0.0155504	0.289	0.821091	0.589161	0.952961	-0.0695111
1531			4-Amino-5-hydroxymethyl-2-methylpyrimidine	-1.47798516052064	570.869	140.082	0.0588327	0.0546285	0.0776943	0.767913	0.572862	1.07696	0.106964
1532					570.781	166.097	0.0180035	0.0131601	0.889505	0.118202	0.216315	1.36803	0.4521
1539			3-(2-Heptenyloxy)-2-hydroxypropyl undecanoate	-1.20751534506628	567.323	357.3	0.00691739	0.00358091	0.686375	0.517538	0.475218	1.93174	0.949901
1543			Harzianopyridone	8.84455731093816	566.538	282.136	0.00231664	0.00203728	0.106826	0.534943	0.483018	1.13713	0.185392
1544					566.513	282.638	0.000808588	0.000732117	0.0980831	0.659977	0.535457	1.10445	0.14333
1546			Linoleate	-0.925712010704235	566.25	281.247	0.000814823	0.000575097	0.921978	0.135598	0.235075	1.41684	0.502682
1559					564.594	286.229	0.0060883	0.00535084	0.209269	0.641574	0.528416	1.13782	0.186274
1560					564.588	145.101	0.000273696	0.000233328	0.384397	0.650843	0.531989	1.17301	0.230216
1562			18-Nor-4(19),8,11,13-abietatetraene	-1.11501302650092	564.573	255.21	0.00086973	0.00073199	0.20379	0.583573	0.504758	1.18817	0.248745
1569			Arachidote	-0.940960448456711	560.016	305.247	0.00403237	0.00263975	1.41064	0.102959	0.198151	1.52756	0.611229
1570					559.979	306.251	0.000772543	0.000485371	1.35696	0.113422	0.210814	1.59166	0.670529
1573			Phenylethyl alcohol	-10.5954943181913	557.456	123.079	0.0327677	0.0381625	0.718327	0.487258	0.461063	0.858636	-0.219882
1575			P,P-Dioctyldiphenylamine	14.0976389543478	556.568	394.352	0.00267244	0.00248359	0.655706	0.332385	0.379511	1.07604	0.105729
1578			Bombykal	-1.06360758469657	556.207	237.221	0.00187525	0.00138232	1.24648	0.04137	0.113319	1.3566	0.439991
1579					556.177	438.379	0.00240862	0.00221476	0.868117	0.174519	0.270718	1.08753	0.121059
1581					555.375	482.405	0.00180051	0.00179411	0.10633	0.949842	0.623905	1.00356	0.00513327
1582			ICI 164384	10.9127939384254	554.279	526.431	0.00122085	0.00113425	0.710378	0.292419	0.354952	1.07635	0.106152
1585			(4Z,7Z,10Z,13Z,16Z,19Z)-Docosahexaenoic acid	-1.06329187294211	552.739	329.247	0.00341201	0.00173581	1.93632	0.000852388	0.00952649	1.96566	0.975011
1587			Tolpropamine	-0.880361924975865	552.141	254.19	0.000451986	0.000438836	0.197305	0.725438	0.558885	1.02997	0.0425971
1588			Hydralazine	-2.41000922078864	551.049	161.082	0.019358	0.0168714	0.76102	0.169907	0.266891	1.14739	0.198356
1589			Drotaverine	-0.783706630303884	550.582	398.232	0.0014766	0.00128913	0.913511	0.125376	0.22428	1.14542	0.195876
1590			Desacetoxyvindoline	19.150476266147	550.287	399.236	0.000274689	0.000260732	0.28052	0.633251	0.525161	1.05353	0.0752351
1592			Tetrahydropteridine	-1.39070533976069	549.482	137.082	0.0142233	0.00945483	1.14653	0.123493	0.222217	1.50435	0.589137
1593			Mepiquat chloride	-13.3419724731966	549.482	150.102	0.0134768	0.00853666	0.739071	0.173308	0.269722	1.5787	0.658738
1597			Hydantoin	2.55899805353194	547.972	101.035	0.0230452	0.014786	1.27763	0.0549055	0.136153	1.55859	0.640239
1598					547.622	107.061	0.00879354	0.00783922	0.253753	0.487429	0.461145	1.12174	0.165734
1599					547.596	151.098	0.0256604	0.0144077	0.875434	0.106508	0.202545	1.78101	0.832699
1600					547.585	84.0641	0.0497857	0.0519155	0.426895	0.72315	0.558106	0.958975	-0.0604343
1601			5,6-Dihydrouracil	0.851165201878899	547.509	115.05	0.0121499	0.00974169	0.49223	0.285898	0.350828	1.24721	0.318703
1603					547.317	86.0799	0.00921469	0.00863319	0.428194	0.750739	0.567319	1.06736	0.0940418
1608					546.797	298.651	0.00033864	0.000224727	0.996606	0.27357	0.343279	1.50689	0.591578
1611			Codeinone	18.2237549644828	546.746	298.149	0.00113372	0.000694039	1.25413	0.114192	0.211711	1.63351	0.707978
1612					546.5	166.097	0.0166482	0.0143003	0.942749	0.110454	0.207311	1.16419	0.219322
1613			N-Methylhistamine	0.222817236149901	545.962	126.103	0.0748552	0.0320991	1.28619	0.0484249	0.125764	2.33201	1.22157
1616					545.255	152.118	0.0077466	0.00657404	0.639097	0.426102	0.429731	1.17836	0.236783
1617			(R)-Mevalote	7.89321606958875	545.178	149.082	0.0159513	0.0176387	0.477968	0.762544	0.571145	0.904335	-0.145071
1619					545.016	127.087	0.00646126	0.00531369	0.0141168	0.270837	0.341559	1.21596	0.282102
1626			(Z)-4-Dodecenal	-0.454781125081686	544.42	197.19	0.00272666	0.00255068	0.566858	0.264377	0.337424	1.06899	0.0962548
1632					543.297	224.209	0.005379	0.00483299	1.04215	0.0565938	0.138779	1.11298	0.154424
1641			5-Acetyl-2,4-dimethylthiazole	23.1866643945388	541.162	156.051	0.0123585	0.00896359	1.17385	0.0729298	0.162135	1.37875	0.463361
1650			Tridihexethyl	-9.30569001730059	540.365	319.284	0.00172507	0.00155526	1.16522	0.0581881	0.141228	1.10918	0.149499
1651			13,16-Docosadienoic acid	11.3952978089885	540.329	337.314	0.000549287	0.000627759	0.016847	0.615519	0.518074	0.874997	-0.19265
1652			17beta-(1H-Imidazol-4-yl)androst-5-en-3beta-ol	21.3381968806933	540.329	341.266	0.00051925	0.00043094	0.619502	0.237588	0.319604	1.20492	0.268942
1655					540.091	336.31	0.00441503	0.00409752	0.542036	0.483709	0.459347	1.07749	0.107671
1669					539.228	356.287	0.00216247	0.00223072	0.0262076	0.966968	0.628089	0.969406	-0.044827
1671					539.068	338.277	0.000998547	0.0010544	0.00483753	0.953061	0.624699	0.947028	-0.0785214
1674					539.019	264.24	0.000546741	0.000528762	0.00726229	0.963422	0.627231	1.034	0.0482403
1675					538.993	245.226	0.000741746	0.000790549	0.181396	0.919493	0.616256	0.938267	-0.0919292
1676			alpha-Santonin	-4.22735062103879	538.989	247.132	0.000419184	0.000169339	0.117588	0.409757	0.421122	2.47542	1.30767
1679			4-Dodecylphenol	-1.13674868638164	538.374	263.237	0.0040791	0.00416064	0.267138	0.970885	0.629033	0.980402	-0.0285546
1684			LysoPE(0:0/22:0)	-0.520713703154826	537.787	538.386	0.00367988	0.00104547	2.18184	0.000636372	0.00812148	3.51984	1.81551
1687			LysoPC(O-18:0)	-0.241875594908381	537.09	510.392	0.00304039	0.00188095	1.31258	0.0413334	0.113251	1.61642	0.6928
1689			Leukotriene B4 ethanolamide	20.5126224117765	536.04	380.287	0.00162227	0.00205386	0.121147	0.720814	0.557308	0.789866	-0.340319
1690			Retinol	-1.15672802296112	536.021	287.237	0.000416693	0.000514483	0.183843	0.789541	0.579645	0.809927	-0.304136
1692			17beta-Hydroxy-6beta-methyl-5alpha-androstan-3-one propiote	-1.22051518811047	535.948	361.273	0.0011579	0.00115109	0.206677	0.993776	0.634455	1.00592	0.00851153
1693					535.793	650.439	0.0013841	0.00148631	0.348648	0.4694	0.452302	0.931231	-0.102789
1694			Androstane-3,17-diol dipropiote	-13.4126239456017	535.699	405.295	0.000382762	0.000426095	0.10123	0.872825	0.603866	0.898302	-0.154727
1695					535.485	281.267	0.00445514	0.00416316	0.510946	0.336673	0.381974	1.07013	0.0977908
1697					535.133	380.337	0.00364022	0.00357318	0.325227	0.625508	0.522093	1.01876	0.0268142
1702					534.405	425.366	0.000548813	0.000618661	0.350997	0.445733	0.440185	0.887099	-0.172834
1703					534.272	424.363	0.00417464	0.00361143	0.794678	0.176739	0.272591	1.15595	0.20908
1704			Lupeol acetate	-24.1222579493119	533.367	469.393	0.000511686	0.000486001	0.195006	0.706499	0.552354	1.05285	0.0742997
1705			Lucidine B	-12.0767823280875	533.346	468.389	0.00355347	0.00349295	0.00306684	0.897313	0.610465	1.01733	0.0247839
1706			3-Hydroxy-palmitic acid methyl ester	-1.60348283403209	533.338	287.258	0.000277385	0.000114288	1.17766	0.294338	0.356202	2.42706	1.27921
1707			(E)-26,27-Dinorergosta-4,22-dien-3-one	-1.31376109533504	532.297	369.315	0.000182899	6.2105e-05	0.307326	0.297993	0.358562	2.94499	1.55826
1709					532.074	512.416	0.00261249	0.00241105	0.476824	0.390178	0.410549	1.08355	0.115766
1712					531.303	370.404	0.0049259	0.00271799	1.03943	0.0783395	0.168953	1.81233	0.857846
1713			Calcitriol	-0.893605936660273	531.227	417.336	2.7697e-05	0.000134106	1.24781	0.0826667	0.174119	0.20653	-2.27558
1716					530.96	556.442	0.00164067	0.00176598	0.461569	0.417625	0.425307	0.929044	-0.10618
1717			Istamycin C	1.08589507025611	530.343	404.287	0.00340118	0.00375129	0.0602618	0.852343	0.598172	0.906668	-0.141353
1719			Persicachrome	-1.21184104689694	530.238	385.273	0.00196697	0.00221998	0.115304	0.824539	0.590175	0.886033	-0.174568
1720			14'-apo-beta-Carotel	-1.1532739580345	530.138	311.237	0.000584368	0.000659528	0.177444	0.844628	0.595984	0.88604	-0.174557
1721			Ovatine	19.7720322938628	530.132	386.277	0.000426428	0.000494249	0.0416968	0.826965	0.590885	0.86278	-0.212936
1722			TetraHCA	-1.10819983939047	529.871	466.329	0.00157156	0.00127519	0.105776	0.568972	0.498423	1.23241	0.301485
1726					529.623	600.468	0.000836342	0.000859824	0.48397	0.839611	0.594549	0.972689	-0.0399492
1727			Cholest-4-en-3-one	-0.770760310169129	529.591	385.346	0.00183145	0.00205667	0.114873	0.828375	0.591297	0.890491	-0.167327
1730			Capsi-amide	-0.800336708156696	528.525	270.279	0.000432733	0.000382268	0.997001	0.0931995	0.1865	1.13201	0.178892
1732			Avocadene 1-acetate	-0.623737628622789	527.739	329.268	0.00328909	0.0029906	0.892907	0.918906	0.616105	1.09981	0.137256
1733			4,8 Dimethylnonanoyl carnitine	23.4436651274198	527.73	330.272	0.000505058	0.000522433	0.957283	0.977115	0.630524	0.966743	-0.0487958
1737			Aliskiren	-14.5029326939084	527.463	552.393	0.00145553	0.000347758	2.36557	4.49808e-09	2.40442e-06	4.18547	2.06539
1738			Methoprene	-1.1375429105405	527.459	311.258	0.00232456	0.00222382	0.379795	0.958503	0.626033	1.0453	0.0639152
1739					527.457	551.39	0.00849501	0.00284578	2.38142	2.90163e-09	2.24439e-06	2.98513	1.57779
1740					527.456	312.261	0.000304604	0.00032459	1.00119	0.958828	0.626112	0.938426	-0.0916846
1745			Pentalenene	-0.572673279280037	525.851	205.195	0.000768571	0.000651956	0.815315	0.127994	0.227109	1.17887	0.237404
1757			Contigsterol	-8.33230241371831	524.361	509.343	0.00149058	0.000504784	1.97727	0.00427612	0.0235241	2.9529	1.56213
1776			3-Hydroxy-9-hexadecenoylcarnitine	-0.537013877262925	522.114	414.321	0.000263103	0.000262851	0.1259	0.99594	0.634959	1.00096	0.00137848
1780					521.305	210.193	0.00375744	0.00372875	0.145743	0.916614	0.615514	1.00769	0.0110585
1784			Linoleoyl ethanolamide	-0.723592087803133	519.434	324.289	0.000552125	0.000402423	0.5738	0.239525	0.320925	1.372	0.456282
1788			4,5-Dimethyl-2-octylthiazole	-15.7538836678589	518.908	226.159	0.00254478	0.00251283	0.118314	0.717334	0.556114	1.01272	0.0182321
1793			LysoPC(P-18:1(9Z))	0.920663286696564	518.899	506.361	0.00161413	0.00114208	1.69274	0.00207495	0.0153796	1.41332	0.499091
1795			fenopin	-6.79439401474164	518.899	311.162	0.00110216	0.000408293	1.53944	0.0322896	0.0955674	2.69944	1.43266
1798			3alpha-Acetomethoxy-11alpha-oxo-12-ursen-24-oic acid	12.2933199867431	518.697	527.38	0.0107048	0.00830787	1.75349	0.00333544	0.0203185	1.28852	0.365712
1800					518.644	331.675	0.00206692	0.000950121	1.41497	0.0406137	0.111903	2.17543	1.1213
1804					518.638	526.377	0.079391	0.061303	1.81118	0.0020275	0.0151713	1.29506	0.373017
1805					518.638	528.382	0.000874613	0.000620408	1.59091	0.0137285	0.0536748	1.40974	0.495429
1809			Geosmin	-0.726544129102893	518.1	183.174	0.00469955	0.00479154	0.358395	0.538167	0.484513	0.980801	-0.027968
1813					515.954	484.33	0.0081728	0.0087297	0.214524	0.820692	0.589043	0.936207	-0.0951012
1814					515.819	483.327	0.0508418	0.0545656	0.186006	0.80605	0.584679	0.931755	-0.101978
1815					515.709	310.652	0.000630768	0.000322191	0.970376	0.201227	0.292679	1.95775	0.969193
1816			Glycidyl stearate	-1.38533457919906	515.708	341.305	0.00123113	0.00123356	0.345095	0.993624	0.634419	0.998029	-0.00284581
1817			Propapyriogenin A2	12.9466015284086	515.704	485.332	0.000872162	0.000926671	0.366682	0.862476	0.601009	0.941177	-0.0874621
1820			PS(DiMe(13,5)/MonoMe(13,5))	16.5956948419897	515.699	964.643	0.000449188	0.000650516	0.389112	0.675784	0.54134	0.69051	-0.534265
1821					515.698	963.64	0.000935676	0.00135117	0.422134	0.641801	0.528504	0.692492	-0.530132
1826			Demethylcitalopram	-6.77846928288458	515.436	311.153	0.000145237	5.66584e-05	0.984075	0.117507	0.215525	2.56338	1.35805
1827			Montanol	-1.13783094308916	514.914	353.268	0.00178316	0.00281945	0.397367	0.651884	0.532387	0.632449	-0.66098
1828			Medroxyprogesterone	-0.885016446555168	514.866	345.242	0.000848995	0.00060457	0.0533008	0.423427	0.428344	1.4043	0.489847
1829			Methyl farnesoate	-1.15409646064197	514.255	251.2	0.0035637	0.00402193	0.671376	0.373357	0.401835	0.886066	-0.174513
1831			1-Stearoylglycerophosphocholine	-8.85014094832133	513.704	525.374	0.197167	0.209562	0.00158223	0.896172	0.610163	0.940854	-0.0879567
1842					511.922	674.439	0.000191649	0.000356012	0.850355	0.0808435	0.171972	0.538323	-0.893456
1843			alpha-Zearalenol	-10.5666447277922	511.671	321.166	0.000407718	0.000397476	0.0880836	0.745077	0.56546	1.02577	0.0367039
1844			(9Z)-Octadecenoic acid	-0.821314318030795	511.45	283.263	0.00261112	0.00289793	0.657969	0.534187	0.482679	0.901029	-0.150354
1846					511.147	494.42	0.000644908	0.00152967	1.27997	0.0714012	0.160132	0.421599	-1.24606
1848					510.613	228.232	0.00735058	0.0064779	1.17848	0.0493816	0.127353	1.13472	0.182332
1849					510.486	229.235	0.000602949	0.000572302	0.254218	0.64075	0.528096	1.05355	0.0752593
1851					510.348	278.248	0.0127905	0.0136349	0.800043	0.185681	0.280143	0.938066	-0.0922389
1852					510.348	279.251	0.00183106	0.00209418	1.067	0.0933173	0.186643	0.874356	-0.193707
1856					509.839	574.387	0.00142717	0.000286629	1.98205	0.0158068	0.0593824	4.97916	2.3159
1859			Pentalenene	-0.323594499848431	509.027	205.195	0.000892965	0.00132345	1.13329	0.0709505	0.159535	0.674727	-0.567624
1861					508.744	482.42	0.0126567	0.012664	0.428534	0.998336	0.635516	0.999418	-0.000839647
1862			24-Methylcycloart-23-en-3beta-yl acetate	8.12568826469357	508.744	483.424	0.00376153	0.00371365	0.461611	0.967006	0.628099	1.01289	0.0184793
1864			Syptolepis factor K1	-13.469820269625	508.496	615.381	0.00108447	4.60332e-06	0.983823	0.127922	0.227032	235.584	7.8801
1865			Retil	-0.828192668228382	508.396	285.221	0.0015276	0.00152512	0.613788	0.995576	0.634874	1.00162	0.00234191
1868					507.941	228.196	0.00842204	0.00745041	0.89657	0.125353	0.224255	1.13041	0.176849
1871			N-Propionylmethionine	22.5653394747187	507.396	206.089	0.00130887	0.00126595	0.221596	0.586344	0.505942	1.03391	0.0481075
1874					507.171	150.027	0.00392593	0.00367569	0.601514	0.225374	0.311023	1.06808	0.0950185
1875			4-Hydroxy-2-quinolinecarboxylic acid	-0.892302613267231	507.163	190.05	0.00768241	0.00709264	0.714875	0.182248	0.277283	1.08315	0.115236
1876			3-Dehydroquite	-9.83068651189715	507.146	191.053	0.000553306	0.000507417	0.270268	0.451372	0.443126	1.09044	0.124905
1877					507.143	121.029	0.000754084	0.000684001	0.737667	0.1652	0.262885	1.10246	0.140726
1878			2-Ethylhexyl phthalate	-1.00894164628756	507.142	279.159	0.0753139	0.0719542	0.639342	0.224076	0.310085	1.04669	0.0658383
1879			Oxamniquine	-12.318985102766	507.142	280.162	0.0126372	0.0119032	0.875774	0.125882	0.224831	1.06167	0.086331
1880			Feruloylcholine	9.91739738843568	507.14	281.165	0.000866335	0.000855462	0.0171114	0.814885	0.587323	1.01271	0.0182211
1883			Isouron	18.1485983561034	506.87	212.143	0.0298078	0.0291658	0.804596	0.129545	0.228764	1.02201	0.0314077
1884					506.87	620.392	0.00287753	0.00122511	2.15048	8.79929e-05	0.00251833	2.34881	1.23193
1885					506.867	621.395	0.000588751	0.000138216	2.04983	0.000637633	0.00813003	4.25964	2.09073
1888			Cucurbic acid	-8.66585103224009	506.601	213.147	0.00458244	0.00456793	0.0857092	0.946663	0.623119	1.00318	0.00457585
1893			13,14-Dihydro PGF-1a	-0.643733414202602	505.841	359.279	0.000641346	0.000534749	1.06951	0.0499468	0.128281	1.19934	0.262241
1894			Pyrimidine	8.30371321783101	505.839	81.0453	0.0184179	0.0241812	0.863005	0.2095	0.299183	0.761663	-0.392776
1895					505.68	500.394	0.0010279	0.000965295	0.547354	0.414809	0.423818	1.06485	0.0906516
1896			beta-Sitosterol acetate	8.54714681077873	505.535	457.408	0.00115542	0.00206041	1.33866	0.0427962	0.115943	0.560775	-0.834507
1897			Calcitriol	-0.584562156366248	505.267	417.336	0.00048619	0.000634931	0.656247	0.424878	0.429097	0.765737	-0.385079
1901			Cyclopassifloic acid A	-7.79771371029864	504.728	537.374	0.00138675	0.000967389	1.43066	0.0180375	0.0650493	1.4335	0.519538
1903			Octadecanoic acid	-1.00907893345805	503.949	285.278	0.000431893	0.000618437	0.981406	0.299629	0.359609	0.698362	-0.517954
1904			Retinoate	-0.601570726335367	503.949	301.216	0.00196484	0.00168551	0.118183	0.538032	0.48445	1.16572	0.221227
1908			Thalmidine	-3.88175508823843	503.527	623.309	0.00445614	0.00312988	1.25959	0.0576157	0.14034	1.42374	0.509689
1909			Veratramine	13.8126294845716	503.396	410.311	0.000964231	0.000903542	0.512915	0.437262	0.4357	1.06717	0.0937883
1910			2-Propenyl cyclohexanepentanoate	-0.5942038954192	503.391	225.185	0.0013665	0.00124844	0.662457	0.226388	0.311752	1.09456	0.130355
1914					503.145	224.172	0.00252044	0.00246483	0.576926	0.444056	0.439303	1.02256	0.0321873
1915			N-Arachidonoyl glycine	21.2842952178505	503.128	362.277	0.0232113	0.0170976	1.26954	0.0580525	0.141018	1.35758	0.441035
1916			Oxidized dinoflagellate luciferin	18.5758710180715	503.128	603.293	0.0248306	0.0181933	1.26012	0.0556184	0.137269	1.36482	0.448711
1917			Z-Arg-Arg-NHMec	-5.02764359140357	503.128	622.306	0.0206501	0.0155078	1.19422	0.0745709	0.164247	1.33159	0.413148
1918					503.128	638.329	0.0102339	0.00735776	1.19424	0.0629178	0.148342	1.3909	0.476016
1920			Irinotecan carboxylate	11.2308125457537	503.073	604.296	0.00766652	0.00560743	1.21468	0.0717837	0.160636	1.36721	0.451231
1922					502.777	606.376	0.00139013	0.00057356	1.9969	0.000991584	0.0103543	2.42369	1.2772
1923			Ergosine	20.8463870271216	502.597	548.298	0.000311991	0.000386819	0.799538	0.592788	0.508674	0.806555	-0.310156
1924					502.436	363.28	0.00234297	0.00169988	0.0610394	0.241466	0.322238	1.37831	0.462904
1925					502.436	639.333	0.00294188	0.00193045	1.2159	0.0502491	0.128775	1.52393	0.607798
1926			Tiamulin	-11.9286120482133	502.325	494.324	0.00116011	0.000838709	0.935108	0.385319	0.408037	1.38321	0.468023
1928			Linoleamide	-0.837973125272753	501.623	280.263	0.00103297	0.000722866	1.31418	0.043024	0.116357	1.42899	0.514992
1931					501.526	322.295	0.00111533	0.00074058	1.05574	0.0647284	0.150958	1.50602	0.59074
1933			(6E,8E)-4,6,8-Megastigmatriene	-0.812770675585356	501.012	177.164	0.00282258	0.00260301	0.654244	0.224873	0.310661	1.08435	0.116834
1940					500.336	385.306	0.00081647	0.000309847	1.39881	0.0431544	0.116593	2.63507	1.39784
1941					499.837	598.386	0.0010241	0.000665693	0.62132	0.267703	0.339566	1.53839	0.621426
1942			Dibutyl adipate	-0.303119971902533	499.699	259.19	0.000839462	0.000851393	0.307812	0.863895	0.601403	0.985986	-0.0203608
1946					498.853	538.35	0.00161985	0.000251404	1.92632	0.00435726	0.0238096	6.44323	2.68778
1948			alpha-Sinensal	-0.680461242875822	498.473	219.174	0.00290254	0.00259821	0.167157	0.500958	0.467572	1.11713	0.159797
1960			Phyllanthin	-1.37453251346865	497.243	419.242	0.00014818	1.95564e-05	1.8276	0.00884527	0.0392467	7.57704	2.92163
1961			LysoPC(O-18:0)	-18.5191865025941	497.116	510.382	0.00118143	0.00929339	1.87455	0.00245224	0.0169451	0.127126	-2.97567
1962			Sapelin A	8.36227230629204	496.712	475.382	0.000485954	0.000694569	1.09229	0.0330461	0.0970213	0.699648	-0.515298
1963					496.709	474.379	0.0025555	0.00314026	1.18283	0.0312453	0.0935211	0.813785	-0.29728
1964					496.705	530.358	0.00275204	0.00116417	1.56129	0.0306165	0.0922667	2.36395	1.2412
1968					496.445	196.178	0.00339618	0.00313777	0.991032	0.0573862	0.139991	1.08236	0.114175
1971			Zinnimidine	-0.906733635551442	495.64	262.144	0.00283837	0.00252812	0.721146	0.21131	0.300574	1.12272	0.166998
1977			N-Acetylprocainamide	-12.0757042235	495.517	278.183	0.000988563	0.000871342	0.706479	0.242352	0.322835	1.13453	0.182094
1979					495.118	532.337	0.00619983	0.00433848	0.908759	0.106975	0.203116	1.42903	0.515039
1980					495.108	512.361	0.00394345	0.00283954	1.05273	0.0482616	0.125491	1.38876	0.473799
1981					495.105	511.359	0.0232505	0.0186285	0.885733	0.166615	0.2641	1.24811	0.31975
1982			dl-alpha-Tocopheryl sodium phosphate	7.74427005932429	495.105	533.341	0.00138329	0.00100132	0.884442	0.201005	0.292501	1.38147	0.466209
1983			Latia luciferin	-0.587128931847195	495.079	237.185	0.00148172	0.00139392	0.656525	0.313522	0.368294	1.06299	0.0881274
1984			5beta-Pregne-3alpha,17alpha,20alpha-triol	-0.824894934453871	495.011	337.273	0.00400868	0.00288462	0.25038	0.310086	0.36618	1.38967	0.474745
1986			Gentamicin C2	11.698699334773	494.303	464.313	0.00844427	0.0048844	0.983162	0.200132	0.291802	1.72883	0.789792
1987			Ecdysone	-9.31244171078462	494.302	465.317	0.00187247	0.00089766	1.17247	0.173621	0.269981	2.08595	1.0607
1988			alpha-Irone	-0.606462437645682	494.301	207.174	0.00286229	0.00252805	0.725789	0.311712	0.367183	1.13221	0.179142
1989					494.197	372.347	0.00394794	0.00405273	0.365086	0.540183	0.485447	0.974143	-0.0377942
1990			A-Nor-5alpha-cholestan-2-one	10.4109548766402	494.048	373.35	0.000765816	0.00075355	0.0783722	0.82814	0.591228	1.01628	0.0232953
1991					494.039	394.329	0.0014197	0.0010786	0.873667	0.11214	0.209309	1.31624	0.39642
1992			TetraHCA	-0.325560216400939	493.764	466.329	0.00175989	0.000731807	1.95482	0.000665508	0.00831479	2.40486	1.26595
1993			Iriomoteolide 1a	-8.10438984178884	493.695	507.328	0.000796986	0.000794916	0.369099	0.995746	0.634914	1.0026	0.00375196
1994					493.26	556.397	0.00152378	4.82682e-05	2.32965	3.47843e-09	2.31642e-06	31.5689	4.98043
1995					492.966	580.361	0.0100589	0.00688726	1.68598	0.00315766	0.0197053	1.46051	0.54647
1996			Convallasaponin A	-7.33071268720929	492.966	581.364	0.00271832	0.00139609	1.99191	0.000533404	0.00740174	1.94709	0.961322
1997					492.841	492.405	0.000115717	0.00152012	2.14887	0.000572976	0.00768542	0.0761236	-3.71551
1998					492.714	469.312	0.00137786	0.00247232	0.989448	0.238656	0.320334	0.557314	-0.843437
2001			Tetrahydrocorticosterone	-7.08219386856328	492.677	351.25	0.000393821	0.000403705	0.572147	0.96153	0.626771	0.975515	-0.0357633
2003			9-Methylthionoldoxime	22.7678223973372	492.164	204.146	0.00109928	0.0010289	0.792631	0.170843	0.267676	1.06841	0.0954615
2004					492.041	538.314	0.00172536	0.00102315	1.609	0.00238156	0.0166356	1.68632	0.753877
2005					491.898	272.258	0.00064049	0.000476943	1.32602	0.0134906	0.0530404	1.34291	0.425358
2007					491.366	304.235	0.000373823	0.000167763	0.57984	0.245234	0.324759	2.22828	1.15593
2008			Abietate	-1.20089809382583	491.362	303.232	0.00246081	0.00166606	0.157811	0.367744	0.39893	1.47703	0.562699
2010			Lucidine B	20.6279561908909	491.091	468.405	0.004016	0.00936822	1.68394	0.0132529	0.0523995	0.428683	-1.22202
2011			Lupeol acetate	8.44026380409773	491.072	469.408	0.00103537	0.00267763	1.68944	0.0109139	0.045685	0.386674	-1.37081
2012					491.06	291.253	0.000569232	0.000454393	0.890788	0.13137	0.230691	1.25273	0.325077
2013					490.829	308.279	0.000719028	0.000625055	0.520978	0.348839	0.388795	1.15034	0.202065
2014					490.826	480.405	0.00130182	0.0031318	1.48199	0.0170186	0.0625181	0.415679	-1.26646
2019			Precocene II	-0.497546957310221	490.026	221.117	0.000314156	0.000272677	0.135726	0.606057	0.514206	1.15212	0.204289
2021			N-[(3a,5b,7a,12a)-3,12-dihydroxy-24-oxo-7-(sulfooxy)cholan-24-yl]-Glycine	17.1305140415536	489.757	546.282	0.0321546	0.0171488	1.44046	0.00472674	0.0250628	1.87504	0.906919
2022			(3Z,6Z,9Z)-3,6,9-Dodecatrien-1-ol	-0.682125512239248	489.575	181.159	0.00413808	0.00433081	0.344052	0.771823	0.574105	0.955498	-0.0656755
2023			Resolvin D1	-12.166850440698	489.491	377.228	0.000839122	0.00107398	0.0777651	0.393247	0.412119	0.781318	-0.356018
2027					488.958	107.967	0.00607269	0.0038832	0.493398	0.194437	0.287248	1.56384	0.645089
2039					487.349	570.282	0.0131517	0.0123549	0.178311	0.633938	0.525431	1.06449	0.0901563
2042					487.084	442.389	0.00107682	0.00423638	1.87974	0.000766898	0.00898213	0.254185	-1.97605
2044			LysoPC(P-16:0)	-1.12082686671273	486.804	480.344	0.0116459	0.00393411	1.2726	0.196079	0.288565	2.96025	1.56572
2045					486.755	467.392	0.000858191	0.00406971	1.77956	6.55616e-05	0.00205909	0.210873	-2.24555
2046					486.751	466.389	0.00393682	0.0140251	1.84245	9.26951e-05	0.00260513	0.280699	-1.8329
2047					486.574	132.531	0.059462	0.0398884	0.775107	0.231412	0.31532	1.49071	0.575998
2049			[2-(Dimethoxymethyl)-1-heptenyl]benzene	-0.949077948689461	486.548	249.185	0.00302415	0.0028951	0.199268	0.544933	0.487634	1.04458	0.0629181
2051			alpha-Ionone	-0.113975687897982	486.023	193.159	0.00317603	0.00389798	1.13911	0.120133	0.218489	0.814789	-0.295502
2054			Barringtogenol C	0.00711293077170419	485.479	491.373	0.000835179	7.53516e-05	2.18408	0.000280321	0.00523955	11.0838	3.47037
2055			Procaimide	-14.4663000997859	485.418	236.172	0.0031507	0.00282058	0.912688	0.0882032	0.180388	1.11704	0.15968
2056					485.155	484.366	0.00200995	0.00127434	1.57275	0.010917	0.045694	1.57725	0.657408
2057			LysoPC(20:3(5Z,8Z,11Z))	-24.9108520264065	485.103	546.342	0.0025918	0.0019851	1.40333	0.0137174	0.0536453	1.30563	0.384746
2058					484.859	504.343	0.00392664	0.00282201	0.754892	0.136693	0.236192	1.39143	0.476571
2062			Hordatine A	10.8740150055609	484.63	551.315	0.000379912	7.41832e-05	1.95991	0.00103585	0.0105952	5.12127	2.3565
2064					484.408	550.315	0.00126049	0.000523113	1.7751	0.0025106	0.0171957	2.4096	1.26879
2065			9-Methylthionoldoxime	-16.943644434481	484.406	204.138	0.0019542	0.0018176	0.503049	0.41235	0.42251	1.07515	0.104539
2066			(25S)-26-Hydroxy-24-methylenecycloartan-3-one	8.17228137107242	484.366	455.392	0.00269455	0.00366852	1.04953	0.429297	0.431408	0.734507	-0.445152
2067					484.262	83.0817	1.70696	0.0103388	1.26185	0.03694	0.104793	165.101	7.36721
2071					484.151	454.389	0.0103808	0.0138643	1.05023	0.412851	0.422777	0.748746	-0.417452
2072			Hovenidulcigenin A	-12.3866543148371	484.146	545.341	0.0346396	0.0214974	1.68601	0.00492444	0.0257033	1.61134	0.688258
2076					484.117	525.364	0.0141085	0.00753687	2.02137	0.000418399	0.00645368	1.87193	0.90453
2078			L-Asp(4-L-Arg)	-11.960781185955	484.065	290.142	0.00136464	0.000730835	1.48293	0.0338475	0.0986495	1.86724	0.900907
2079			2-acetyl-1-alkyl-sn-glycero-3-phosphocholine	-18.6011859120785	484.06	524.361	0.10969	0.0586283	1.91231	0.00220661	0.0159372	1.87094	0.903764
2080					483.892	310.656	0.00194894	0.000874899	1.61936	0.0141658	0.0549023	2.22762	1.1555
2081			Terpendole E	-6.09920952316467	483.798	438.298	0.0170854	0.0136321	0.505671	0.459736	0.447426	1.25332	0.325752
2083					483.61	439.301	0.00362299	0.00273256	0.625748	0.425499	0.429419	1.32586	0.406928
2087			Ganoderic acid Ma	-7.79476932153583	483.036	573.374	0.00712815	0.00683992	0.146329	0.83294	0.592624	1.04214	0.0595483
2088					482.814	574.377	0.00114346	0.00109642	0.272586	0.86868	0.602726	1.04291	0.0606146
2090					482.803	352.339	0.00650502	0.0073666	0.640954	0.464616	0.4499	0.883043	-0.179444
2092			LysoPC(15:0)	-20.9338223083129	482.536	482.314	0.0291621	0.0255478	0.919567	0.639372	0.52756	1.14147	0.190896
2093					482.536	483.317	0.0033151	0.00288034	0.888882	0.642229	0.52867	1.15094	0.202812
2095			Nuatigenin	-0.540729704717202	482.511	431.315	0.00180135	0.00124857	0.32489	0.384864	0.4078	1.44272	0.528793
2096			20-Hydroxyecdysone	-9.0524397538316	482.455	481.312	0.187643	0.162849	0.951867	0.601397	0.512277	1.15225	0.204452
2097					482.447	959.609	0.00599784	0.00676345	0.743999	0.847647	0.596843	0.886802	-0.173316
2098			3-Dehydroecdysone	-9.71788028980776	482.44	463.301	0.000711769	0.000661095	0.45286	0.830728	0.591982	1.07665	0.106551
2099					482.434	960.612	0.0029844	0.00352608	0.786686	0.802013	0.583459	0.846379	-0.240624
2100					482.277	961.615	0.000752273	0.000909453	0.926917	0.812352	0.586568	0.827171	-0.273743
2101					482.276	462.297	0.00380547	0.0030964	1.13106	0.450071	0.442451	1.229	0.297481
2102					482.274	309.644	0.00139931	0.000806855	1.10234	0.158707	0.257183	1.73428	0.794336
2103					482.274	280.654	0.00216994	0.0014735	0.871301	0.475493	0.455327	1.47264	0.558401
2104			Difenpiramide	-9.77847621348164	482.273	289.131	0.00380148	0.00228577	1.36446	0.096921	0.190974	1.6631	0.733879
2105			N-(1-Deoxy-1-fructosyl)valine	19.1665802020451	482.272	280.144	0.00605087	0.00511434	0.971009	0.470599	0.4529	1.18312	0.242594
2106			Tabtoxin	-21.5559786102604	482.272	290.128	0.00110103	0.000713814	0.969303	0.269584	0.340765	1.54246	0.625237
2107					482.271	498.415	0.00128715	0.00181265	0.581337	0.606166	0.51425	0.710096	-0.493915
2109			N-Arachidonyl dopamine	-5.65285296943723	482.269	440.313	0.00289934	0.00144672	1.78016	0.00662221	0.0317115	2.00407	1.00293
2111			Methoprotryne	6.25110743369188	482.268	272.156	0.000992327	0.000736133	0.908353	0.284516	0.349998	1.34803	0.430848
2112					482.268	289.632	0.00175918	0.00104464	1.08735	0.0502935	0.128847	1.68401	0.751898
2113					482.268	503.294	0.00585852	0.00469623	1.14033	0.188422	0.282392	1.2475	0.319035
2114					482.257	259.631	0.000574485	0.000552632	0.780364	0.915883	0.615325	1.03954	0.0559501
2116			Glycidyl oleate	-0.930345773643675	482.171	339.289	0.00651615	0.00812908	0.525326	0.272033	0.342314	0.801586	-0.319071
2117					482.145	440.373	0.00173677	0.0111706	2.07279	0.000312983	0.00555894	0.155477	-2.68523
2121					482.008	283.282	0.00283496	0.00321055	1.04212	0.0997128	0.194241	0.883014	-0.179492
2122			Dodemorph	-1.11623297262346	482.007	282.279	0.0166949	0.0173422	0.340617	0.59187	0.508287	0.962678	-0.0548749
2125			Asperlicin	-2.42556087547898	482.001	536.228	0.000935195	0.000513035	1.27869	0.104774	0.200412	1.82287	0.866212
2128			Karounidiol	8.80825792618626	481.92	441.377	0.000257845	0.00278257	2.15559	0.000482836	0.0070094	0.0926642	-3.43184
2131			Alpha-Linolenoyl ethanolamide	-7.89399755179412	481.837	322.272	0.00105619	0.000821562	0.090475	0.400371	0.416029	1.28559	0.362426
2134			Kukoamine A	18.5980517486834	481.2	531.328	0.00213736	0.00199491	0.0406588	0.749418	0.566887	1.0714	0.0995025
2135					481.199	228.196	0.0117689	0.0128559	0.634017	0.279503	0.346954	0.915445	-0.127455
2137					480.801	278.248	0.000895449	0.000808215	0.593186	0.223559	0.30971	1.10793	0.147872
2139					480.664	540.366	0.00688906	0.00849858	1.14128	0.10299	0.19819	0.810613	-0.302915
2140					480.664	541.369	0.00183833	0.00221258	1.021	0.164589	0.262357	0.830853	-0.267335
2142			N-Acetyl-leu-leu-leu-tyr-amide	-21.0905993185617	480.649	562.348	0.000555891	0.000766234	1.24959	0.11834	0.216472	0.725485	-0.462982
2144					480.493	289.641	0.00469706	0.00354225	0.766749	0.184514	0.279176	1.32601	0.407092
2145			3beta-Hydroxy-4beta-methyl-5alpha-cholest-7-ene-4alpha-carboxylate	-0.51704650481627	480.397	445.367	0.000579358	0.000343892	0.837816	0.0728206	0.161993	1.68471	0.752498
2150					480.128	142.117	0.0168138	0.0150331	0.661283	0.297789	0.358431	1.11845	0.161501
2152			Metenamine	-1.20225403535229	479.875	141.113	0.281217	0.279576	0.0567635	0.891288	0.608862	1.00587	0.00844303
2158			O-Ureido-L-serine	0.845780124060194	479.856	164.067	0.00964821	0.00919116	0.410242	0.482084	0.458557	1.04973	0.0700141
2160					479.766	139.988	0.045023	0.0360176	0.380041	0.249007	0.327244	1.25003	0.321959
2166			2,3-Bis-O-(geranylgeranyl)-sn-glycero-1-phospho-L-serine	-1.27024362997786	479.601	804.553	0.0314006	0.0358491	0.504413	0.587231	0.50632	0.875909	-0.191148
2168			PE(16:1(9Z)/22:6(4Z,7Z,10Z,13Z,16Z,19Z))	-1.8365858170713	479.6	762.505	0.00475403	0.00527731	0.480814	0.617681	0.51895	0.900844	-0.150651
2169			(24R,24(1)R)-Fucosterol epoxide	8.05554199044573	479.596	429.376	0.00847525	0.0116754	1.20313	0.145409	0.244827	0.725905	-0.462148
2171					479.594	132.035	0.012959	0.0120243	0.150437	0.699464	0.549878	1.07773	0.107994
2173					479.469	94.5459	0.0113928	0.0111329	0.164734	0.876001	0.604734	1.02334	0.0332911
2175			Deamino-alpha-keto-demethylphosphinothricin	13.9207419862105	479.338	167.013	0.0194753	0.0198085	0.250226	0.720977	0.557364	0.983183	-0.0244683
2179			3-Phosphonooxypyruvate	4.84036796367686	479.328	184.985	0.0191086	0.0159227	0.988314	0.0864849	0.178481	1.20008	0.263132
2181			5-Chloro-2-hydroxy-p-benzoquinone	9.73369264264683	479.152	158.986	0.0128908	0.00931899	1.05741	0.0692717	0.157282	1.38328	0.468091
2182			2-Phosphoglycolate	5.37327233706738	479.068	156.991	0.030638	0.0230979	0.20533	0.274459	0.343835	1.32644	0.407559
2183					479.067	226.012	0.00447313	0.00379722	0.749113	0.210519	0.299968	1.178	0.236343
2184					479.062	123.04	0.0203035	0.0182302	1.05874	0.0626019	0.147879	1.11373	0.155396
2185			Dimethylthiophosphate	-15.3454013167275	479.06	141.983	0.0173223	0.0139481	0.488925	0.207158	0.297366	1.24192	0.312568
2186			1-(Methylthio)ethyl 2-propenyl disulfide	-17.4087102134714	478.959	181.014	0.0175682	0.0129971	1.17995	0.0576537	0.140398	1.3517	0.434778
2189					478.792	153.993	0.00517757	0.00411978	0.931265	0.112195	0.209374	1.25676	0.329707
2190					478.784	341.316	0.000288897	0.00024664	0.0723212	0.500486	0.467351	1.17133	0.228152
2191					478.784	102.034	0.314995	0.304532	0.475774	0.594839	0.509537	1.03436	0.0487359
2192			Bentoquatam	7.86901038846845	478.568	186.981	0.00649341	0.00554897	0.500932	0.260475	0.334879	1.1702	0.226757
2193			sn-Glycero-3-phosphocholine	19.5817558753366	478.548	259.123	0.0016288	0.00192942	1.07418	0.0396384	0.110053	0.844191	-0.244358
2194			Norsanguinine	10.311828124189	478.53	260.131	0.00176318	0.00179693	0.271054	0.783899	0.577896	0.981216	-0.0273569
2199			N,N'-Diphenyl-p-phenylenediamine	0.159980094503079	478.523	261.139	0.000692896	0.000746991	0.388923	0.559398	0.494181	0.927582	-0.108453
2200					478.389	297.262	0.00114159	0.00104386	0.692976	0.340624	0.384216	1.09363	0.129126
2202					478.26	498.319	0.00245076	0.00138979	0.54638	0.0876607	0.17979	1.7634	0.818357
2203					478.258	296.258	0.0108641	0.0102871	0.56904	0.318308	0.371201	1.05609	0.078728
2204					478.255	472.399	0.000684444	0.00172371	1.31836	0.133732	0.233154	0.397076	-1.33251
2205					478.123	592.336	0.000535704	0.000316418	0.65004	0.195874	0.2884	1.69302	0.759603
2206			2-Oxo-4-phosphonobutanoate	23.6112492390406	478.12	183.01	0.00741774	0.00759158	0.139844	0.860179	0.600369	0.977101	-0.0334201
2210					477.455	83.0402	0.00735006	0.00698852	0.171011	0.720055	0.557048	1.05173	0.0727685
2213			(4E)-6-hydroxy-1,7-diphenylhept-4-en-3-one	9.593501096059	477.195	281.156	0.00136596	0.00107629	1.13762	0.0499711	0.128321	1.26914	0.34385
2214			Tributyl phosphate	-0.664478809476341	477.191	267.172	0.00191672	0.00229868	1.50702	0.0209914	0.072012	0.833836	-0.262165
2217					477.185	304.235	0.000352139	0.000748319	1.39941	0.013381	0.0527457	0.470574	-1.08751
2218					477.181	604.269	0.00126024	0.000818383	0.62626	0.174191	0.27045	1.53992	0.622854
2219			Abietate	-1.08234066666436	477.169	303.232	0.00357734	0.00628809	1.60273	0.00761284	0.0350408	0.568907	-0.813735
2220			Diacetylaminoazotoluene	-2.57170906002182	477.034	310.154	0.00571556	0.00332982	1.13995	0.073009	0.162238	1.71647	0.779448
2222					476.972	301.67	0.00214074	0.00172408	1.01313	0.0912973	0.184159	1.24168	0.312288
2224			Thioperamide	-1.14690488692733	476.93	293.179	0.00190797	0.00188828	0.204846	0.932959	0.619688	1.01043	0.0149658
2225					476.922	301.168	0.00674838	0.00619869	0.165109	0.521569	0.477039	1.08868	0.122577
2226					476.92	293.68	0.000491184	0.000419981	0.390814	0.306815	0.364148	1.16954	0.22594
2227					476.919	272.666	0.000989192	0.000922859	0.10908	0.714496	0.555135	1.07188	0.10014
2229			Choline sulfate	7.51155932175651	476.918	184.065	0.00371541	0.00285517	0.534192	0.43271	0.433256	1.30129	0.379946
2230			4-Amino-2-hydroxylamino-6-nitrotoluene	5.80695377142775	476.755	184.073	0.00972869	0.0080204	0.789812	0.161129	0.259334	1.21299	0.278573
2232			Potassium acetate	3.2417333444843	476.653	98.9846	0.000998011	0.000814675	0.738757	0.190503	0.28408	1.22504	0.292831
2233					476.386	111.039	0.106333	0.164554	0.810646	0.19268	0.28584	0.646189	-0.629972
2234			Angustibalin	1.48351484265147	476.386	305.139	0.000971109	0.00110743	0.326936	0.580748	0.503545	0.876901	-0.189515
2235			EPTC	24.4465764834999	476.385	190.131	0.00286467	0.00256697	0.972704	0.0603116	0.144473	1.11598	0.158305
2239					475.313	120.026	0.00451217	0.00328719	0.83494	0.135134	0.2346	1.37266	0.456969
2241			Janthitrem B	-5.35225661812448	475.048	586.35	0.000729086	0.000259361	1.11668	0.094161	0.187669	2.81109	1.49113
2242					475.048	368.352	0.00949104	0.00301321	0.178108	0.0433713	0.116985	3.14981	1.65526
2244			Ergosine	2.7546899418395	474.512	548.288	0.0068863	0.00289285	2.07672	0.000201101	0.00430573	2.38046	1.25124
2245			Decoside	-7.77041268352355	474.25	547.286	0.0384594	0.0203674	1.97652	0.000589331	0.0077972	1.88828	0.917071
2249					473.438	91.5048	0.00535756	0.00386492	0.707342	0.165773	0.263378	1.3862	0.471137
2250			Ganoderic acid F	-7.66805257373276	473.313	571.286	0.0169724	0.0158307	0.376548	0.524447	0.478331	1.07212	0.100467
2251			3alpha-Acetomethoxy-11alpha-oxo-12-ursen-24-oic acid	14.7414670842488	473.192	527.381	0.00117384	0.000603101	0.794874	0.0798184	0.170746	1.94635	0.96077
2252			Endomorphin-2	3.39636944496149	473.181	572.289	0.00245343	0.00241462	0.0832145	0.920814	0.616595	1.01607	0.023004
2253					473.171	534.296	0.0164043	0.0145513	1.67658	0.00166857	0.0134576	1.12734	0.172919
2254					473.035	520.326	0.00591019	0.0047127	1.63461	0.00438831	0.0239178	1.2541	0.32665
2255			Helveticoside	15.2475100439252	472.924	535.298	0.0033063	0.0032445	0.0808872	0.793409	0.580835	1.01905	0.0272217
2257			Imazamox	22.1244948473805	472.909	306.152	0.00962125	0.00573436	1.72567	0.00806777	0.0366225	1.67782	0.746591
2258			Graphinone	-14.8152810991418	472.908	297.165	0.00806515	0.00565569	2.08749	6.91915e-05	0.00213913	1.42602	0.511998
2259			Fluvoxamine	-12.2044729921293	472.908	319.159	0.00161144	0.000924016	1.40839	0.0132774	0.0524659	1.74396	0.802363
2260					472.907	317.66	0.018703	0.0124499	1.83746	0.00328909	0.0201614	1.50226	0.587135
2261			6beta-Hydroxy-17beta-estradiol	-11.3784156053325	472.906	289.176	0.00919358	0.00705158	1.83916	0.000691476	0.00848037	1.30376	0.382681
2263			4-Prenylresveratrol	-6.89719856287461	472.905	297.146	0.0125753	0.008543	1.86323	0.00182485	0.0142354	1.472	0.55778
2264					472.905	318.657	0.0064362	0.00407649	1.85881	0.0020529	0.0152833	1.57886	0.658883
2265					472.905	942.678	0.00297703	0.00222347	1.40811	0.0272858	0.0854009	1.33891	0.421058
2267					472.904	772.467	0.00264453	0.00116255	1.87039	0.00421366	0.0233121	2.27476	1.18572
2268					472.904	772.965	0.00173509	0.000951289	1.43609	0.021078	0.0722065	1.82394	0.867056
2270			Etodolac	2.15995400693577	472.836	288.16	0.0294559	0.025374	1.91495	0.000212378	0.0044549	1.16087	0.215204
2271					472.834	773.466	0.000983709	0.000394063	1.62292	0.00444756	0.0241229	2.49632	1.3198
2272					472.768	318.161	0.00522683	0.00356774	1.53489	0.0151548	0.0576356	1.46502	0.550925
2273			Flavidulol C	-4.26136985772833	472.768	515.313	0.0147511	0.0105799	2.05172	4.95746e-05	0.00168137	1.39426	0.479505
2274			1-Stearoylglycerophosphoserine	1.32956430215328	472.768	524.299	0.0124836	0.00749685	2.0271	0.000553832	0.00755059	1.66518	0.735677
2275					472.768	771.965	0.00360538	0.00196519	1.79889	0.00317616	0.0197704	1.83462	0.87548
2276			Lupite	-6.13966756505684	472.764	307.149	0.00280338	0.00157583	1.39416	0.0289665	0.0888915	1.77898	0.831054
2277					472.723	267.647	0.00736341	0.00591793	1.85484	0.00115527	0.0111986	1.24425	0.31528
2279			11-[(2R,3S)-3-[2-amino-3-methyl-4-(2-methyl-1,3-thiazol-4-yl)but-3-en-1-yl]-2-methyloxiran-2-yl]-3,7-dihydroxy-4,4,6,8-tetramethyl-5-oxoundecanoic acid	-0.749791661334711	472.715	525.299	0.00527971	0.00321435	1.91784	0.00122529	0.0115331	1.64255	0.715934
2280			Neurosporaxanthin	-18.0730044479755	472.684	499.348	0.037211	0.0279747	1.84413	0.00107448	0.0107976	1.33016	0.411604
2281					472.662	300.685	0.00337596	0.0027132	1.80563	0.00103974	0.010616	1.24427	0.315302
2282					472.657	525.8	0.00211524	0.00118869	1.28857	0.0174785	0.0636722	1.77948	0.831454
2283					472.654	276.652	0.00228219	0.00168173	1.27037	0.0217259	0.0736437	1.35705	0.440474
2284					472.652	289.678	0.00297846	0.00231276	1.43573	0.0177208	0.0642726	1.28784	0.364949
2285					472.652	515.815	0.00789462	0.00584895	2.07102	5.21699e-05	0.00174471	1.34975	0.432692
2286					472.646	297.648	0.00317369	0.00224645	1.25402	0.0342334	0.0994256	1.41276	0.498516
2287					472.646	498.345	0.294413	0.22189	1.83553	0.00111354	0.0109951	1.32685	0.408
2288			Iriomoteolide 1a	-16.0680048404948	472.646	507.324	0.00443081	0.00311742	1.99702	5.56007e-05	0.00182578	1.42131	0.507219
2291					472.646	991.672	0.364954	0.242306	1.79732	0.00187833	0.0144901	1.50617	0.590884
2292					472.646	992.675	0.195435	0.129957	1.79546	0.00191475	0.0146602	1.50384	0.588655
2293					472.646	297.667	0.00169176	0.00120058	1.45333	0.013586	0.0532955	1.40911	0.494788
2294					472.646	524.8	0.00642959	0.00384647	1.67942	0.00908621	0.040036	1.67156	0.741191
2295					472.645	288.662	0.00845752	0.00661949	1.96319	0.000125405	0.0031488	1.27767	0.353516
2296			Codeinone	1.08433352676264	472.645	298.144	0.00431327	0.00264175	1.63998	0.0117064	0.0480462	1.63273	0.707287
2297					472.645	500.35	0.00370927	0.0026087	1.78949	0.0014963	0.0126688	1.42189	0.507806
2298					472.645	993.678	0.0600672	0.0400729	1.7922	0.00200865	0.0150875	1.49895	0.583952
2299					472.645	994.681	0.0136793	0.00914587	1.70729	0.00399081	0.0225612	1.49568	0.580806
2300					472.644	762.979	0.00259579	0.00170872	1.79823	0.000558632	0.0075848	1.51915	0.603261
2301			rasin B	-24.7415337554999	472.644	763.48	0.00182887	0.00146877	1.02206	0.0903954	0.183035	1.24518	0.316349
2302					472.644	306.654	0.00203844	0.00108143	1.25958	0.0418529	0.114214	1.88495	0.91453
2303					472.643	308.673	0.00628714	0.00534848	1.49518	0.0104519	0.0443109	1.1755	0.233273
2305					472.642	943.681	0.00104133	0.000672309	1.29877	0.0431072	0.116508	1.54888	0.63123
2306			Dodecaprenyl diphosphate	-19.2811608545554	472.642	995.683	0.00213892	0.00130733	1.65075	0.00278021	0.0182986	1.63609	0.710256
2307			Doxepin	5.77674909897791	472.642	280.171	0.0062858	0.00466276	1.6616	0.00165424	0.0133862	1.34809	0.430913
2308			2-Aminoethylphosphocholate	14.6362692383099	472.641	516.316	0.00189856	0.00140387	0.974386	0.0300643	0.0911507	1.35238	0.435499
2310					472.634	280.673	0.00142028	0.00116046	1.05228	0.0672895	0.154565	1.22389	0.291477
2311			25-Hydroxy-24-epi-brassinolide	-9.04709158637102	472.633	497.343	1.72328	1.30747	1.83192	0.00113511	0.0111012	1.31802	0.398371
2312			Ergine	14.492191738794	472.37	268.148	0.00087818	0.000958673	0.161195	0.664997	0.537342	0.916037	-0.126522
2313			3alpha,15alpha-Diacetoxy-(22R)-hydroxylanosta-7,9(11),24-trien-26-oic acid	-8.20497976156809	472.11	571.358	0.0167808	0.014505	0.174452	0.540274	0.485489	1.1569	0.21026
2314			21,22-Diprenylpaxilline	-20.9285686430673	472.107	572.362	0.00243633	0.00229706	0.359775	0.865014	0.601713	1.06063	0.0849234
2315			N,N-Dimethylhistidine	21.3539913260824	471.842	184.112	0.006052	0.00618642	0.349565	0.681719	0.54351	0.978272	-0.0316921
2316					471.582	949.625	0.0102974	0.00861731	0.960724	0.497318	0.46586	1.19496	0.256968
2317			PS(DiMe(11,5)/DiMe(13,5))	17.4846590957386	471.575	950.628	0.00503889	0.00420531	0.953243	0.504535	0.469243	1.19822	0.260894
2318			3-O-alpha-Mycarosylerythronolide B	20.327143969305	470.92	547.359	0.0590146	0.0588166	0.348976	0.986934	0.632851	1.00337	0.00484816
2321			Pyrimidine	8.41422105918943	470.502	81.0454	0.0106772	0.0106561	0.069974	0.991555	0.633935	1.00197	0.00284604
2322			Paspaline B	-6.08373846296229	470.502	436.282	0.00649644	0.00584622	0.698625	0.657435	0.534498	1.11122	0.152145
2323			Verapamil	11.748036702577	470.502	455.296	0.178766	0.163346	0.71353	0.676096	0.541454	1.0944	0.130136
2324					470.502	456.298	0.0271267	0.0250211	0.698013	0.719228	0.556765	1.08415	0.11657
2325			Milbemectin	-8.25701174145723	470.502	529.312	0.00845761	0.00749365	0.311324	0.696975	0.548995	1.12864	0.174581
2326					470.502	999.567	0.000181024	0.00010983	0.37526	0.498646	0.466487	1.64822	0.720906
2327					470.498	457.301	0.00325298	0.00290091	0.809412	0.624413	0.521655	1.12137	0.165257
2328			PS(DiMe(11,3)/MonoMe(13,5))	18.0566128606875	470.498	908.581	0.00518144	0.00520117	0.629876	0.99304	0.634283	0.996208	-0.00548078
2329					470.498	909.584	0.00135086	0.0013461	0.805598	0.994255	0.634566	1.00354	0.00509557
2330			(+)-Prosopinine	24.2176601893812	470.495	314.277	0.000965589	0.00084442	0.931911	0.673412	0.540466	1.14349	0.19345
2331					470.494	907.578	0.0110132	0.0110395	0.666356	0.995646	0.63489	0.99762	-0.00343799
2332			LysoPE(0:0/22:4(7Z,10Z,13Z,16Z))	-17.8935329843025	470.488	530.315	0.00132866	0.00119007	0.203938	0.759297	0.570099	1.11646	0.158929
2333					470.418	279.661	0.00187252	0.00164514	0.706234	0.520534	0.476573	1.13822	0.186776
2334					470.37	900.631	0.000627146	0.0005082	0.846775	0.478919	0.457011	1.23405	0.303405
2335					470.351	296.636	0.00610445	0.00429143	1.08626	0.14145	0.24096	1.42247	0.508403
2336					470.347	287.65	0.00572053	0.00497069	0.918645	0.414192	0.42349	1.15085	0.202703
2337			Pangamic acid	-1.51790155863641	470.347	437.285	0.00125133	0.00119526	0.523308	0.868341	0.602633	1.04691	0.066135
2338			Dienestrol	-5.20133899615692	470.288	267.137	0.00581185	0.00488693	0.991814	0.232863	0.316336	1.18926	0.250067
2339			N-Acetyl-ala-ala-ala-methylester	-13.2061879009023	470.256	288.152	0.00133128	0.00129704	0.461496	0.905953	0.612742	1.0264	0.0375897
2341					470.242	297.634	0.002011	0.0013391	1.14195	0.139217	0.238739	1.50175	0.586649
2342			Chenodeoxycholic acid 3-sulfate	18.9290767835856	470.24	473.266	0.000942506	0.000707734	1.06751	0.488408	0.461616	1.33172	0.413295
2343			Didemethylcitalopram	-6.34602092639365	470.239	297.138	0.00146349	0.00113662	0.659682	0.310177	0.366236	1.28758	0.364664
2344			Dubinidine	-0.541435086585135	470.238	276.123	0.00118928	0.000821063	0.869796	0.259059	0.333945	1.44846	0.534521
2345					470.238	267.638	0.00121431	0.00122204	0.20936	0.977306	0.63057	0.993679	-0.00914855
2346					470.238	385.31	0.000384281	0.000503973	0.159867	0.544462	0.487418	0.762504	-0.391184
2347					470.236	550.29	0.000654332	0.00043923	0.144155	0.379482	0.404976	1.48972	0.575044
2348			Cyclo[(Z)-alpha,beta-didehydrophenylalanyl-L-leucyl]	14.0672720277696	470.235	259.148	0.000628273	0.000607923	0.253083	0.866989	0.60226	1.03347	0.0475022
2349			Emetamine	7.03650650952231	470.235	477.278	0.00473489	0.00413767	0.750686	0.273879	0.343473	1.14434	0.194511
2350					470.235	929.559	0.00109067	0.00081689	0.999225	0.28629	0.351062	1.33515	0.417004
2352					470.23	492.249	0.00113579	0.00101021	0.715941	0.435075	0.434529	1.1243	0.16903
2353			Lappaol B	20.367040952679	470.107	551.239	0.000454682	0.000305897	0.797651	0.174667	0.27084	1.48639	0.571814
2355			N1,N10-Diferuloylspermidine	-7.32809060693635	469.97	498.256	0.00198451	0.00168693	0.614353	0.170143	0.26709	1.1764	0.234381
2356			1-Oleoylglycerophosphoserine	0.51890633690859	469.835	522.283	0.000661026	0.00201835	1.47878	2.16419e-05	0.000965809	0.327508	-1.6104
2360			(3Z,6Z,9Z)-3,6,9-Dodecatrien-1-ol	-0.817322779592759	469.165	181.159	0.018179	0.0180622	0.0142409	0.853034	0.598366	1.00647	0.0093007
2361					469.069	182.162	0.00181526	0.00178178	0.0449876	0.762757	0.571213	1.01879	0.0268627
2362			Glycochenodeoxycholate 7-sulfate	17.8671485358629	468.901	530.288	0.00140052	0.00171748	0.972258	0.189821	0.283529	0.815449	-0.294334
2363					468.762	84.0449	0.0115562	0.0143425	0.543477	0.259248	0.33407	0.805734	-0.311625
2364					468.645	224.172	0.0537478	0.0550557	0.837637	0.157862	0.256425	0.976245	-0.0346855
2365			Rishitin	-0.983669637517552	468.639	223.169	0.365898	0.374422	0.85992	0.156047	0.254786	0.977233	-0.0332253
2366			Pyrazimide	3.09292325547688	468.637	124.051	0.00734473	0.00821474	0.000472383	0.753962	0.56837	0.894093	-0.161504
2367					468.635	225.176	0.00290346	0.00294105	0.307946	0.658009	0.534714	0.98722	-0.018557
2368			N-Oleoyl tyrosine	17.8631872149474	468.632	446.334	0.000581837	0.0006869	0.691022	0.25679	0.332439	0.847048	-0.239484
2370					468.498	452.373	0.000556281	0.00193348	1.49488	0.0755111	0.16544	0.28771	-1.79732
2372					468.367	516.389	0.000807168	0.000890149	0.535312	0.330954	0.378682	0.906779	-0.141177
2373					468.366	358.368	0.00890785	0.0117717	1.47569	0.0102206	0.0436098	0.756719	-0.402171
2374					468.366	359.371	0.00180413	0.00256644	1.58194	0.00614876	0.0301182	0.702967	-0.508472
2375			3-Oxododecanoic acid	-1.58038851432217	468.365	215.164	0.000408111	0.000373961	0.127397	0.519871	0.476274	1.09132	0.126073
2376			Testosterone cypiote	-1.20935244377825	468.365	413.304	0.000416046	0.000292283	0.0743309	0.505933	0.469893	1.42344	0.509377
2379			(9Z)-Hexadecenoic acid	-1.09455021273178	468.1	255.232	0.0111802	0.0113169	0.444808	0.96434	0.627453	0.987925	-0.0175259
2382					467.827	256.235	0.000614052	0.00046823	0.0517873	0.434382	0.434157	1.31143	0.391144
2383			Bombykal	-1.07082335514722	467.827	237.221	0.00124129	0.000933677	0.435928	0.267488	0.339428	1.32946	0.41084
2384					467.803	142.117	0.0137295	0.0142588	0.247909	0.638505	0.527221	0.962883	-0.0545673
2385					467.714	90.5072	0.0221984	0.0192217	0.461424	0.526591	0.479289	1.15486	0.207717
2387			Chlorobenzene	14.6902499286949	467.565	113.017	0.0200082	0.017468	0.677222	0.569743	0.498762	1.14542	0.195881
2391			Undecylprodigiosin	-20.5854458247223	467.289	394.277	0.00120385	0.00092606	0.875539	0.155995	0.254739	1.29997	0.378484
2394			LysoPC(P-18:1(9Z))	-0.161933131037411	467.028	506.36	0.00120598	0.00110268	0.188907	0.692585	0.54743	1.09368	0.129186
2395					467.025	107.967	0.00412475	0.00350962	0.693015	0.147098	0.24645	1.17527	0.232993
2396			Vignatic acid A	2.51849090830384	467.021	554.287	0.000343907	0.000337586	0.109884	0.950325	0.624025	1.01872	0.0267628
2397					466.892	114.559	0.00960914	0.0104327	0.0882081	0.615783	0.518182	0.921062	-0.11863
2402			Gyromitrin	3.24039028146136	466.754	101.071	0.0794751	0.0650299	0.272555	0.384332	0.407522	1.22213	0.289399
2403			2-Amino-3,7-dideoxy-D-threo-hept-6-ulosonic acid	-13.9675738149368	466.753	192.084	0.00042712	0.000379215	0.346804	0.364446	0.3972	1.12633	0.171626
2404			Oxamniquine	-11.9723551512895	466.753	280.162	0.00286285	0.00235009	1.07788	0.0883807	0.180582	1.21819	0.284736
2406			4-Methylthio-2-oxobutanoic acid	-23.3584162279509	466.512	149.023	0.0208839	0.0193515	0.744115	0.157814	0.256383	1.07919	0.109943
2407			Phthalate	-0.781351958101246	466.506	167.034	0.00507892	0.00483286	0.652125	0.242729	0.323088	1.05091	0.0716451
2408			4-Hydroxy-2-quinolinecarboxylic acid	-0.907663933909854	466.498	190.05	0.00270536	0.0025471	0.524168	0.272667	0.342713	1.06213	0.0869629
2409					466.494	150.027	0.00122138	0.00120015	0.111323	0.821805	0.589371	1.01769	0.0252995
2410			Kynostatin 272	7.80855315349633	466.486	668.262	0.000721308	0.000445564	0.779758	0.164313	0.262117	1.61887	0.694985
2411					466.486	301.641	0.00256007	0.00154808	1.34332	0.0323109	0.0956085	1.65371	0.725703
2412			LysoPC(20:2(11Z,14Z))	-17.5165321586813	466.486	548.361	0.0118096	0.0107446	0.374049	0.566861	0.497494	1.09911	0.136339
2413			6,8a-Seco-6,8a-deoxy-5-oxoavermectin ''1a'' aglycone	-11.4917290335586	466.486	569.341	0.004702	0.00473305	0.249912	0.974811	0.629974	0.993439	-0.0094963
2415					466.461	292.655	0.00468185	0.00376948	0.893067	0.202314	0.293548	1.24204	0.312711
2416			LysoPC(20:3(5Z,8Z,11Z))	-0.430630371588353	466.434	546.355	0.211675	0.192597	0.394236	0.542862	0.486683	1.09906	0.13627
2418					466.28	302.638	0.000705386	0.000398758	1.22968	0.0745787	0.164257	1.76896	0.8229
2419			Manzamine A	9.74849330408401	466.264	549.364	0.0013624	0.00114744	0.580925	0.389381	0.410139	1.18733	0.247727
2421					466.245	284.666	0.000853024	0.000629607	0.775406	0.207996	0.298018	1.35485	0.438135
2422			Fusarochromanone	22.9316798053858	466.234	293.156	0.00121791	0.000889608	1.00884	0.20358	0.294553	1.36904	0.45317
2423			Taxine B	-19.0544811485428	466.233	584.311	0.00127351	0.00116896	0.0933087	0.724344	0.558513	1.08943	0.123575
2428			Gibberellin A12 aldehyde	-0.668184092120009	465.43	317.211	0.00552617	0.000767353	2.43739	3.83403e-06	0.000293623	7.2016	2.84832
2432			Desglucocoroloside	-8.5533447935412	464.625	505.312	0.00656414	0.00533619	0.97453	0.263922	0.33713	1.23012	0.298796
2434			Diosgenin	-0.734908796097073	464.619	415.32	0.00141225	0.000920897	0.228344	0.264662	0.337609	1.53356	0.616884
2435			LysoPE(0:0/20:2(11Z,14Z))	-19.3573769530795	464.618	506.314	0.00083695	0.000355217	1.77411	0.0105093	0.0444837	2.35617	1.23644
2438					464.312	603.299	0.000981124	0.000756052	0.408456	0.214932	0.303327	1.29769	0.375949
2440					463.997	468.368	0.000580332	0.000438732	0.593459	0.591759	0.50824	1.32275	0.403539
2443			Aphylline	-1.12205116745272	463.815	249.196	0.00117287	0.00123426	0.727508	0.200087	0.291766	0.950257	-0.0736105
2445			Contigsterol	-8.23715675730637	463.549	509.343	0.00518397	0.00320119	1.35746	0.0223459	0.0749909	1.61939	0.695451
2447					463.024	284.258	0.000459351	0.000428747	0.354753	0.564667	0.496525	1.07138	0.0994687
2449					462.75	408.293	0.0109045	0.00835257	1.17184	0.0397166	0.110203	1.30552	0.384627
2450			Cholic acid	3.14738650159336	462.75	409.296	0.00253243	0.00197182	1.01826	0.0727829	0.161944	1.28431	0.360993
2453			alpha-Ionone	-0.000525575184296194	462.719	193.159	0.00382118	0.00409775	0.316462	0.625872	0.522237	0.932506	-0.100815
2455			2-Cyanopyridine	-19.8830274017257	462.603	105.043	0.0605034	0.0555039	0.418549	0.621784	0.520602	1.09007	0.124425
2458			(-)-Nopol	-0.67108576457967	462.479	167.143	0.00417722	0.00426586	0.367413	0.619197	0.519562	0.979221	-0.0302931
2460					462.222	438.358	0.000500536	0.00440577	2.03627	5.50339e-06	0.000390622	0.113609	-3.13785
2463			Ethyl(E,Z)-decadienoate	-0.133531904523894	462.058	197.154	0.00192426	0.00196652	0.143451	0.836733	0.593721	0.978509	-0.031343
2465					461.943	241.227	0.00239946	0.0024894	0.815612	0.18701	0.281237	0.96387	-0.053089
2466					461.942	201.204	0.00792915	0.00778603	0.390454	0.517846	0.475358	1.01838	0.0262794
2469					461.674	102.536	0.0509188	0.0512571	0.00189771	0.983326	0.631999	0.993399	-0.00955432
2471			Heptadecanoyl carnitine	-0.668262385057567	461.662	414.358	0.000759077	0.00295784	1.87557	0.000929562	0.00999929	0.256632	-1.96223
2474			alpha-CEHC-glucuronide	6.78172032058111	461.543	180.044	0.0111857	0.0105037	0.176984	0.684485	0.544514	1.06493	0.090758
2477			Cephaeline	12.2855187532856	461.413	467.296	0.000700061	0.000810949	0.120443	0.704351	0.551601	0.863261	-0.212131
2479					461.401	243.002	0.00159859	0.00106041	1.36493	0.0209389	0.071894	1.50752	0.592176
2484					461.127	139.988	0.0616829	0.05211	0.475371	0.476721	0.455932	1.1837	0.243309
2486			Fosetyl	-0.868834440851553	461.015	111.02	0.489146	0.549702	0.00499777	0.766163	0.572304	0.889838	-0.168385
2487			Janthitrem C	-4.47513879924136	460.885	570.355	0.0174018	0.0355289	2.14361	6.51899e-05	0.00205075	0.489794	-1.02975
2488					460.879	592.337	0.00107566	0.00222782	1.79245	0.00325057	0.0200294	0.48283	-1.05041
2489					460.878	304.655	0.000614729	0.000818778	1.37572	0.0874324	0.179537	0.750789	-0.413521
2490			21,22-Diprenylpaxilline	-20.7748145969694	460.878	572.362	0.000761934	0.00186517	2.04853	3.99725e-05	0.00143058	0.408505	-1.29157
2496					460.599	352.339	0.00683452	0.00803196	0.740286	0.30991	0.366072	0.850916	-0.232911
2498			O-Ureido-L-serine	0.774725427973946	460.502	164.067	0.0152809	0.016286	0.547183	0.807285	0.58505	0.938283	-0.0919046
2499					460.471	320.256	0.000964778	0.000776725	0.666963	0.202527	0.293718	1.24211	0.312794
2500			2-Phosphoglycolate	5.46966324382593	460.343	156.991	0.054314	0.0409287	0.717711	0.231337	0.315267	1.32704	0.408211
2506			O-octadecanoyl-R-carnitine	-22.2862714612256	459.815	428.364	0.00235668	0.00198681	0.258158	0.582161	0.504153	1.18616	0.246299
2507			(3beta,23E)-3-Hydroxy-27-norcycloart-23-en-25-one	9.11794044700431	459.808	427.361	0.0182083	0.0156753	0.276566	0.576154	0.501559	1.1616	0.21611
2508			Deamino-alpha-keto-demethylphosphinothricin	13.8710709919861	459.76	167.013	0.0583788	0.0356603	0.541109	0.0916326	0.184574	1.63708	0.711128
2512			Testosterone isocaproate	-0.879651816738445	458.99	387.289	0.000912385	0.00205718	0.71524	0.357258	0.393376	0.443513	-1.17295
2514			N-Linoleoyl GABA	-7.1945588266182	458.2	366.298	0.0010579	0.000929111	1.00979	0.0688042	0.156647	1.13861	0.187275
2516			4-Heptyloxyphenol	-0.237515271778636	457.933	209.154	0.00424001	0.00465466	0.722933	0.235358	0.31807	0.910916	-0.13461
2518			LysoPE(0:0/24:6(6Z,9Z,12Z,15Z,18Z,21Z))	-0.571229197286813	457.766	554.324	0.00213995	0.000322347	2.29629	2.19659e-05	0.000974517	6.63867	2.73089
2521					457.499	470.384	0.00267815	0.00507756	1.38034	0.0759062	0.165937	0.527449	-0.922898
2522			Neurine	2.82032548600188	457.428	104.107	0.00320018	0.00279559	1.04975	0.0990013	0.193416	1.14472	0.194999
2523			2-Oxooctadecanoic acid	-0.749681794706827	457.399	299.258	0.00166475	0.00187601	0.878932	0.242169	0.322712	0.887387	-0.172365
2524			Linoleate	-0.464253404899459	457.397	281.247	0.00284197	0.0031708	0.832901	0.350553	0.389737	0.896294	-0.157956
2526					457.394	642.246	0.000898348	0.00109852	1.03362	0.084088	0.175764	0.817784	-0.290209
2532					455.935	366.336	0.00150148	0.0010468	1.13785	0.074992	0.164783	1.43436	0.520407
2534			3-Ketosphingosine	-0.702783469341873	455.797	298.274	0.000905002	0.000958444	0.450604	0.496318	0.465388	0.944241	-0.0827736
2535			(4Z,7Z,10Z,13Z,16Z,19Z)-Docosahexaenoic acid ethyl ester	-0.982786818587983	455.794	357.278	0.00148942	0.00459892	1.17165	0.0962255	0.190148	0.323863	-1.62654
2536			Cetylpyridinium chloride	-14.7613893313986	455.794	358.282	0.000247408	0.0010238	1.29597	0.116066	0.213878	0.241657	-2.04897
2537					455.794	580.341	0.000808244	0.00150515	1.73348	0.000923332	0.00996245	0.536986	-0.897043
2539			p-Aminobenzamidine dihydrochloride	-5.01649567947737	455.587	208.039	0.00694597	0.00719631	0.253841	0.843367	0.595624	0.965213	-0.051081
2540			2-(3'-Methylthio)propylmalic acid	0.0653369552359456	455.526	223.063	0.00878173	0.0100237	0.121569	0.661824	0.536153	0.876097	-0.190838
2542			(25S)-26-Oxocholest-4-en-3-one	-0.593399751641064	455.262	399.326	0.000953676	0.0012058	0.69495	0.323233	0.374148	0.790909	-0.338417
2548					453.657	332.298	0.000326075	0.000403961	0.293063	0.593949	0.509163	0.807194	-0.309013
2549			Calcidiol	9.75448740686739	453.123	401.345	0.00757972	0.0103703	0.225544	0.549832	0.48987	0.730909	-0.452237
2553					452.852	666.247	0.00152268	0.00103309	0.873819	0.0853115	0.17716	1.4739	0.559639
2555					452.534	626.254	0.000543129	0.000331512	0.643529	0.139693	0.239215	1.63834	0.712232
2557					452.316	566.321	0.0760969	0.057123	2.00024	6.90674e-05	0.00213644	1.33216	0.413767
2558			25-Cinnamoyl-vulgaroside	-11.6223650702525	452.316	567.325	0.023379	0.0173399	1.98475	8.04006e-05	0.00237124	1.34827	0.431111
2559			N3'-Acetylapramycin	-5.47236253511888	452.316	582.295	0.00802165	0.00637858	1.79797	0.00133124	0.012006	1.25759	0.330662
2560			Salidroside	22.3076370989212	452.313	301.135	0.0055108	0.00327527	1.81918	0.00222026	0.0159934	1.68255	0.750649
2561					452.313	283.658	0.00969362	0.00635961	2.06738	6.74717e-05	0.00210152	1.52425	0.608098
2562					452.312	284.159	0.00376288	0.00212429	2.09912	3.38379e-05	0.0012807	1.77135	0.824852
2563					452.312	301.631	0.00649085	0.00375261	1.86807	0.000503927	0.00717736	1.72969	0.790514
2565			Dibenzylsuccite	23.512201213873	452.272	299.135	0.0014201	0.000832607	1.57535	0.00933919	0.0408531	1.7056	0.770282
2566					452.223	292.65	0.00256319	0.00144439	2.07226	7.05907e-06	0.00047055	1.77459	0.827482
2567			C20915	-6.38213768835975	452.217	292.148	0.0163918	0.0105844	2.08438	3.82497e-05	0.00139016	1.54868	0.631037
2568					452.208	291.647	0.0552611	0.0354082	2.02516	0.000105461	0.00282576	1.56069	0.64218
2569					452.199	300.633	0.0190168	0.0107583	1.98361	0.000190433	0.00415879	1.76765	0.821831
2570			alpha-Ethyl-alpha,beta-diphenyl-2-pyridineethanol	5.73349520697487	452.199	304.171	0.00099398	0.000648614	1.42519	0.024725	0.0800994	1.53247	0.615857
2574					452.053	548.35	0.00167407	0.000884131	2.03667	0.00137676	0.0121972	1.89346	0.921024
2575					452.051	572.801	0.0013664	0.000524947	1.70355	0.00348653	0.0208454	2.60292	1.38013
2576			LysoPC(20:3(5Z,8Z,11Z))	-17.6606484984097	452.05	546.346	0.12182	0.0757523	1.94959	0.000563038	0.00761597	1.60814	0.685393
2577			3-O-alpha-Mycarosylerythronolide B	1.95125329931797	452.05	547.349	0.0164279	0.0102054	1.98118	0.000361115	0.00597562	1.60973	0.686818
2578					452.05	563.815	0.00356641	0.00195694	1.91239	0.000766833	0.0089817	1.82244	0.86587
2582			Atractyloside D	11.7773005745596	451.95	563.313	0.00661625	0.00392996	1.91573	0.000820021	0.00932636	1.68354	0.751499
2584			Cucurbitacin A	-15.0480454392207	451.779	575.313	0.00152059	0.000866261	1.69263	0.00277975	0.0182967	1.75535	0.811762
2586					451.511	83.0401	0.0097185	0.0092476	0.38533	0.564649	0.496517	1.05092	0.0716538
2591					451.243	303.647	0.0169723	0.0136475	1.36063	0.0317618	0.0945389	1.24362	0.314543
2592					451.243	590.321	0.0226522	0.0198089	1.12548	0.0790642	0.169835	1.14354	0.193503
2593			D-Urobilinogen	12.6385205802527	451.243	591.325	0.00748703	0.0063612	1.24108	0.0529695	0.13312	1.17699	0.235096
2594					451.226	312.633	0.00548731	0.00354689	1.61273	0.0068582	0.0324794	1.54707	0.629543
2595					451.217	295.658	0.00307948	0.00209142	1.62541	0.00823065	0.0371823	1.47244	0.558205
2596			Nicotiamine	-6.11855093790835	451.119	304.148	0.00492744	0.00375849	1.51626	0.0196152	0.0688467	1.31102	0.390685
2599			Butralin	-3.74701128776926	451.067	296.159	0.00139984	0.00177362	0.960621	0.0809334	0.172079	0.789253	-0.341441
2601					451.011	483.328	0.0054683	0.00383113	1.54254	0.0074275	0.0343879	1.42733	0.513323
2602			Penitrem D	-4.80076560044699	450.983	568.339	0.752845	0.548176	1.44011	0.0333561	0.0976533	1.37336	0.457713
2603			6,8a-Seco-6,8a-deoxy-5-oxoavermectin ''1a'' aglycone	-7.8271175862823	450.983	569.343	0.246346	0.179193	1.43801	0.0326233	0.0962116	1.37475	0.459171
2604			Janthitrem C	-21.2460278650273	450.983	570.346	0.0470523	0.0346096	1.37081	0.0453026	0.120419	1.35951	0.443092
2605			Pyrrhoxanthinol	11.8924522073373	450.983	571.349	0.00679486	0.00469745	1.55186	0.0181805	0.0653971	1.4465	0.532565
2606					450.983	606.295	0.00248578	0.00197718	1.40143	0.0217139	0.0736173	1.25724	0.330257
2608			Psychosine sulfate	-18.949948210983	450.743	542.289	0.0143556	0.0384608	1.03074	0.0120005	0.0488993	0.373254	-1.42177
2609			Cucurbitacin P	-8.26006424251689	450.542	521.343	0.335484	0.41231	1.15064	0.0826645	0.174116	0.813667	-0.297489
2611			12-Hydroxy-12-octadecanoylcarnitine	0.213342211516189	450.459	444.368	0.00303265	0.0057606	1.49126	0.0478689	0.12483	0.526447	-0.925639
2612			Difenpiramide	4.40816912916685	450.449	289.135	0.00148459	0.00204233	1.20342	0.0878405	0.179988	0.726909	-0.460153
2613					450.448	289.631	0.0018625	0.00307771	1.81946	0.00164181	0.0133238	0.605156	-0.724621
2614			N-Arachidonoyl glycine	21.4878056681139	450.445	362.277	0.004437	0.00349618	1.21823	0.071766	0.160613	1.2691	0.343806
2615					450.445	503.296	0.235718	0.181943	1.30774	0.0454612	0.120697	1.29556	0.373577
2616			LysoPE(0:0/20:3(11Z,14Z,17Z))	-19.3518190579775	450.445	504.299	0.039924	0.0303257	1.35796	0.0344775	0.0999137	1.31651	0.396715
2617			Mycimicin VII	6.21695869633552	450.445	522.346	0.0586992	0.0724253	1.14774	0.0940844	0.187576	0.810479	-0.303154
2618			Polysorbate 20	0.602123439722316	450.445	523.348	0.00792317	0.0102088	1.21288	0.0520149	0.131614	0.776111	-0.365665
2619					450.444	279.61	0.00448387	0.00323381	1.84038	0.00128772	0.0118166	1.38656	0.471511
2620			Neuromedin N (1-4)	-0.573367580981613	450.444	505.302	0.00482479	0.00368126	1.16832	0.0579283	0.140825	1.31063	0.390266
2621					450.443	270.623	0.0215785	0.0168332	1.64436	0.00735925	0.0341471	1.2819	0.358282
2624					450.441	262.635	0.00171176	0.00119853	1.66783	0.00611611	0.0300056	1.42822	0.514214
2625					450.441	279.647	0.0222451	0.0300909	1.57839	0.00691295	0.0326551	0.739261	-0.435844
2627			Hypoglycin B	-14.4824154567337	450.44	271.125	0.00544914	0.00449526	1.452	0.0202869	0.0704098	1.2122	0.277626
2628			trans-3,4-Dihydro-3,4-dihydroxy-7,12-dimethylbenz[a]anthracene	-4.66855150102049	450.435	291.137	0.00321852	0.00235204	1.67425	0.00292211	0.0188451	1.36839	0.452484
2629					450.425	288.633	0.00714284	0.00991283	1.16324	0.0716822	0.160503	0.720565	-0.472801
2630					450.42	271.658	0.00320958	0.00452344	1.67334	0.00375118	0.0217698	0.709543	-0.495038
2632			Metalaxyl	-20.9824595779131	450.326	280.149	0.00556802	0.00810728	1.91439	0.000308979	0.0055215	0.686792	-0.542054
2633					450.326	530.792	0.000790645	0.00105349	1.03189	0.0990386	0.193459	0.750499	-0.414079
2635			Acrimarine N	0.127514766083603	450.267	558.212	0.00134614	0.000856544	1.57386	0.00461938	0.0247064	1.57159	0.652228
2636			Dibenz[a,h]acridine	-2.59131799967825	450.255	280.111	0.00407314	0.00558019	0.564577	0.221078	0.307898	0.729929	-0.454172
2638			(S)-N-Methylcoclaurine	2.58570738086716	450.212	300.16	0.00153878	0.00229146	1.97389	9.02479e-05	0.00256035	0.671527	-0.574482
2639			Belladonnine	5.86932702353962	450.212	543.325	0.0114737	0.0149884	1.23774	0.0801085	0.171094	0.765507	-0.385513
2640					450.181	525.278	0.00409025	0.00313281	1.62412	0.0046771	0.0248988	1.30562	0.384735
2641			Apoatropine	-18.7791809547598	450.18	272.159	0.00067334	0.00132317	1.64902	0.000323398	0.00565419	0.508883	-0.974594
2642					450.18	558.296	0.00403052	0.00670141	1.99081	0.000310567	0.0055364	0.601443	-0.7335
2644			Glycochenodeoxycholate 7-sulfate	19.7847256669699	450.179	530.289	0.00168731	0.00212901	1.10227	0.0947879	0.188426	0.792531	-0.33546
2645			Batrachotoxin	3.80834876862536	450.178	539.314	0.000382952	0.0015274	2.26549	1.06177e-05	0.000621277	0.250722	-1.99584
2646			Furfural diethyl acetal	-11.6231876847501	450.172	171.1	0.00658787	0.00578769	0.973696	0.0883201	0.180516	1.13826	0.186826
2648			Retil	-0.567036507791369	449.504	285.221	0.000336615	0.00058428	1.32848	0.110095	0.206883	0.576119	-0.795561
2649			LysoPE(0:0/22:5(4Z,7Z,10Z,13Z,16Z))	-18.3319955978551	449.504	528.299	0.0242449	0.0165442	1.50131	0.0885921	0.180814	1.46546	0.551358
2650			Desmosine	2.03148523105057	449.449	527.296	0.135287	0.0945073	1.46189	0.101084	0.195819	1.43149	0.51752
2651					449.376	282.623	0.0160957	0.0109198	1.66227	0.0408801	0.112404	1.474	0.559733
2652					449.376	529.302	0.00295103	0.00200185	1.38471	0.133704	0.233125	1.47415	0.559885
2653			Ovatine	19.8538149444829	449.375	386.277	0.00194383	0.00121927	1.59615	0.0647786	0.15103	1.59425	0.672877
2654			Ergosine	-21.8195595485124	449.374	548.275	0.0128941	0.00791612	1.9502	0.00129511	0.0118492	1.62883	0.70384
2656					449.373	291.61	0.00319499	0.00180357	1.82416	0.0151783	0.0576995	1.77148	0.824956
2658			2,3-Diphenyl-3-(2-pyridinyl)acrylonitrile	7.20183652311226	449.372	283.125	0.00441778	0.00266324	1.76558	0.0123363	0.0498587	1.6588	0.730139
2660					449.182	292.111	0.000701345	0.000319156	1.89755	0.00674401	0.03211	2.1975	1.13586
2662			Antimycin A1	-4.56175769608084	449.111	549.278	0.00322998	0.00198069	1.9018	0.00189583	0.0145722	1.63073	0.705519
2663			GW 3965	18.6676120371064	449.111	582.213	0.000652734	0.000376225	1.68178	0.0104144	0.0441981	1.73495	0.794898
2664			(-)-Menthyl acetate	-0.562914307593543	449.108	199.169	0.00488433	0.00446591	0.442536	0.349674	0.389254	1.09369	0.129206
2665			12-Hydroxydodecanoic acid	0.0360233053069286	448.846	217.18	0.000459633	0.0004553	0.157488	0.955035	0.625184	1.00952	0.013663
2666			LysoPE(0:0/15:0)	-0.501185372473315	448.84	440.277	0.000966175	0.00077568	0.652939	0.419664	0.426379	1.24558	0.316822
2668					448.824	274.634	0.00188147	0.00104523	1.79663	0.00470949	0.025006	1.80006	0.848045
2669			1,3-Octadiene	2.28492016443694	448.706	111.117	0.0044253	0.00363724	0.743003	0.205913	0.296392	1.21667	0.282933
2670			Dehydroemetine	11.4910123540625	448.574	479.296	0.0260429	0.0386109	1.51815	0.00485103	0.0254679	0.674495	-0.568119
2671			Delcorine	6.37834638146924	448.573	480.299	0.00408994	0.00557993	1.16987	0.0694582	0.157534	0.732973	-0.448167
2674					448.558	258.623	0.00181503	0.00258455	1.675	0.00281365	0.0184294	0.702261	-0.509921
2675			5beta-Pregne-3alpha,17alpha,20alpha-triol	-1.20969480742475	448.31	337.273	0.00438383	0.00558275	1.15736	0.0721454	0.161112	0.785245	-0.348784
2676			Pantetheine	-2.44267149536172	448.31	279.137	0.00124668	0.00165677	1.27455	0.0321525	0.0953014	0.752473	-0.410288
2677					448.308	338.277	0.000618609	0.00091896	1.33676	0.0361027	0.103125	0.673162	-0.570975
2679			Emetine	-12.8649546158847	448.305	481.3	0.000323522	0.000419365	0.924613	0.230255	0.314505	0.771457	-0.374343
2680					448.302	501.278	0.000785222	0.00111367	1.52276	0.00702668	0.0330173	0.705075	-0.504152
2683			LysoPE(0:0/22:2(13Z,16Z))	-18.2577623090365	447.089	534.346	2.39793e-05	2.16689e-05	0.167278	0.861802	0.600821	1.10662	0.146164
2685					446.7	142.117	0.019625	0.0188014	0.133115	0.821835	0.58938	1.04381	0.0618579
2686			Z-Gly-Pro-Leu-Gly-Pro	12.834607791058	446.432	574.295	3.82467e-05	0.000293088	1.82356	0.00286402	0.018624	0.130496	-2.93793
2688					445.898	112.52	0.0134118	0.0138274	0.0277753	0.811535	0.586324	0.969947	-0.0440226
2689			3-Oxalomalate	18.7284498190936	445.896	207.017	0.00904155	0.00682007	0.929069	0.0902538	0.182858	1.32573	0.406783
2692					445.762	408.287	0.00049068	4.96647e-05	2.12378	0.000713374	0.00861533	9.87987	3.30449
2695			Hydnocarpic acid	-0.515046606286784	445.632	253.216	0.00134553	0.00104057	0.378044	0.316737	0.370251	1.29307	0.370805
2698			Virol B	-0.980794261402709	445.472	263.2	0.00141121	0.001231	0.141794	0.803314	0.583852	1.1464	0.197111
2699			3-Phosphonooxypyruvate	4.77464946483761	445.453	184.985	0.0189702	0.0204361	0.435454	0.609289	0.515534	0.92827	-0.107383
2701			Chlorobenzene	14.7544260856594	445.418	113.017	0.0214439	0.0181017	1.00535	0.0855045	0.177378	1.18463	0.24444
2703			1-(Methylthio)ethyl 2-propenyl disulfide	-17.356273131629	445.274	181.014	0.0246359	0.016015	0.963805	0.0844553	0.176185	1.5383	0.621337
2704					445.211	199.975	0.00356368	0.00250758	0.968078	0.0782429	0.168834	1.42116	0.507073
2705					445.204	90.5072	0.0328956	0.0386371	0.204074	0.532723	0.482019	0.851398	-0.232094
2706			Pyrimidine	8.63096368564919	444.945	81.0454	0.011791	0.01122	0.197545	0.75235	0.567845	1.0509	0.0716192
2707			(+)-Prosopinine	-0.399165253898378	444.833	314.269	0.000386772	0.000431379	0.545621	0.411967	0.422305	0.896593	-0.157474
2713					443.757	286.31	0.00351449	0.00527541	1.66477	0.00672715	0.0320551	0.666203	-0.585967
2716					443.495	287.314	0.000274519	0.000404405	1.04457	0.209968	0.299544	0.678821	-0.558898
2717			Jasmone	-0.371835284133049	443.492	165.127	0.00538026	0.00542191	0.33457	0.744482	0.565263	0.992319	-0.0111247
2719					443.226	275.625	0.00202182	0.000683547	2.20973	1.34426e-05	0.000717016	2.95783	1.56454
2720			Di-n-heptyl phthalate	-0.94641299257685	443.225	363.253	0.000516754	0.00107922	1.37086	0.00104628	0.0106506	0.478823	-1.06243
2721					443.224	244.227	0.000668147	0.000741055	0.485303	0.345285	0.386827	0.901616	-0.149415
2722			GYKI 52895	-2.41084918582574	443.224	296.139	0.00227382	0.000740103	2.14773	1.44378e-05	0.000746832	3.07231	1.61932
2723			Megestrol acetate	-7.26371630700756	443.224	385.235	0.00125888	0.00251281	1.42414	0.00107644	0.0108077	0.500986	-0.997157
2725			LysoPC(16:0)	-20.3118068393834	443.219	496.33	0.01809	0.00872619	1.9536	0.000292733	0.00536478	2.07307	1.05177
2726					443.215	544.267	0.00164504	0.00175724	0.113759	0.796736	0.581854	0.936153	-0.0951842
2727					443.214	287.654	0.00145502	0.000470063	1.94874	0.000284562	0.00528289	3.09538	1.63012
2728			Cucurbitacin D	-12.5572289716646	443.212	517.309	0.00713673	0.00304721	1.90878	0.000629354	0.00807367	2.34206	1.22778
2729					443.21	616.231	0.00134737	0.00037733	2.18915	1.03772e-06	0.000101352	3.57079	1.83624
2730			Vomitoxin	10.2319823657459	443.209	297.136	0.000603224	0.000377284	1.83839	0.00296933	0.0190221	1.59886	0.677042
2731					443.207	266.639	0.0113422	0.00491595	2.17443	1.31361e-05	0.000707454	2.30722	1.20616
2732					443.143	275.644	0.00107555	0.000700165	1.57637	0.0292446	0.0894689	1.53614	0.619314
2733					443.143	578.276	0.000910893	0.000277362	2.04511	3.62033e-05	0.00134049	3.28413	1.71551
2736			Neurine	2.71680250250957	443.048	104.107	0.0030182	0.00251493	0.773795	0.1268	0.225825	1.20012	0.263174
2738					443.041	497.332	0.00192029	0.000644316	2.01673	0.000310096	0.00553199	2.98035	1.57548
2739			Dienestrol	10.0143538268032	442.966	267.141	0.00233335	0.000940521	2.0293	0.000130785	0.00322931	2.48091	1.31087
2740					442.958	287.152	0.00807769	0.00257927	2.16774	2.1627e-05	0.000965405	3.13178	1.64698
2742					442.956	352.321	0.00291681	0.00069096	1.55299	0.0259494	0.0826799	4.22139	2.07772
2743			Makisterone B	-8.82369196434342	442.954	495.327	0.12304	0.0604841	1.96041	0.000325907	0.0056767	2.03425	1.0245
2744			alpha-Tocotrienol	8.92931098634135	442.942	425.345	0.00382053	0.00619876	1.43675	0.021135	0.0723342	0.616338	-0.698206
2745					442.424	278.248	0.00112938	0.00131071	0.717129	0.240579	0.32164	0.861654	-0.214819
2747					442.019	450.348	0.0011978	0.00130124	0.423408	0.731846	0.561052	0.92051	-0.119494
2748			2-Cyanopyridine	-19.82662741482	441.349	105.043	0.051265	0.0492104	0.259696	0.660937	0.535819	1.04175	0.0590114
2750			Pronetalol hydrochloride	-6.88243791468591	441.087	266.129	0.00305515	0.0020269	1.31189	0.09443	0.187994	1.5073	0.591968
2751			4-Heptyloxyphenol	-0.460118839494765	441.087	209.153	0.0201771	0.0206897	0.950354	0.106513	0.202551	0.975226	-0.0361919
2752			Dimethirimol	-15.8164200193772	441.086	210.157	0.00222841	0.00231895	0.642415	0.375125	0.402741	0.960956	-0.057458
2753			Repaglinide	12.1207429430369	441.086	453.28	0.0215646	0.0147427	1.33813	0.110655	0.20755	1.46273	0.548667
2754					441.085	132.531	0.0534853	0.0558142	0.132635	0.845526	0.59624	0.958275	-0.0614879
2755			Delcosine	6.10402572229667	441.085	454.283	0.00301494	0.0020428	1.2903	0.140454	0.239973	1.47589	0.561582
2756			LysoPE(0:0/18:4(6Z,9Z,12Z,15Z))	-5.66581964383914	441.085	474.259	0.00449282	0.00306894	1.33928	0.100887	0.195594	1.46396	0.54988
2757			Dikegulac	9.20767455783534	441.084	275.115	0.000367586	0.00024023	1.03577	0.266745	0.338952	1.53014	0.613665
2758			Diterpenoid EF-D	-14.3178204169496	441.081	475.262	0.000835659	0.000460131	1.49712	0.0517634	0.131214	1.81613	0.86087
2759					440.82	496.241	0.000571069	0.000312672	1.3625	0.0821358	0.173498	1.82642	0.869015
2761					440.547	357.347	0.0029789	0.00301372	0.200997	0.76547	0.572083	0.988445	-0.0167681
2763			Methyl (7Z,9Z,9'Z)-6'-apo-y-caroten-6'-oate	8.66855469222584	440.286	473.346	0.000661638	0.00105242	1.02933	0.170755	0.267602	0.628683	-0.669595
2768					440.269	234.162	0.00099849	0.000894762	0.975576	0.100218	0.194824	1.11593	0.158245
2769			1-Octal	0.269695956932328	440.182	129.127	0.00464258	0.00412916	0.487954	0.294263	0.356153	1.12434	0.169079
2770					440.017	374.363	0.000713774	0.000829763	1.02049	0.0940631	0.18755	0.860214	-0.217232
2773					439.484	95.0443	0.0372317	0.038576	0.156231	0.881305	0.606176	0.965153	-0.0511709
2775					439.481	292.672	0.00337167	7.50795e-05	2.30954	0.00581075	0.0289354	44.908	5.4889
2776			Androstane-3,17-diol dipropiote	-1.03621356273721	439.481	405.3	0.00858847	0.000241565	2.20249	0.00493314	0.0257311	35.5534	5.15192
2778			Testosterone isocaproate	-0.996407162017003	439.478	387.289	0.00530262	0.000233627	2.19724	0.00370064	0.0215975	22.697	4.50443
2779			Trichodermin	-3.53073881610557	439.477	293.174	0.00112434	0.000113596	2.13516	0.0114645	0.0473351	9.89771	3.30709
2781			Myxalamid C	20.3088105086136	439.477	388.292	0.00121446	7.32304e-05	1.88715	0.0156076	0.0588534	16.5841	4.05173
2782			10,11-Epoxy-3-geranylgeranylindole	-18.5762926002815	439.477	406.303	0.00220112	1.13404e-05	2.42187	0.00707173	0.0331597	194.097	7.60063
2784			5alpha-Cholane	11.3760849298904	439.462	331.34	0.00209893	0.00280404	1.5165	0.0129116	0.0514665	0.748537	-0.417855
2785			Lophocerine	-10.0554863309913	439.342	250.178	0.00372968	0.0107359	0.735925	0.0995435	0.194045	0.347403	-1.52532
2786					439.276	301.658	0.000762219	4.60332e-06	2.20122	0.0284182	0.0877424	165.58	7.37139
2787					439.252	385.31	0.000482537	0.000427255	0.627376	0.814085	0.587085	1.12939	0.175544
2790					438.939	114.559	0.0199215	0.0197581	0.308314	0.948149	0.623487	1.00827	0.0118851
2791			Strigolactone ABC-rings	-0.532665001205425	438.927	235.133	0.000487779	0.000410491	0.75372	0.0999029	0.194461	1.18828	0.248879
2792			Cysteinyl-Lysine	-14.4358541343038	438.708	250.118	0.01738	0.0171567	0.11515	0.862304	0.600961	1.01301	0.018655
2794			Methaqualone	15.2150741990662	438.683	251.122	0.00182029	0.00178641	0.167167	0.827644	0.591083	1.01896	0.0271012
2797					438.474	168.016	0.00268599	0.00234625	0.405921	0.687059	0.545445	1.1448	0.195095
2802					437.879	513.338	0.000781423	0.00100181	1.14011	0.340469	0.384128	0.780013	-0.35843
2803			Capillanol	-0.528246271671366	437.868	175.112	0.00180861	0.00177445	0.0138407	0.781018	0.576998	1.01925	0.0275115
2806					437.605	352.251	0.00138712	0.00125551	0.213298	0.769128	0.573249	1.10483	0.143818
2807			Tetronasin	14.4623906736803	437.332	602.39	0.000143719	0.000115666	0.226449	0.58905	0.507093	1.24254	0.313293
2808					437.171	111.039	0.161271	0.140348	0.454029	0.61607	0.518298	1.14908	0.200485
2810					436.447	186.185	0.00338791	0.00344173	0.450992	0.539192	0.484988	0.984362	-0.0227398
2811			Xanthan	-0.583031094266751	436.286	183.08	0.00161648	0.00155048	0.260825	0.569608	0.498703	1.04257	0.0601401
2812			Taurolithocholate	0.00693840159706172	436.274	484.309	0.000839001	0.00182788	1.36145	0.0128968	0.0514255	0.459001	-1.12343
2813			LysoPC(14:1(9Z))	11.9612292085561	436.272	466.298	0.00210867	0.00393689	1.49667	0.00908179	0.0400216	0.535618	-0.900724
2814			N-Stearoyl tyrosine	17.8870212969469	436.004	448.35	0.0118532	0.0109865	0.136959	0.731673	0.560994	1.07889	0.109542
2815			Cephaeline	23.9869180059418	435.998	467.302	0.000314634	0.0008396	1.10396	0.0217308	0.0736544	0.374743	-1.41603
2816			Allopumiliotoxin 267A	-0.989443679031741	435.805	268.227	0.00890401	0.0100495	1.13272	0.0409722	0.112576	0.886017	-0.174594
2817			Dyclonine	-9.43736636271907	435.769	290.209	0.00289056	0.00299136	0.53416	0.345817	0.387124	0.966303	-0.0494529
2818			Methyl farnesoate	-0.653380398263154	435.74	251.2	0.00232472	0.00241807	0.23392	0.860597	0.600486	0.961394	-0.0567999
2819					435.74	313.285	0.000748751	0.000982167	1.01638	0.060472	0.144715	0.762347	-0.391481
2820					435.736	566.324	0.00412696	0.00432062	0.0175193	0.839018	0.594378	0.955178	-0.0661591
2821			25-Cinnamoyl-vulgaroside	-7.54938149720992	435.502	567.327	0.00118459	0.001361	0.375053	0.566031	0.497128	0.870386	-0.200273
2822			Saccharin	-18.8496789435692	435.202	184.003	0.0164415	0.0105269	0.258829	0.200175	0.291836	1.56186	0.643265
2823			N2'-Acetylgentamicin C1a	11.5510295188393	435.198	492.308	0.00171409	0.00105471	1.36517	0.146665	0.246035	1.62519	0.700605
2825			Adouetine X	-16.3779171089592	434.938	501.335	0.000392717	0.000705665	1.24382	0.0271563	0.0851415	0.55652	-0.845494
2826			2-(Octylthio)ethanol	-18.4106313010703	434.813	191.143	0.00493429	0.00487271	0.371694	0.581353	0.503805	1.01264	0.0181191
2828			Phytuberin	-0.812379191929153	434.686	295.19	0.00348745	0.00317494	0.657243	0.194181	0.287043	1.09843	0.135442
2830			Propofol	-0.631701106728987	434.668	179.143	0.0033856	0.00309252	0.500042	0.431671	0.432695	1.09477	0.130629
2831			(6S,9R)-Vomifoliol	-0.37696671572066	434.418	225.148	0.00196158	0.0017299	0.71301	0.266849	0.339018	1.13393	0.181327
2833			3alpha,7alpha-Dihydroxy-5beta-cholestan-26-al	-0.619219497738785	434.4	419.352	9.71717e-06	0.000482943	2.12962	0.0165759	0.0613889	0.0201207	-5.63517
2834			Calcidiol	-0.714142939646076	434.136	401.341	4.40945e-05	0.000640992	2.05971	0.00485758	0.025489	0.068791	-3.86164
2835			Calcimycin	3.29715613915921	434.135	524.277	0.0033815	0.00319312	0.798057	0.872628	0.603812	1.05899	0.082695
2836					434.135	525.281	0.000837618	0.000751814	1.01502	0.818702	0.588455	1.11413	0.155916
2837			Leucyl-leucyl-norleucine	19.5458436674327	434.123	358.277	0.00251671	0.00195077	1.14519	0.112076	0.209234	1.29011	0.367493
2838			2,2,4,4-Tetramethyl-6-(1-oxobutyl)-1,3,5-cyclohexanetrione	-0.75323915727578	433.868	253.143	0.000436818	0.000385996	0.465172	0.359794	0.394734	1.13166	0.178444
2839			Cucurbitacin F	-8.11537262742052	433.866	519.327	0.0104312	0.0167114	1.35697	0.0270995	0.0850275	0.624193	-0.679935
2842					433.864	278.639	0.00195835	0.00248102	0.94955	0.182258	0.277291	0.789333	-0.341295
2843			LysoPC(18:2(9Z,12Z))	-18.5968808174709	433.647	520.33	0.001272	0.00201377	1.2639	0.0618255	0.146735	0.631648	-0.662807
2844			(9Z,12Z)-(8R)-Hydroxyoctadeca-9,12-dienoic acid	-1.82565687863908	433.621	297.242	0.00349687	0.0049106	1.23767	0.00250771	0.0171834	0.712106	-0.489835
2846					433.332	198.185	0.000861788	0.00080355	0.515772	0.370741	0.400487	1.07248	0.100947
2851			Dasytrichone	-5.89954497877763	433.092	297.11	0.000397785	0.000326665	0.791595	0.12565	0.224579	1.21771	0.284176
2853			Exserohilone	1.20063520572583	433.059	451.1	0.00115889	0.00134333	0.743292	0.173138	0.269582	0.862702	-0.213066
2854			(25S)-26-Oxocholest-4-en-3-one	9.64457132924958	433.058	399.33	0.00251968	0.00191962	0.372616	0.579908	0.503183	1.31259	0.392419
2857			2-(2,4-dihydroxy-5-methoxyphenyl)-3-(3,7-dimethylocta-2,6-dien-1-yl)-7-hydroxy-4H-chromen-4-one	-5.94757275827946	432.623	437.193	0.001232	0.00101302	0.120625	0.583923	0.504908	1.21616	0.282339
2858					432.605	320.198	0.000992257	0.00185677	1.00785	0.00418251	0.0232054	0.534398	-0.904012
2859			Militarinone A	-0.626002415546538	432.586	460.269	0.00315408	0.00281759	0.24357	0.744468	0.565259	1.11943	0.162759
2860			6beta-Hydroxy-D-homo-17a-oxaandrost-4-ene-3,17-dione	-0.906580616691409	432.567	319.19	0.00176719	0.0027419	1.29218	0.00981259	0.0423508	0.644514	-0.633715
2861			[2-(Dimethoxymethyl)-1-heptenyl]benzene	-0.813386013119109	432.566	249.185	0.000417837	0.000708252	1.38528	0.0293453	0.0896773	0.589954	-0.761325
2863			Alpinine	18.8431756348699	432.549	416.215	0.000719765	0.000609805	0.268994	0.676946	0.541766	1.18032	0.239179
2864					432.547	432.238	0.00266164	0.00248397	0.231767	0.817257	0.588027	1.07152	0.0996652
2865			Sophoranone	7.98913002266349	432.546	461.272	0.000722266	0.000564117	0.352928	0.571505	0.499534	1.28035	0.356536
2866			N-Nitrosodi-n-butylamine	-0.731984761807849	432.532	159.149	0.000981157	0.000973064	0.102674	0.861106	0.600628	1.00832	0.0119498
2867					432.531	442.368	0.000949754	0.00517914	0.963283	0.319762	0.372076	0.183381	-2.44709
2868					432.531	555.318	0.000642442	0.000558757	0.377208	0.713735	0.554872	1.14977	0.201345
2869			anhydroretinol	-0.522595857387922	432.299	269.226	0.00102674	0.00194807	1.71817	0.00816643	0.0369622	0.527054	-0.923977
2870					432.271	256.227	0.0270518	0.0289029	0.798175	0.174239	0.270489	0.935953	-0.0954919
2872			Venlafaxine	-9.60091621991094	432.262	278.209	0.0064438	0.00655704	0.232409	0.672449	0.540111	0.98273	-0.0251337
2873			2-N-Dodecyltetrahydrothiophene	1.7559503321171	432.262	257.23	0.00359936	0.00404892	1.0812	0.0600386	0.14406	0.888968	-0.169796
2874			Novapikromyin	-15.3641785646686	432.261	542.324	0.0186012	0.0322893	1.93999	3.84507e-05	0.00139494	0.576078	-0.795663
2875			2-Phosphoglycolate	5.45249652506191	432.261	156.991	0.0244282	0.0390295	0.770419	0.177267	0.273046	0.625892	-0.676015
2876			Belladonnine	10.5035317238525	432.261	543.327	0.00533503	0.00971639	1.93794	3.32306e-05	0.00126492	0.549075	-0.864925
2878					431.994	301.285	0.000869126	0.00125125	1.11814	0.0547864	0.135966	0.694609	-0.525728
2879					431.988	290.639	0.000770939	0.0017279	2.04188	8.20239e-06	0.000523355	0.446171	-1.16433
2880					431.909	396.326	0.000446606	0.000307157	0.556888	0.191197	0.284643	1.454	0.540025
2883			3,4-Methylenedioxymethamphetamine	0.215911367664938	431.765	194.118	0.00101035	0.000918407	0.436521	0.436055	0.435054	1.10011	0.137646
2884			LysoPC(20:4(5Z,8Z,11Z,14Z))	-17.1229616684168	431.749	544.33	0.000558659	0.00115131	1.85679	0.000484613	0.0070238	0.485237	-1.04324
2885			Fosinopril	-4.44172226332976	431.727	564.306	0.00042271	0.00110857	1.72687	3.41371e-05	0.00128841	0.381312	-1.39096
2886			3-Hydroxy-11Z-octadecenoylcarnitine	-0.394188659780886	431.461	442.353	0.010105	0.0239559	1.41818	0.0221897	0.0746539	0.421815	-1.24532
2887			Testosterone decanoate	8.65181197606164	431.461	443.356	0.00253606	0.00622521	1.3852	0.0217048	0.0735972	0.407385	-1.29553
2891					431.189	228.196	0.015422	0.0212542	0.818198	0.121263	0.21975	0.725598	-0.462759
2893					430.39	299.306	0.00110144	0.001181	0.428168	0.470412	0.452807	0.93263	-0.100623
2894					430.387	501.281	0.00272731	0.00416153	1.2176	0.0233862	0.077192	0.655361	-0.609638
2895			Isomigrastatin	20.9667671158082	430.386	490.29	0.00187456	0.00134438	1.32321	0.0610435	0.145572	1.39436	0.479607
2896					430.384	469.312	0.00877537	0.00639917	1.31387	0.0487586	0.126321	1.37133	0.455577
2897			Neomethymycin	6.7354890241754	430.32	470.314	0.00121433	0.000843092	1.28511	0.0633207	0.148929	1.44033	0.526396
2898			alpha-Erythroidine	2.02799320103295	430.159	274.144	0.0011202	0.000669269	1.53291	0.00800575	0.036408	1.67377	0.743103
2899					430.12	304.3	0.0018276	0.00172259	0.25918	0.466374	0.450786	1.06097	0.085378
2901			Carisoprodol	-0.521461351382685	429.32	261.181	0.000683296	0.000705086	0.253367	0.693625	0.547802	0.969096	-0.0452881
2902			Alpha-linolenyl carnitine	-1.31124907748325	429.319	422.326	0.000621138	0.00136413	0.744432	0.205544	0.296103	0.455337	-1.13499
2903					429.049	464.242	0.000631556	0.000252733	1.07633	0.0069342	0.0327231	2.49891	1.3213
2907			Diprenorphine	-6.25976162157111	428.257	426.261	0.00137376	0.000819686	1.4719	0.0729254	0.162129	1.67595	0.744982
2910			Ac-Tyr-OEt	-0.830231315634483	428.251	252.123	0.00117654	0.00131386	1.09616	0.0878304	0.179977	0.895482	-0.159264
2913					426.683	449.349	0.000119188	0.000124163	0.102193	0.838375	0.594193	0.959937	-0.0589887
2914					426.648	303.309	0.00112848	0.00178785	1.69231	0.00340845	0.0205619	0.631195	-0.663843
2915					426.645	376.259	0.00772448	0.00703943	0.305859	0.447637	0.441182	1.09732	0.133979
2916			3-Acetyl-5alpha-androstane-3beta,17beta-diol 3-acetate	-16.1799960400195	426.645	377.263	0.00151583	0.00146877	0.138546	0.836087	0.593534	1.03204	0.0454967
2917			3-Hydroxy-10'-apo-b,y-carotenal	17.2035739607908	426.645	393.286	0.0111297	0.0101592	0.240646	0.470654	0.452927	1.09553	0.131632
2918			Undecylprodigiosin	10.3072427289183	426.645	394.289	0.00239984	0.00211722	0.451909	0.325789	0.375661	1.13349	0.180767
2919					426.645	421.317	0.00297735	0.00287906	0.135601	0.840481	0.594798	1.03414	0.0484309
2921			3-Dehydro-2-deoxyecdysone	-0.0429677560349753	426.515	447.31	0.00392245	0.00634799	1.07656	0.087195	0.179273	0.617905	-0.694543
2924					425.043	332.261	0.00105543	0.00112827	0.126399	0.757911	0.569651	0.935439	-0.0962845
2925					425.04	352.339	0.00546955	0.00704121	0.155362	0.370604	0.400416	0.776791	-0.364401
2927			Coproporphyrinogen III	20.220420869703	424.257	661.337	0.000354898	0.000289506	0.555253	0.232817	0.316304	1.22588	0.293813
2928			Roxburghine B	-2.61024596928758	424.254	493.258	0.000601428	0.000434124	1.23274	0.0275113	0.0858506	1.38538	0.470283
2930			Myristoleic acid	-0.923050766747966	423.98	227.2	0.00224341	0.00138809	0.321922	0.219988	0.307096	1.61618	0.692589
2935			Metenamine	-1.25977117030879	423.576	141.113	0.190319	0.139537	1.0378	0.138216	0.237733	1.36393	0.447767
2936			17-Propyl-5alpha-androst-2-en-17beta-ol	12.4357807976421	423.464	317.288	0.00106146	0.00111998	0.406121	0.468651	0.451927	0.947742	-0.0774344
2937			Dehydrophytosphingosine	-0.936901066712219	423.462	316.284	0.00798583	0.00720555	0.663506	0.217279	0.305086	1.10829	0.148333
2939					423.447	361.342	0.00106208	0.00144771	0.841934	0.0817782	0.173078	0.733627	-0.446882
2942					422.103	84.0642	0.142025	0.129325	0.116988	0.767332	0.572677	1.09821	0.135151
2943					421.596	140.011	0.00302777	0.00270381	0.463737	0.367569	0.398838	1.11982	0.163263
2944			Athidathion	3.98119759135101	421.594	331.002	0.00749656	0.00648405	0.985781	0.0782267	0.168815	1.15615	0.209335
2946					421.586	329.005	0.0256157	0.0218472	1.09952	0.0586974	0.142014	1.17249	0.229575
2947			Diloxanide furoate	-7.77021212427162	421.584	328.011	0.00211698	0.00176362	1.00927	0.0786747	0.169362	1.20036	0.263463
2949			Potassium acetate	3.63180455919909	421.576	98.9846	0.00514624	0.00430613	1.02184	0.0686658	0.156458	1.1951	0.257129
2950			4,4'-Dichlorobenzophenone	-10.2522325869537	421.575	251	0.00252291	0.00210828	0.781135	0.133943	0.233372	1.19667	0.259024
2951					421.575	330.008	0.00197984	0.00159825	1.15089	0.051333	0.130526	1.23875	0.308891
2952			2-Hydroxyhexadecanoylcarnitine	-1.01675271519166	421.567	416.337	0.00415256	0.00790482	0.935703	0.0923068	0.185406	0.525321	-0.92873
2953			Cartilagineal	8.80983560283431	421.556	252.997	0.00133417	0.00119241	0.339694	0.349358	0.389081	1.11889	0.162063
2954			Testosterone isocaproate	-1.30574144906945	421.066	387.289	0.00352504	0.000353211	2.15262	0.00488277	0.02557	9.98	3.31904
2955			Aurachin B	8.52857072518307	421.059	380.262	0.00063952	0.000115329	1.37566	0.00233979	0.016473	5.54517	2.47123
2958			Octadecylamine	-0.94456933548852	419.748	270.315	0.00064078	0.000564234	0.74099	0.166872	0.26432	1.13566	0.183535
2959					419.724	484.363	9.81497e-05	0.000627554	1.41534	0.0770273	0.167337	0.1564	-2.67668
2961			(9R,10R)-Dihydroxyoctadecanoic acid	-0.760620641710667	419.431	317.268	0.00215446	0.00193757	0.531021	0.40656	0.4194	1.11194	0.153076
2963			3-dehydrosphinganinium(1+)	-14.0573880759024	419.207	301.293	0.0107008	0.0112659	0.561986	0.760202	0.570391	0.949841	-0.0742426
2964			Epothilone C	-0.213521765873066	419.157	478.262	0.00178016	0.000883816	0.0672039	0.0223401	0.0749784	2.01418	1.01019
2965					419.111	283.282	0.00283154	0.00288152	0.408302	0.922944	0.617141	0.982655	-0.0252428
2966			Linoleate	-0.47309063441721	419.106	281.247	0.00376853	0.00462865	1.0215	0.154317	0.253208	0.814176	-0.296588
2967					418.953	302.296	0.000735378	0.0008225	0.609237	0.626378	0.522439	0.894076	-0.16153
2971			4Z,7Z,10Z-Octadecatrienenitrile	-0.447246098132375	418.685	260.237	0.000408287	0.000476618	0.460272	0.37655	0.403468	0.856634	-0.223249
2972			Lysergic acid	-0.927428528504064	418.462	269.128	0.000774618	0.000421969	1.26244	0.0533968	0.133787	1.83572	0.876348
2975			D-Lysopine	17.7520852100397	417.732	219.138	0.00163979	0.00155001	0.327817	0.410983	0.421779	1.05792	0.0812333
2976			Coniferyl alcohol	-0.583589799148168	417.072	181.086	0.000965334	0.00100653	0.106283	0.728027	0.559763	0.959069	-0.0602936
2978					416.807	356.261	0.000814603	0.000863144	0.166332	0.801928	0.583433	0.943764	-0.0835027
2979					416.728	104.031	0.0378184	0.0313278	0.965783	0.084777	0.176552	1.20718	0.271644
2980					416.536	556.363	3.09065e-05	0.000280088	1.65218	0.135054	0.234517	0.110346	-3.1799
2981			Thymyl acetate	-0.142895052478066	416.463	193.122	0.0113712	0.01107	0.0829913	0.835312	0.593311	1.02721	0.0387286
2982			Carbadox	14.4510079498411	416.364	263.081	0.000810781	0.00100094	0.606311	0.304539	0.362721	0.810018	-0.303974
2984			Linoleamide	-0.914463537695118	416.001	280.263	0.000527963	0.000468585	1.12889	0.0887374	0.180973	1.12672	0.172127
2986					414.935	343.263	0.00230353	0.000348657	2.02384	0.0183581	0.0658266	6.60685	2.72396
2987			4-Methylthio-2-oxobutanoic acid	-23.2769451774565	414.925	149.023	0.00859812	0.00483158	1.28259	0.013155	0.0521334	1.77957	0.831526
2991			Veatchine	22.4456037721721	414.772	344.266	0.000433925	3.10108e-05	1.96482	0.0705989	0.159066	13.9927	3.8066
2992			1,3,8-phthalenertriol	-0.449630014251711	414.767	177.054	0.0011505	0.0010573	0.715626	0.223514	0.309677	1.08815	0.121873
2994			1'-Acetoxyeugenol acetate	-12.4477534781843	414.493	265.104	0.000416113	0.000353148	0.73475	0.16411	0.261942	1.1783	0.236703
2995			Umbelliferone	-1.27974624108439	414.211	163.039	9.02802e-05	0.00294272	2.27926	1.5784e-08	4.43935e-06	0.0306791	-5.0266
2996			N-Acetylneuramite	6.08565780999935	414.211	310.115	4.62268e-06	0.0137679	2.54972	1.22013e-08	3.88639e-06	0.000335757	-11.5403
2997			Melosatin A	-1.05366299444169	414.172	354.17	2.22995e-05	0.0177241	2.51389	1.52981e-07	2.17679e-05	0.00125815	-9.63448
2998			Estradiol-17alpha 3-D-glucuronoside	2.44258221982969	414.165	449.218	6.50549e-06	0.00259667	2.54261	2.30728e-08	5.45273e-06	0.00250532	-8.64079
3000			Malvidin	24.681365137018	414.094	332.097	4.62268e-06	0.00152957	2.54722	2.86987e-08	6.09414e-06	0.0030222	-8.37018
3001			Monolinuron	6.70831021949995	414.089	215.06	0.000181112	0.0013293	2.45982	4.66889e-09	2.41587e-06	0.136247	-2.87571
3002			Tomentin	-24.4130898095009	414.089	347.068	4.62268e-06	0.00194257	2.54875	5.40108e-09	2.45767e-06	0.00237967	-8.71502
3003			Sultopride	12.6850112053592	414.089	355.173	9.15652e-06	0.00380024	2.51904	2.90434e-07	3.55807e-05	0.00240946	-8.69707
3004			gamma-L-Glutamyl-L-cysteine	1.37185619745404	414.086	251.07	4.62268e-06	0.00133173	2.54602	9.84429e-07	9.75582e-05	0.00347119	-8.17035
3006			Jasmone	-0.366422973272356	413.88	165.127	0.00856146	0.00833127	0.296898	0.726084	0.559105	1.02763	0.0393207
3007			Pfaffic acid	8.90180356499147	413.88	441.34	0.000169935	0.0013043	1.69715	0.00646802	0.0312005	0.130288	-2.94022
3009					413.849	299.269	0.000319907	0.000327759	0.0836425	0.83085	0.592018	0.976045	-0.0349805
3010					413.832	440.337	0.00156416	0.00558054	1.76992	0.0056483	0.0283549	0.280289	-1.83502
3011					413.778	254.211	0.00375598	0.00390597	0.439862	0.509573	0.471576	0.961599	-0.0564925
3012			18-Nor-4(19),8,11,13-abietatetraene	15.3959921812656	413.558	255.215	0.000820336	0.00087038	0.316552	0.718225	0.55642	0.942503	-0.085431
3013			Lycoflexine	-9.12114388852958	413.544	276.193	0.00114337	0.00105402	0.9891	0.121354	0.219851	1.08477	0.117394
3015					412.86	724.338	8.60249e-05	0.000122333	0.720865	0.190452	0.284039	0.703205	-0.507982
3021					412.204	522.379	2.4427e-05	9.37289e-05	0.8762	0.297653	0.358343	0.260613	-1.94002
3022					411.592	258.279	0.00194939	0.00206428	0.937402	0.117379	0.21538	0.944346	-0.0826132
3023			Buddledin A	-0.736647157142851	411.295	277.18	0.0029868	0.00259031	1.21287	0.0571565	0.139641	1.15307	0.205478
3026					410.959	428.3	0.000689166	0.000993487	1.04851	0.1938	0.286739	0.693684	-0.52765
3028			Propoxyphene	9.2269515899449	410.552	340.23	0.00434765	0.00271146	2.06102	2.57454e-05	0.00106904	1.60343	0.681164
3032			N'-Nitrosoatabine	-17.5922251550397	410.067	190.094	0.00333005	0.00323689	0.564897	0.338978	0.383285	1.02878	0.0409339
3035					409.827	346.331	0.0015341	0.00155805	0.232804	0.69835	0.549483	0.98463	-0.0223463
3036					409.763	173.173	0.00233201	0.00231796	0.0559813	0.795242	0.581397	1.00606	0.00871674
3037					409.587	213.196	0.000454422	0.000499519	0.501218	0.318137	0.371098	0.909719	-0.136508
3038					409.57	759.286	0.00174464	0.00133438	0.0862583	0.509282	0.471442	1.30745	0.386755
3039			LysoPC(15:0)	11.360407117266	409.565	482.33	0.000444004	0.00275813	2.21181	0.000465298	0.00686473	0.16098	-2.63505
3040					409.565	760.29	0.000661717	0.000563062	0.476569	0.724466	0.558555	1.17521	0.232921
3043			Diosgenin	-0.781820882431811	409.314	415.32	0.000828389	0.000720228	0.477139	0.716112	0.555693	1.15018	0.201855
3044					409.11	329.316	0.00191707	0.00184692	0.978806	0.12218	0.220766	1.03798	0.0537786
3045			L-Urobilin	-0.393632127555615	409.035	595.349	0.00292038	0.00259031	0.310302	0.826865	0.590856	1.12742	0.173031
3046					409.02	596.352	0.000865045	0.000701594	0.0214736	0.771815	0.574102	1.23297	0.302137
3048					408.983	372.243	0.00696103	0.00363455	1.05796	0.612218	0.516732	1.91524	0.937526
3049			Glycodeoxycholate	-0.921846156161133	408.878	450.321	0.000114476	0.000925162	1.97977	0.00663556	0.0317554	0.123737	-3.01466
3050					408.813	242.211	0.00347313	0.0039212	1.08365	0.0479408	0.124951	0.885731	-0.17506
3051			9,12,13-TriHOME	0.0435679441063063	408.728	331.248	0.00108386	0.00118712	0.774981	0.126388	0.225379	0.913022	-0.131278
3053					408.659	154.131	0.00081577	0.00092845	0.693995	0.249255	0.327406	0.878636	-0.186663
3054			(+)-Camphor	-0.843756084964395	408.492	153.127	0.0145747	0.0146634	0.144599	0.809015	0.58557	0.993953	-0.00875005
3056					408.486	371.298	0.000793189	0.000772148	0.267155	0.755655	0.56892	1.02725	0.0387875
3057			Tecostanine	-0.246653137624607	408.255	184.17	0.00038471	0.000375274	0.186709	0.797785	0.582173	1.02515	0.035829
3058					408.089	303.308	0.00111061	0.00113729	0.353861	0.573579	0.50044	0.976543	-0.0342451
3059			(-)-Limonene	-0.53023360129193	408.047	137.132	0.00838615	0.00793436	0.674362	0.304936	0.362971	1.05694	0.0798944
3061			Phytosphingosine	-0.937175828127131	407.841	318.3	0.00324362	0.00429344	1.352	0.122161	0.220744	0.755483	-0.404529
3062			(S)-4-(4-Methylphenyl)-2-pentanone	-0.461444730201386	407.767	177.127	0.00228433	0.00232679	0.193151	0.768655	0.573099	0.981753	-0.0265684
3063			alpha-Ethyl-alpha,beta-diphenyl-2-pyridineethanol	18.4196932896463	407.564	304.175	0.000697784	0.000783257	0.848946	0.164425	0.262215	0.890875	-0.166705
3064			14-Dihydroxycornestin	-8.86017328627514	407.562	309.131	0.000743336	0.000686075	0.259471	0.514593	0.473878	1.08346	0.115647
3066			Fosfomycin	16.512513792758	407.205	139.018	0.213879	0.262822	0.0426384	0.511108	0.472282	0.813779	-0.297292
3067			4-Methyl-4-aza-5-pregnene-3,20-dione	9.05328801420103	407.193	330.246	0.00230751	0.00230228	0.068547	0.990153	0.633607	1.00227	0.00327728
3068			Glycosyl-4,4'-diaponeurosporenoate	17.6454100063357	407.001	595.373	0.000196377	0.000365989	0.993915	0.36178	0.395791	0.536566	-0.898173
3069					406.893	132.531	0.0364865	0.0308447	0.763345	0.162039	0.260134	1.18291	0.242341
3072					406.361	156.12	0.107447	0.103387	0.0170775	0.791857	0.580358	1.03927	0.0555708
3073			Lauroyl diethanolamide	-1.00916555061619	406.222	288.253	0.014544	0.0145693	0.00592427	0.95828	0.625979	0.998259	-0.00251336
3074			Kaur-16-en-18-ol	13.2745886715577	406.168	289.256	0.00223851	0.00213666	0.769055	0.224534	0.310416	1.04767	0.0671838
3075					406.158	310.235	0.0010019	0.00103051	0.270457	0.694833	0.548233	0.972242	-0.0406127
3078					405.885	128.089	0.0235545	0.0190977	1.0848	0.085416	0.177278	1.23337	0.302603
3079			2-[(Methylthio)methyl]-2-butenal	17.6864420627425	405.882	131.055	0.034476	0.037899	0.484179	0.354885	0.392096	0.909682	-0.136566
3080					405.748	762.305	0.000703253	0.000823734	0.883411	0.64437	0.5295	0.853737	-0.228136
3082			None-4,6-dione	7.17046007089259	405.682	157.123	0.00637488	0.00524756	0.39931	0.432629	0.433213	1.21483	0.280751
3083			2-Cyanopyridine	-19.9396719930028	405.667	105.043	0.0325393	0.0310819	0.401163	0.689396	0.546287	1.04689	0.0661097
3084			Metominostrobin	-1.02547794370368	405.66	285.123	0.000657433	0.000320605	0.480036	0.404785	0.418438	2.0506	1.03605
3087			Prostaglandin B1	-1.75720110727607	404.442	337.237	0.000359605	0.000610974	0.872907	0.0742305	0.163812	0.588576	-0.764699
3089			(4Z,7Z,10Z,13Z,16Z,19Z)-Docosahexaenoic acid ethyl ester	-0.996642380854649	404.366	357.278	0.00553401	0.000778455	1.89153	0.0313345	0.0936978	7.10897	2.82964
3090			Deamino-alpha-keto-demethylphosphinothricin	13.8546677802813	404.346	167.013	0.155204	0.192014	0.774858	0.183399	0.278248	0.808296	-0.307044
3091					404.262	104.031	0.0287054	0.03483	0.315198	0.393255	0.412123	0.824156	-0.27901
3093			Cetylpyridinium chloride	-14.9824508859373	404.186	358.282	0.00120399	0.000167266	1.76324	0.0497098	0.127893	7.19806	2.84761
3095					403.646	287.277	0.000202391	0.000274853	0.582684	0.327388	0.376601	0.73636	-0.441517
3097					403.142	268.263	0.000727564	0.0008052	0.746849	0.654576	0.533413	0.903581	-0.146274
3098					403.033	286.274	0.00308689	0.00368814	1.07429	0.207924	0.297962	0.836976	-0.256741
3099			Indan-1-ol	-0.720526705009823	402.666	135.08	0.00255171	0.00246703	0.175369	0.629825	0.523808	1.03432	0.0486886
3100					402.44	239.212	0.000646501	0.000659902	0.222892	0.8072	0.585025	0.979692	-0.0295994
3101			3-Hydroxy-9-hexadecenoylcarnitine	-1.06468397521315	401.997	414.321	0.00301653	0.00404224	0.500654	0.440828	0.437597	0.746251	-0.422268
3102			a-L-Arabinofuranosyl-(1->2)-[a-D-mannopyranosyl-(1->6)]-D-mannose	10.1799861572758	401.866	475.171	0.000542011	0.000311648	0.64652	0.49175	0.463217	1.73918	0.798406
3103			6-Oxocineole	-0.563457853371966	401.776	169.122	0.00195603	0.00193323	0.196802	0.890723	0.608711	1.01179	0.0169165
3105			Dazol	16.2098834948257	401.552	338.217	0.00219729	0.0020216	0.421179	0.419773	0.426436	1.0869	0.120225
3106			Farnesylcysteine	-1.00457415201575	401.144	326.215	0.00270929	0.001524	1.50214	0.00927654	0.0406519	1.77776	0.830057
3107			alpha-Butyl-omega-hydroxypoly(oxyethylene) poly(oxypropylene)	-0.906380557889132	401.035	249.206	0.000642385	0.000559227	0.381316	0.616118	0.518317	1.1487	0.200003
3109			26-Methyl nigranoate	7.89136251355201	400.997	485.366	5.70787e-05	0.000358776	1.49013	0.108359	0.204796	0.159093	-2.65206
3110			Testosterone cypiote	-1.38687077325323	400.976	413.304	0.000106243	0.00041225	1.44264	0.0791896	0.169987	0.257714	-1.95616
3111					400.943	214.253	0.00251921	0.00240602	0.532661	0.392846	0.411915	1.04704	0.066323
3112					400.81	484.363	0.000490769	0.00171787	1.3544	0.068486	0.156212	0.285684	-1.80751
3114					400.375	122.547	0.281439	0.354459	0.992049	0.14036	0.23988	0.793996	-0.332797
3115			(6S,9R)-Vomifoliol	-0.664907174650893	400.157	225.148	0.00580175	0.00574303	0.0455768	0.777048	0.575754	1.01022	0.0146747
3118			6beta-Hydroxy-D-homo-17a-oxaandrost-4-ene-3,17-dione	-1.05914948048132	399.707	319.19	0.000286917	0.000830747	1.53152	0.0137324	0.0536852	0.345372	-1.53378
3123					398.419	544.259	2.31509e-05	4.51346e-05	0.223812	0.42006	0.426586	0.51293	-0.963166
3124					398.416	102.536	0.099691	0.102247	0.39796	0.904034	0.612238	0.975004	-0.0365201
3125			Morellinol	-3.17764526726468	398.391	547.267	0.000168246	0.000771981	0.919055	0.187236	0.281423	0.21794	-2.198
3128					398.35	230.146	0.000135911	0.000684241	1.19981	0.143955	0.243417	0.19863	-2.33184
3129					398.337	376.283	4.13527e-05	0.000393772	0.991517	0.21942	0.306677	0.105017	-3.25131
3131			Chenodeoxycholate	-24.5523784307703	398.291	393.29	4.77732e-05	0.000387175	1.29218	0.217644	0.305358	0.123389	-3.01871
3132					398.284	428.268	0.000410854	0.00253965	1.106	0.238211	0.32003	0.161776	-2.62793
3133			PA(22:4(7Z,10Z,13Z,16Z)/24:1(15Z))	-11.5135078427675	398.277	835.612	0.000589795	0.010998	1.35921	0.216294	0.30435	0.0536276	-4.22088
3134			PS(14:0/24:1(15Z))	-6.37801307363521	398.265	818.585	0.000497035	0.0125823	0.619486	0.298695	0.359012	0.0395025	-4.66191
3135			PE-NMe(20:0/22:6(4Z,7Z,10Z,13Z,16Z,19Z))	8.96840237030305	398.226	834.608	0.00136216	0.019488	1.38687	0.246132	0.325354	0.0698977	-3.83861
3136			Caryoptin	7.72412133280602	398.219	493.247	0.000499306	0.00135262	1.12828	0.155558	0.254342	0.369141	-1.43776
3137					398.209	488.268	0.000549949	0.00144095	0.973072	0.153061	0.252052	0.381659	-1.38964
3138			alpha,alpha'-Trehalose 6-mycolate	6.71096406501304	398.204	819.588	9.25164e-05	0.00371245	1.14471	0.303662	0.362169	0.0249206	-5.32652
3139			PGP(18:1(11Z)/18:1(11Z))	18.3923516024006	398.203	855.53	7.9025e-05	0.00117569	0.802045	0.275067	0.344214	0.0672158	-3.89506
3140			Polyethylene, oxidized	4.18148052645493	398.202	245.139	0.000504359	0.00238082	1.22494	0.144455	0.243903	0.211842	-2.23894
3141					398.193	337.252	0.00040827	0.00127346	1.00042	0.230778	0.314874	0.320598	-1.64116
3142			Prostaglandin F1alpha	15.8566386558601	398.192	357.269	0.000573558	0.00270387	1.20602	0.212325	0.30135	0.212125	-2.23702
3143					398.183	428.77	5.06289e-05	0.00104396	1.15342	0.288182	0.35219	0.0484971	-4.36596
3144					398.182	265.653	0.001471	0.00456962	1.10442	0.180492	0.275802	0.321908	-1.63528
3145					398.182	472.29	0.000119101	0.000523367	0.747351	0.147898	0.247213	0.227568	-2.13563
3146					398.166	428.327	0.00049895	0.00207642	1.0371	0.199929	0.291641	0.240293	-2.05713
3147			Diethylenetriamine crosslinked with epichlorohydrin	-2.68878725524479	398.162	256.146	0.000270196	0.000947805	1.04451	0.214986	0.303367	0.285076	-1.81058
3148					398.162	454.352	0.000605927	0.00206825	1.00892	0.157047	0.255691	0.292967	-1.77119
3149			PC(18:0/22:5(4Z,7Z,10Z,13Z,16Z))	-2.11363960496251	398.162	836.615	0.000131215	0.00277683	1.19941	0.295263	0.356802	0.0472534	-4.40344
3151			Glycyrrhetaldehyde	8.10979280710198	398.156	455.356	0.000115215	0.000474998	0.985711	0.148395	0.247685	0.242559	-2.04359
3153			PI(16:0/18:0)	-1.20178065133921	398.151	839.563	0.000486521	0.00832983	1.35486	0.269761	0.340878	0.0584071	-4.09771
3154			PS(18:0/22:4(7Z,10Z,13Z,16Z))	-9.34939130630988	398.151	840.567	0.000252938	0.00447309	0.886178	0.263507	0.33686	0.0565465	-4.14442
3155					398.142	352.339	0.0103807	0.0115246	0.338193	0.621071	0.520316	0.900744	-0.150811
3156			Archangelolide	-12.1584977440821	398.137	549.263	2.26962e-05	0.000151055	0.760333	0.261096	0.335286	0.150251	-2.73455
3157			2-(2-Methylbutanoyl)-9-(3-methyl-2E-pentenoyl)-2b,9a-dihydroxy-4Z,10(14)-oplopadien-3-one	-6.7883637325074	398.099	431.276	0.000188156	0.000709338	0.855204	0.224001	0.31003	0.265256	-1.91455
3158					398.098	244.638	0.00261524	0.0087721	1.09968	0.167941	0.265231	0.298132	-1.74598
3159			6,9,12,15,18,21-Tetracosahexaenoic acid	-13.714756517294	398.095	356.266	0.00610825	0.0233056	1.09097	0.208525	0.298428	0.262093	-1.93185
3160			Esprocarb	-12.2300513520319	398.094	266.154	0.000163061	0.000607014	0.814034	0.240134	0.321339	0.268628	-1.89632
3161					398.076	299.277	0.00162183	0.00160045	0.396369	0.94799	0.623447	1.01336	0.0191463
3162			Myxalamid D	20.8464922331613	398.072	374.277	0.0118994	0.0432602	1.05732	0.211886	0.301015	0.275066	-1.86215
3163			Linoleamide	-1.09322705791492	398.063	280.263	0.00218698	0.0022831	0.585592	0.83702	0.593804	0.957898	-0.0620561
3164					398.048	392.287	0.00272927	0.00531537	0.875564	0.223375	0.309576	0.513467	-0.961656
3165					398.036	375.28	0.00140223	0.0055823	1.01907	0.213433	0.302192	0.251192	-1.99314
3166			(3beta,5alpha,6alpha,7alpha,22E,24R)-5,6-Epoxyergosta-8,14,22-triene-3,7-diol	8.91874568752458	398.036	427.324	0.0042828	0.0150211	1.12982	0.184283	0.278984	0.285119	-1.81036
3167					398.036	817.582	0.000926658	0.0243448	0.991574	0.298117	0.358641	0.0380639	-4.71543
3168			Feruloylputrescine	-14.4531469058709	398.005	265.151	0.00555186	0.015296	1.02917	0.193695	0.286655	0.362961	-1.46211
3169			Sulcatone	0.234887224547512	397.891	127.112	0.00262476	0.00265001	0.0296455	0.949254	0.62376	0.990472	-0.013812
3170			Ferimzone	-6.14378678835551	397.67	255.159	0.00220124	0.00202893	1.11084	0.0514862	0.130772	1.08493	0.117601
3171			(-)-Hygroline	-2.24145145364828	397.077	144.138	0.00217753	0.00241589	0.859219	0.159703	0.258071	0.901334	-0.149866
3172			Thiodiglycol	12.2132342458034	396.825	123.049	0.0396986	0.0475102	0.61954	0.264767	0.337677	0.835581	-0.259149
3174			L-(+)-Aferine	-1.00988372757857	396.613	225.196	0.000706851	0.000501173	0.783066	0.149478	0.248709	1.41039	0.496098
3175			Canbisin E	-13.751162603396	396.461	643.256	3.72675e-05	4.09419e-05	0.224779	0.839091	0.594399	0.910253	-0.13566
3176					396.435	666.332	2.01938e-05	2.12544e-05	0.134336	0.91958	0.616278	0.950101	-0.0738474
3178					396.201	638.301	0.000148532	0.000162012	0.668062	0.727858	0.559706	0.916795	-0.125328
3179			(+)-Prosopinine	-1.1930695774407	396.159	314.269	0.000647945	0.000637883	0.161843	0.80617	0.584715	1.01577	0.0225807
3181					395.932	621.274	2.6587e-05	3.61789e-05	0.865978	0.341935	0.384954	0.734876	-0.444428
3182			2-(3'-Methylthio)propylmalic acid	-0.0791249423051165	395.582	223.063	0.0129032	0.0113957	0.504939	0.568099	0.49804	1.13229	0.179247
3183			Deoxynupharidine	-0.792134991378973	395.355	234.185	0.000691757	0.000724826	0.227875	0.759724	0.570237	0.954377	-0.0673687
3187			3alpha,7alpha-Dihydroxy-12-oxo-5beta-cholate	-1.11837858591376	394.803	407.279	0.00179017	0.000175081	2.04737	0.0137791	0.0538087	10.2248	3.35401
3189			7alpha-hydroxy-3-oxochol-4-en-24-oic Acid	-1.03942654613567	394.538	389.268	0.00180696	0.000803201	0.985126	0.063768	0.149577	2.2497	1.16973
3190					394.432	609.363	1.63707e-05	0.000154262	1.48364	0.0460983	0.121805	0.106123	-3.23619
3192			Samandarone	9.84379515441816	393.797	304.23	0.00072008	0.000880293	0.365612	0.507525	0.470631	0.818	-0.289828
3193			(2R,3R)-3-Methylglutamyl-5-semialdehyde-N6-lysine	4.63251128150091	393.698	274.177	0.00422941	0.00422163	0.0574991	0.936829	0.620663	1.00184	0.00265622
3194			Nupharamine	-0.9087683194885	393.652	252.196	0.0108407	0.0117836	0.994832	0.0859311	0.17786	0.91998	-0.120326
3195					393.447	297.253	0.00208212	0.00162771	0.385115	0.295448	0.356921	1.27917	0.35521
3197					393.42	253.199	0.00114325	0.00135427	1.03337	0.0729853	0.162207	0.844185	-0.244368
3198					393.408	540.335	0.000141141	0.000706124	1.31136	0.0433996	0.117036	0.199881	-2.32279
3199					393.394	158.154	0.0360496	0.0335687	1.63976	0.00322768	0.0199503	1.0739	0.102863
3200					393.39	159.157	0.0029669	0.00269182	1.6829	0.00185742	0.0143912	1.10219	0.140375
3203					393.159	254.211	0.00293745	0.00260511	1.08623	0.0530221	0.133202	1.12757	0.17322
3204			Tridecanoylglycine	-1.19418421910378	393.151	272.222	0.0051004	0.00455026	1.27463	0.0323368	0.0956587	1.1209	0.16466
3205					393.139	132.531	0.0244321	0.0196661	0.942375	0.216194	0.304275	1.24234	0.313063
3209					392.921	94.0455	0.194312	0.189254	0.163397	0.896536	0.610259	1.02673	0.0380534
3211			Amidosulfonic acid	11.7447901487519	392.848	97.9918	0.0894926	0.0758377	0.770532	0.351507	0.390259	1.18005	0.238853
3213					392.769	358.227	0.0058258	0.00237486	0.618284	0.536671	0.483818	2.45311	1.29461
3214			Dodecanoylcarnitine	-1.33795473234019	392.462	344.279	0.000222486	0.000614532	1.29367	0.134856	0.234314	0.362041	-1.46577
3217			1-Aminomethylphosphonic acid	21.6074825261689	392.256	112.018	0.0711766	0.0684905	0.206877	0.867687	0.602452	1.03922	0.0554985
3220					392.085	95.0443	0.0261354	0.0283523	0.148894	0.70104	0.550435	0.92181	-0.117458
3230			Deamino-alpha-keto-demethylphosphinothricin	13.7705721278486	390.879	167.013	0.246793	0.245203	0.357506	0.962725	0.627061	1.00648	0.00932237
3234					390.397	240.196	0.0057173	0.00625227	1.01632	0.0820252	0.173368	0.914435	-0.129047
3236					390.322	288.289	0.000642253	0.00073151	1.04786	0.0785721	0.169237	0.877982	-0.187737
3237			Butorphanol	8.84123206781943	390.265	328.23	0.000295931	0.000597191	1.38611	0.0106785	0.0449893	0.495538	-1.01293
3238					390.074	285.253	0.000692804	0.000754974	0.423846	0.543406	0.486933	0.917652	-0.123981
3239			Acrifoline	-10.37791394537	390.061	262.177	0.00172464	0.00169681	0.30255	0.535059	0.483071	1.0164	0.0234694
3240					390.029	241.199	0.000677599	0.000724823	0.589222	0.344367	0.386316	0.934848	-0.0971968
3242			2,3-Dihydroxy-p-cumate	-0.981268615560879	389.636	197.081	0.000393516	0.000221924	1.0924	0.0404628	0.111619	1.7732	0.826356
3244			Nitramine	-1.16076958647948	388.856	170.154	0.00141524	0.00136682	0.502673	0.471189	0.453194	1.03542	0.0502198
3246					388.491	237.571	0.00120018	0.00123133	0.332216	0.547064	0.488609	0.974703	-0.0369648
3247			5-Chloro-2-hydroxy-p-benzoquinone	9.29767090275437	388.484	158.986	0.0144971	0.0125329	1.23999	0.0495741	0.12767	1.15672	0.210037
3248					388.063	550.34	0.00043282	9.13294e-05	0.514199	0.344406	0.386338	4.73911	2.24462
3249					388.031	551.343	6.94445e-05	4.60332e-06	0.673485	0.277864	0.345947	15.0858	3.91511
3250			Acrovestone	0.019569334109703	387.996	555.295	0.000325665	4.75267e-05	0.0987058	0.315486	0.369492	6.85225	2.77658
3251			(-)-Carvone	-0.844612520089438	387.964	151.112	0.00587698	0.00566372	0.00230711	0.799509	0.582699	1.03765	0.0533237
3252					387.935	244.263	0.00198386	0.00175266	0.234943	0.490906	0.462813	1.13191	0.178763
3253			Absinthin	5.34526093695293	387.857	497.292	0.000183936	1.65838e-05	0.807697	0.276746	0.345256	11.0913	3.47136
3254					387.322	156.12	0.0455164	0.0490385	0.411287	0.632083	0.524701	0.928178	-0.107527
3255			Casbene	12.936305169669	387.313	273.261	0.00645286	0.00433627	0.807429	0.174569	0.27076	1.48811	0.573483
3256			(6E,8E)-4,6,8-Megastigmatriene	-1.00407072905662	387.292	177.164	0.000512864	0.000421683	0.552011	0.227329	0.312426	1.21623	0.282417
3257			Fosfomycin	16.5173566497521	387.262	139.018	0.226017	0.289773	0.649119	0.230034	0.314349	0.779979	-0.358493
3258			Sulfamethazine	7.16270600180857	387.238	279.093	0.00223824	0.0015722	1.23864	0.0295326	0.0900634	1.42364	0.509585
3259			Oxidized Latia luciferin	-0.51874871196316	387.187	195.174	0.000497518	0.000361318	1.02048	0.0625386	0.147786	1.37695	0.461481
3262			Ethephon	2.68282132982549	386.961	144.982	0.00996864	0.011945	0.487894	0.270625	0.341425	0.834547	-0.260935
3263			Hydroxyprogesterone caproate	-1.76920028295132	386.894	429.299	0.000373591	0.00035199	0.567194	0.935178	0.620248	1.06137	0.085927
3265					386.566	254.248	0.00108908	0.00232498	2.14654	3.50017e-06	0.000274943	0.468426	-1.09411
3268			Oblongolide	-0.650746739799344	385.917	221.153	0.00162348	0.000322453	2.42015	2.85695e-05	0.0011375	5.0348	2.33194
3269			Lovastatin	-1.58096963743715	385.63	405.263	9.56173e-05	0.000322441	1.51818	0.121841	0.22039	0.296542	-1.75369
3270					385.622	424.305	0.000336467	0.00135102	0.774518	0.28827	0.352242	0.249046	-2.00551
3272			LysoPA(18:0e/0:0)	14.3980877041337	384.969	425.309	6.0099e-05	0.000289431	0.651674	0.27083	0.341555	0.207645	-2.26781
3277					384.293	111.039	0.354731	0.337128	0.290406	0.79622	0.581696	1.05221	0.0734289
3278			Rivastigmine	20.2120946074703	384.245	251.18	0.0225482	0.0153997	1.69802	0.00476774	0.0251973	1.4642	0.550109
3279					384.229	111.541	0.0251642	0.0182189	1.02053	0.0670528	0.154236	1.38122	0.465939
3280			Lysergic acid	-1.0668435729512	384.159	269.128	0.000486503	0.000161001	1.16958	0.0192113	0.0678899	3.02173	1.59538
3281			Esprocarb	-22.0498245860382	384.068	266.151	0.0070966	0.0059375	1.26247	0.0500968	0.128526	1.19522	0.257272
3282					383.991	166.613	0.000953739	0.000794934	1.09631	0.0588122	0.142191	1.19977	0.26276
3283			Fenpropidin	13.4459466845228	383.97	274.257	0.0070823	0.00714292	0.123978	0.958992	0.626152	0.991514	-0.0122949
3284					383.967	174.601	0.0099013	0.00945597	1.07446	0.0794815	0.17034	1.0471	0.0663925
3285			4-Vinylcyclohexene	2.71820540289452	383.958	109.101	0.00872646	0.00986646	0.569512	0.479075	0.457088	0.884458	-0.177135
3286			Casbene	-15.8989299447843	383.901	273.253	0.0483494	0.0476806	0.0391124	0.925621	0.617825	1.01403	0.0200944
3287			6-Hydroxypseudooxynicotine	10.5270929107589	383.84	195.115	0.00242715	0.00229015	0.394972	0.744848	0.565384	1.05982	0.0838211
3288					383.822	229.199	0.115212	0.132602	1.57779	0.00321373	0.0199019	0.868859	-0.202807
3289			11-Hydroxy-9-tridecenoic acid	-0.204302972171888	383.789	229.18	0.0145801	0.0166585	1.72176	0.00148703	0.0126337	0.875238	-0.192252
3291					383.769	228.196	0.855672	0.990759	1.71065	0.00110304	0.0109427	0.863653	-0.211476
3293			2-Propenyl cyclohexanebutanoate	-0.625928453236029	383.693	211.169	0.0323828	0.0378733	1.60941	0.00377757	0.021859	0.855029	-0.225955
3294					383.692	176.151	0.0013742	0.00172093	1.26158	0.0354002	0.10174	0.79852	-0.3246
3295					383.691	230.203	0.00582053	0.00669833	1.50724	0.00576949	0.0287889	0.868953	-0.20265
3296					383.679	212.172	0.00385122	0.00426317	0.990117	0.076067	0.166139	0.903369	-0.146612
3297			1,2,3,4,Tetrahydro-1,5,7-trimethylnapthalene	-0.647629924967173	383.678	175.148	0.0171227	0.0196391	1.75277	0.00102441	0.0105339	0.871866	-0.197821
3299			Phendimetrazine	-0.650501922842421	383.631	192.138	0.00269918	0.00279461	0.187667	0.738601	0.563313	0.965849	-0.0501301
3300			Domoic acid	11.6700922422064	383.61	312.148	0.0015361	0.00101928	1.5156	0.00883237	0.0392041	1.50705	0.591724
3301					383.574	194.162	0.0031902	0.00372825	1.47212	0.00742828	0.0343907	0.855685	-0.224848
3303			Metoprolol	-9.55086063741881	383.464	268.188	0.00686594	0.00624661	1.52415	0.00889427	0.0394081	1.09915	0.136383
3305			Indole	1.71653860748223	383.412	118.065	0.00546444	0.00582902	0.340086	0.520061	0.47636	0.937454	-0.0931801
3308			3-Allyl-1-cyclohexene	0.768198578176048	383.394	123.117	0.0372681	0.0167082	0.716563	0.197801	0.289947	2.23052	1.15738
3309			Mupirocin	2.75264205074171	383.313	501.307	0.0319725	0.140238	1.93596	0.00103116	0.0105702	0.227987	-2.13298
3311			Fexofedine	6.62991942159434	383.19	502.299	0.00252955	0.0116141	1.92131	0.000750669	0.00887284	0.217801	-2.19892
3312					383.11	502.311	0.0030422	0.0143028	1.88942	0.00122034	0.0115099	0.2127	-2.23311
3316					382.887	503.302	0.000857184	0.00451972	1.70637	0.000569014	0.00765787	0.189654	-2.39856
3317			Atractyloside D	-11.4001382075552	382.862	563.3	0.000686697	0.00315956	1.73128	8.53467e-05	0.00246806	0.217339	-2.20198
3318			Tetragastrin	1.84385293476704	382.823	597.25	0.000606068	0.00281946	1.69963	5.50373e-05	0.00181267	0.214959	-2.21786
3320			Fosinopril	-11.2935581708968	382.536	564.302	0.000155787	0.000994122	1.87533	0.00336298	0.0204109	0.156708	-2.67385
3321			Pateamine	17.099094797276	382.521	556.33	0.000135672	0.000188373	0.738895	0.549583	0.489757	0.72023	-0.473471
3323			4-Hydroxy-17beta-estradiol-2-S-glutathione	-11.3976802115042	382.401	594.241	2.42883e-05	0.000155874	1.37237	0.0412797	0.113151	0.15582	-2.68204
3326			Blumenol C O-[rhamnosyl-(1->6)-glucoside]	-5.59387637963633	382.272	519.277	0.000168688	0.0011018	1.88639	0.000522215	0.00731795	0.153102	-2.70744
3327			Physangulide	-1.49445066741095	382.258	523.289	0.00611989	0.0147486	1.82149	0.000393017	0.00622178	0.414948	-1.269
3329					382.258	999.6	0.00250028	0.0232202	1.69494	0.00915415	0.0402566	0.107677	-3.21522
3330			5-Oxo-delta-bilirubin	-7.41979783282323	382.252	599.246	9.22461e-05	0.000964873	2.01787	0.000391618	0.00621143	0.0956044	-3.38678
3331					382.238	538.25	0.00746835	0.0232092	1.9767	0.000389291	0.00619413	0.321784	-1.63584
3334			Physalolactone	23.8666161412962	382.193	539.253	0.00193185	0.00650134	2.00606	0.000385214	0.00616356	0.297147	-1.75075
3335					382.193	580.28	0.000678773	0.00209214	1.64733	0.00387469	0.0221829	0.324439	-1.62398
3337			Deserpidine	12.3489489348238	382.116	579.277	0.00305736	0.00778018	1.6612	0.000833629	0.00941136	0.392968	-1.34752
3339					382.093	484.288	0.000757181	0.00258612	1.7234	0.00212069	0.0155766	0.292786	-1.77208
3340			1-Stearoylglycerophosphoserine	-10.2515410570225	382.01	524.293	0.000252525	0.00117356	1.77297	3.81823e-05	0.00138856	0.21518	-2.21639
3342					381.937	545.361	0.000108418	0.00127727	1.8947	0.00784242	0.0358392	0.0848826	-3.55839
3346					381.8	422.243	0.00170313	0.00261684	0.618623	0.240954	0.321893	0.650834	-0.619637
3348					381.767	292.645	0.00103153	0.00234197	1.31178	0.00495642	0.0258051	0.440456	-1.18293
3350			Taurolithocholate	-17.0701383193995	381.675	484.301	0.00109292	0.00317225	1.57714	0.00761245	0.0350395	0.344527	-1.53731
3354			LysoPC(20:3(5Z,8Z,11Z))	16.753720581933	381.539	546.365	0.000982214	0.000916166	0.383947	0.503439	0.468733	1.07209	0.100429
3357					380.969	302.215	0.00479146	0.00435692	0.567581	0.590149	0.507559	1.09973	0.137155
3360			Fusicoccin H	2.8526765852889	380.807	483.297	0.0136248	0.0342106	1.74802	0.00359021	0.0212141	0.398263	-1.32821
3361			1-Oleoylglycerophosphoserine	6.56577873386893	380.807	522.286	0.0187328	0.0520339	1.97216	0.000115309	0.00299013	0.360012	-1.47388
3362					380.735	456.331	0.000667286	0.000540814	0.272804	0.690058	0.546525	1.23385	0.303173
3363					380.49	158.154	0.00346279	0.00317445	1.11428	0.0443159	0.118677	1.09083	0.125427
3366					380.3	244.227	0.000816683	0.000748247	0.19861	0.67396	0.540668	1.09146	0.126261
3369			Gyromitrin	3.32283153641917	379.639	101.071	0.0698672	0.0304888	1.26066	0.0551646	0.13656	2.29157	1.19633
3370			Furmecyclox	-0.917481135909839	379.562	252.159	0.00122764	0.000771264	1.10628	0.0514691	0.130744	1.59172	0.67059
3374					379.074	111.522	0.0168093	0.0186421	0.620078	0.596607	0.510279	0.901686	-0.149303
3376			4-Methylthio-2-oxobutanoic acid	-23.2819441505246	378.332	149.023	0.00684044	0.00624787	0.0573742	0.585995	0.505793	1.09484	0.130725
3378			2,3-Dihydro-2,3-dihydroxy-4-(4-hydroxyphenyl)-1H-phenalen-1-one	-0.987192113361541	378.048	307.096	0.0022219	0.00207868	0.458123	0.334264	0.380594	1.0689	0.0961277
3379			alpha-CEHC-glucuronide	6.75826567216872	377.985	180.044	0.0327926	0.0330983	0.13923	0.843174	0.595569	0.990765	-0.0133851
3382					377.916	199.988	0.0270601	0.0171157	1.33829	0.0387638	0.10837	1.58101	0.660844
3383					377.897	125.986	0.0304553	0.0292849	0.647444	0.271723	0.342119	1.03996	0.0565317
3384			O-Ureido-L-serine	0.832459920926802	377.828	164.067	0.0257258	0.027424	0.582956	0.459725	0.44742	0.938076	-0.092224
3385					377.815	102.536	0.111576	0.115899	0.190086	0.859257	0.600112	0.9627	-0.0548424
3386			1-Aminomethylphosphonic acid	21.6858205002737	377.808	112.018	0.0770653	0.0660073	0.142047	0.47402	0.454599	1.16753	0.223457
3388			p-Aminobenzamidine dihydrochloride	-5.01913460169454	377.661	208.039	0.0268396	0.0286897	0.605544	0.324179	0.37471	0.935513	-0.0961703
3389			Corticosterone	-0.930776995456383	377.649	347.221	2.89114e-05	0.000642853	2.31489	0.00135982	0.0121269	0.0449736	-4.47478
3390			Deamino-alpha-keto-demethylphosphinothricin	13.851295373385	377.645	167.013	0.206572	0.212789	0.392385	0.633811	0.525382	0.970783	-0.0427795
3391			Bis(2-chloro-1-methylethyl)ether	2.67417201431862	377.645	171.034	0.00801246	0.00663808	0.106613	0.322293	0.373589	1.20705	0.27148
3392					377.629	168.016	0.0108035	0.01083	0.0421216	0.963925	0.627353	0.997558	-0.0035268
3393					377.606	104.031	0.0309348	0.0328783	0.425733	0.572133	0.499808	0.940888	-0.0879057
3394					377.582	122.547	0.350334	0.345565	0.315724	0.921193	0.616693	1.0138	0.0197751
3398					377.444	139.988	0.0208136	0.0209659	0.125926	0.905436	0.612606	0.992738	-0.0105146
3400					377.335	123.04	0.0477042	0.0572656	0.647156	0.381733	0.406162	0.833035	-0.263552
3401			Metenamine	-1.1439251447223	377.256	141.113	0.136812	0.129775	0.431947	0.405975	0.419083	1.05423	0.0761834
3403			Calcium L-aspartate	6.22431791433186	377.095	171.993	0.0210257	0.0145679	1.08221	0.0627888	0.148153	1.44329	0.529361
3404					377.078	290.269	0.00176212	0.00176519	0.0489462	0.949174	0.623741	0.998261	-0.00251156
3406			2-Cyanopyridine	-19.9000215307704	376.927	105.043	0.0273741	0.0272534	0.0398153	0.917404	0.615718	1.00443	0.00637329
3407			Saccharin	-18.7561954656631	376.69	184.003	0.0509349	0.0494464	0.265784	0.642954	0.528952	1.0301	0.0427891
3408			Butopyronoxyl	-11.3011466187775	376.633	227.125	0.000332417	0.000369725	0.670083	0.593903	0.509144	0.89909	-0.153462
3412			Radium-224	8.31682758514693	376.259	225.029	0.0356301	0.0374109	0.419043	0.490178	0.462465	0.952401	-0.0703592
3413			Fumitremorgin A	-10.0428885254289	376.131	580.296	8.07744e-05	5.91814e-05	0.4545	0.368583	0.399367	1.36486	0.448753
3417					375.942	231.251	0.00105617	0.00104586	0.0628765	0.868415	0.602653	1.00986	0.0141501
3418			Acrimarine N	19.7858762124551	375.853	558.223	3.24019e-05	4.60332e-06	1.36738	0.0214082	0.0729427	7.03881	2.81533
3420					375.685	319.303	0.000867632	0.00101828	1.23828	0.0276895	0.0862042	0.852059	-0.230974
3423					375.305	344.212	0.0022176	0.000863578	0.657344	0.526842	0.479401	2.56793	1.3606
3424			3alpha,7alpha-Dihydroxy-12-oxo-5beta-cholate	-0.961381496050192	375.266	407.279	0.000873945	0.00396165	0.0928755	0.390257	0.410589	0.220601	-2.18049
3429					374.974	285.29	0.0307332	0.031545	0.820303	0.181701	0.276823	0.974266	-0.0376127
3431					374.901	286.293	0.00522498	0.00525532	0.170221	0.851406	0.597907	0.994226	-0.00835371
3433					374.557	301.285	0.00152435	0.0015437	0.0932538	0.81929	0.588629	0.987461	-0.018205
3436			Cetraxate	24.0289670985086	374.245	306.177	0.00232111	0.000649516	1.61338	0.00704442	0.0330735	3.5736	1.83738
3437					374.202	817.581	0.00162373	2.95475e-05	1.51354	0.0340861	0.0991299	54.9531	5.78013
3438			Chenodeoxycholate	-24.9820967024477	374.19	393.29	0.00282914	0.000322055	1.91073	0.00668192	0.0319074	8.78466	3.13499
3443			Promacyl	5.76735070239563	374.139	278.177	0.00195316	0.000360878	1.80612	0.00466232	0.0248497	5.41225	2.43623
3445					374.098	287.66	0.000571185	7.32667e-05	1.43532	0.0217967	0.0737989	7.79598	2.96273
3446					374.09	109.522	0.0190979	0.0224156	0.976336	0.188329	0.282316	0.851992	-0.231087
3447					374.075	294.651	0.00293224	0.000791368	1.4743	0.00775984	0.0355533	3.70528	1.88958
3450					374.044	372.261	0.000294334	0.00160783	0.131086	0.328585	0.377303	0.183062	-2.44959
3454			Digeranyl	14.041684661673	373.875	275.277	0.00482191	0.00504873	0.780596	0.216492	0.304498	0.955074	-0.066315
3457			Psychotrine	24.2391868567684	373.829	465.286	0.0224264	0.021332	0.00438331	0.864205	0.601489	1.0513	0.0721808
3458					373.756	264.645	0.000117984	0.000955747	0.316486	0.277533	0.345743	0.123447	-3.01804
3459			Fortimicin AP	22.5633350536064	373.756	335.236	0.00014378	0.00138491	0.214498	0.298189	0.358687	0.103819	-3.26786
3461					373.729	277.675	0.00500269	0.00156295	1.60049	0.00570132	0.0285455	3.20079	1.67843
3462					373.729	285.664	0.0421878	0.0130898	1.68528	0.00517631	0.0266136	3.22296	1.68839
3463			LysoPC(14:1(9Z))	-6.01911432326649	373.692	466.29	0.00212291	0.00275391	0.746769	0.351502	0.390256	0.770872	-0.375437
3464					373.658	284.656	0.000192361	0.00102343	0.0507375	0.346495	0.3875	0.187957	-2.41153
3465					373.635	466.277	0.00188704	0.00264299	0.943698	0.288539	0.352402	0.71398	-0.486045
3468					373.537	517.331	0.0501601	0.0393489	0.232957	0.427256	0.430327	1.27475	0.350214
3469					373.524	534.273	0.00452761	0.00147881	1.7697	0.000596714	0.00784667	3.06165	1.61431
3470			N-Monodesmethyl-rizatriptan	-1.56444314614323	373.501	286.166	0.0133279	0.00415358	1.63765	0.00581056	0.0289348	3.20877	1.68202
3472			7alpha-hydroxy-3-oxochol-4-en-24-oic Acid	-1.01093209591879	373.428	389.268	0.00642397	0.0195662	0.515548	0.365104	0.397547	0.328319	-1.60683
3473			Levomethadyl acetate	21.2255033765989	373.349	354.25	0.000875901	0.00394244	0.476466	0.326648	0.376167	0.222172	-2.17025
3474					373.332	353.247	0.00313244	0.0150354	0.40662	0.318629	0.371394	0.208337	-2.26301
3475			Sanmycin A	1.29386540440372	373.325	390.272	0.00144728	0.00483887	0.42529	0.360089	0.394892	0.299094	-1.74133
3476					373.242	392.287	0.0225006	0.00664011	1.6721	0.011231	0.0466409	3.38859	1.76069
3477			Dimepiperate	5.07735876015365	373.238	264.143	0.000718493	0.00347225	0.543463	0.283473	0.349369	0.206924	-2.27283
3478			Cephaeline	-19.654376096021	373.14	467.281	0.000493511	0.000819445	0.922707	0.197526	0.289728	0.60225	-0.731565
3479			Retapamulin	7.70564035951236	373.14	518.334	0.0143248	0.00955762	0.499534	0.166552	0.264047	1.49878	0.583788
3481			Cucurbitacin F	10.2108817182991	372.91	519.337	0.00125708	0.00102693	0.371349	0.538347	0.484597	1.22411	0.291736
3482			Demethylalangiside	21.1373774250285	372.837	492.197	0.00040572	0.000504824	0.82073	0.23458	0.317531	0.803687	-0.315295
3485			Clocapramine dihydrochloride	-21.6585157713321	372.637	553.214	5.3374e-05	4.13795e-05	0.483703	0.58603	0.505808	1.28987	0.367222
3487			Amidosulfonic acid	11.7200715134288	372.57	97.9918	0.0782712	0.0936514	0.198873	0.350464	0.389688	0.835772	-0.258819
3489			(S)-Norcoclaurine	11.9046238762477	372.344	272.131	0.000203307	0.00014583	0.292522	0.437842	0.43601	1.39414	0.479376
3493					371.933	271.274	0.00251	0.00245699	0.360398	0.592112	0.508389	1.02158	0.030797
3494					371.874	520.27	0.000760139	0.00265975	1.59003	0.0256668	0.0820918	0.285794	-1.80695
3495			Lythramine	6.32983538203489	371.851	480.278	0.00351634	0.00998914	1.75157	0.00759015	0.0349613	0.352017	-1.50628
3496			N-Lauroylglycine	-0.924957652870963	371.734	258.206	0.000835349	0.000773049	0.582939	0.250002	0.327893	1.08059	0.11182
3497			Labienoxime	-0.792020653274143	371.623	210.185	0.00570626	0.00540639	0.886406	0.103711	0.19909	1.05547	0.0778805
3498			Asperlicin	10.3249649884273	371.515	536.235	7.69836e-05	0.000938523	2.01095	0.00216631	0.0157696	0.0820263	-3.60777
3501			Callicarpone	-1.26160332308523	370.63	333.206	4.76898e-05	0.00320506	2.44119	7.15721e-06	0.000475267	0.0148795	-6.07053
3502			1-Palmitoylglycerophosphocholine	21.1271540654614	370.175	497.358	7.21075e-06	0.000173092	1.30628	0.282719	0.348913	0.0416586	-4.58524
3504			Malformin	11.6620047909273	370.054	530.253	0.00178142	6.6673e-05	2.16628	0.000282773	0.00526468	26.7187	4.73978
3505			Dynorphin A (6-8)	14.0923358357495	370.036	444.31	1.4679e-05	0.000261863	1.05663	0.230002	0.314326	0.056056	-4.15699
3506					369.912	462.321	0.000660974	0.00157574	1.37692	0.0165568	0.0613396	0.419468	-1.25337
3507					369.759	480.332	0.00231356	0.00475426	1.00916	0.194615	0.287389	0.486628	-1.03911
3508			Borreverine	4.76881462410979	369.613	481.335	0.000504049	0.00168177	1.5387	0.0285136	0.0879434	0.299713	-1.73834
3509			3-Hydroxyhexadecadienoylcarnitine	-1.21071859286616	369.446	412.305	0.000363361	0.000769798	1.10135	0.205391	0.295983	0.472021	-1.08308
3510			Dimethisterone	-1.02243353089651	369.421	341.247	0.000963219	0.00122274	0.699151	0.682927	0.543949	0.787756	-0.344179
3511			Pregnenolone acetate	-1.3363927366937	369.263	359.258	0.00157489	0.00178927	0.885526	0.81564	0.587548	0.880188	-0.184116
3513			Ajaconine	21.2102999838736	369.222	360.261	0.000287963	0.000262664	0.906741	0.911438	0.614173	1.09632	0.132664
3515					368.735	414.284	0.000158658	0.000282814	1.10774	0.185131	0.279688	0.561	-0.833927
3516			Delcosine	-15.3549827267744	368.441	454.273	0.00333807	0.0020422	1.27642	0.0454281	0.120639	1.63454	0.708886
3518			Euglobal III	-6.74691490292046	368.392	455.276	0.000673245	0.000211297	1.19711	0.0244059	0.0794125	3.18625	1.67186
3519					367.894	156.12	0.0243732	0.0420046	0.915951	0.0147563	0.0565467	0.580251	-0.785251
3520			Ajugalactone	5.76339209971907	367.666	517.283	0.00049063	0.00112632	0.226265	0.276465	0.345082	0.435605	-1.19891
3523			2-(3'-Methylthio)propylmalic acid	0.0362609105666499	367.606	223.063	0.0129685	0.0138383	0.0151597	0.707486	0.552699	0.937149	-0.0936498
3525			Flavidulol C	-1.79085865690491	367.569	515.315	0.00170423	0.0016711	0.560629	0.957391	0.625761	1.01983	0.0283245
3526					367.551	464.254	0.000298376	0.000132936	0.34654	0.185493	0.279988	2.24451	1.1664
3527			N-Acetylleukotriene E4	15.5481249882437	367.551	482.265	0.00106233	0.000567679	0.0814692	0.188108	0.282136	1.87135	0.904081
3528					367.551	499.272	0.000307978	0.000752256	1.14558	0.081244	0.172447	0.409406	-1.28839
3531			Terpendole K	-8.51692089300681	367.395	518.286	6.58319e-05	4.49295e-05	0.489658	0.654128	0.533243	1.46523	0.551122
3532					367.368	534.309	0.000103005	0.000167596	0.492968	0.604711	0.51365	0.614601	-0.702277
3534			Caryoptin	7.39088844799258	367.076	493.247	0.000500269	0.000214706	0.859994	0.265966	0.338451	2.33002	1.22034
3535			Boschnialactone	-1.2463245997202	367.052	155.106	0.00909442	0.00891554	0.180356	0.652482	0.532615	1.02006	0.0286598
3537					366.026	226.18	0.0144713	0.0131551	0.97616	0.121917	0.220475	1.10006	0.137576
3538			Nuatigenin	1.05197983175493	365.937	431.316	0.000444476	0.000745028	0.606882	0.314809	0.36908	0.596589	-0.745191
3540			3-Ethoxyandrosta-3,5-dien-17beta-ol propanoate	-1.00199763117015	365.676	373.273	0.0375576	0.0176973	1.50385	0.0369572	0.104827	2.12222	1.08558
3541					365.383	191.164	0.00141344	0.00132057	0.678169	0.711688	0.554162	1.07032	0.0980418
3542			Cucurbic acid	-12.1995066635587	365.375	213.146	0.00360242	0.00343586	0.372992	0.773912	0.574766	1.04848	0.0682953
3543			Isolobinine	11.226290506062	365.322	288.199	0.000333316	4.2982e-05	1.50296	0.019466	0.0684949	7.75477	2.95508
3545			Ethylketocyclazocine	10.2463283181175	364.795	300.199	0.00237028	0.00127204	0.9273	0.104373	0.199915	1.86337	0.897913
3546			N-Octanoyl-L-homoserine lactone	-0.310586157932948	363.532	228.159	0.00109801	0.00156117	1.33766	0.0284841	0.0878813	0.703323	-0.507741
3549			Lovastatin	-1.27299718776243	362.44	405.263	0.000909381	0.00122926	0.338342	0.615213	0.51795	0.739779	-0.434834
3550			Corticosterone	-0.957710846281201	362.286	347.221	0.00338137	0.00414946	0.674747	0.3881	0.409478	0.814893	-0.295318
3553			Myxalamid D	20.8247353559118	361.988	374.277	0.0118186	0.00452614	1.56484	0.0559345	0.13776	2.61119	1.38471
3554			Cetraxate	23.959840993044	361.959	306.177	0.00144388	0.000541759	1.55608	0.084286	0.175991	2.66517	1.41423
3556			Na,Na-Dimethylhistamine	-24.4290870454063	361.836	140.115	0.00109195	0.00074637	1.09383	0.0674657	0.154809	1.46301	0.548937
3557			6,9,12,15,18,21-Tetracosahexaenoic acid	-13.9013981133332	361.731	356.266	0.0037284	0.00158966	1.49435	0.132632	0.232011	2.34541	1.22984
3558			Bufadienolide	-1.30268621073639	361.684	355.263	0.0165114	0.00634814	1.57201	0.0748913	0.164655	2.60099	1.37906
3560			No-2,6-diel	-1.37754294036509	361.524	139.112	0.012224	0.0072239	0.910101	0.0959088	0.189771	1.69216	0.758868
3561					361.423	760.289	5.95909e-05	8.38332e-05	0.221592	0.533128	0.482202	0.710827	-0.492429
3562			Lycoflexine	11.3900968064167	361.398	276.199	0.00312542	0.00415855	0.933165	0.150134	0.249327	0.751565	-0.41203
3564					361.242	759.286	0.000354611	0.000453024	0.319466	0.577014	0.501933	0.782765	-0.353349
3569					360.988	273.65	0.000266972	0.000110728	0.141268	0.468575	0.45189	2.41105	1.26966
3570			Oxethazaine	0.122274460338739	360.777	468.322	5.70341e-05	0.000299622	1.00484	0.106813	0.202919	0.190353	-2.39325
3571					360.528	504.262	5.13058e-05	0.0003838	1.80123	0.0791671	0.16996	0.133679	-2.90316
3573					360.467	293.661	0.00218336	0.00042902	0.115764	0.262331	0.336094	5.08916	2.34743
3574					360.467	431.298	0.000231383	0.000505338	1.0851	0.139191	0.238713	0.457879	-1.12696
3575					360.467	488.298	0.000598263	0.00108718	1.30614	0.240062	0.32129	0.55029	-0.861736
3576			Adlupone	-9.02605406805938	360.438	483.343	0.000205539	0.000910651	1.58253	0.0329097	0.0967609	0.225706	-2.14749
3577			Benzethonium chloride	17.2824708377263	360.396	448.305	0.00175195	0.00302927	0.918339	0.126444	0.22544	0.578341	-0.790009
3578			2,2-Dimethyl-8-prenylchromene 6-carboxylic acid	-1.05234892042117	360.341	273.148	0.0013178	0.000897714	1.08289	0.63509	0.525884	1.46795	0.553801
3579			5,8-Epoxy-5,8-dihydro-3-hydroxy-8'-apo-b,y-carotenal	8.47428345893016	360.322	449.309	0.000173108	0.000685247	1.54696	0.0462189	0.122014	0.252621	-1.98495
3580			Cholesterol sulfate	1.05751791351683	360.322	467.319	0.00126687	0.00330586	1.48323	0.02385	0.0782082	0.383218	-1.38376
3581					360.318	430.295	0.000975087	0.00243278	1.37119	0.0285164	0.0879494	0.400811	-1.31901
3583			Biochanin A-beta-D-glucoside	-0.784070830086146	359.476	447.128	0.0051891	0.00523712	0.203062	0.684662	0.544578	0.990831	-0.0132897
3585			{3,7,15-trihydroxy-16,17-dimethoxy-9-oxotricyclo[12.3.1.1nonadeca-1(17),2,4,6(19),14(18),15-hexaen-8-yl}oxidanesulfonic acid	-13.1034483077151	359.427	469.11	0.00252694	0.00251384	0.129823	0.942933	0.622191	1.00521	0.00750135
3586					359.42	263.554	0.00143717	0.0014609	0.322421	0.688297	0.545892	0.983755	-0.0236295
3587			Umbelliferone	-1.26930364872893	359.413	163.039	0.00428878	0.0044145	0.175455	0.706209	0.552252	0.971521	-0.0416822
3588			Pencozole	-13.9414701358886	359.405	284.068	0.00134267	0.0012992	0.425402	0.529371	0.480524	1.03346	0.0474862
3589			Peonidin 3-rhamnoside	-11.2373840637112	359.405	448.131	0.00102445	0.00102927	0.0699659	0.942474	0.622077	0.995314	-0.0067763
3590					359.324	430.121	0.00136308	0.0012918	0.890677	0.187672	0.28178	1.05518	0.0774926
3591			Rosuvastatin 5 S-lactone	-22.3854808212237	359.229	464.155	0.000244152	0.000297769	0.915807	0.362383	0.396111	0.819937	-0.286414
3593			Tropacocaine	12.8726968901485	358.783	246.152	0.00621174	0.00422025	0.762416	0.152803	0.251814	1.47189	0.557667
3596			Scytalone	-0.182552614524312	358.541	195.065	0.000841555	0.00063404	0.628724	0.33968	0.383683	1.32729	0.408485
3597					358.53	214.18	0.0161512	0.0164133	0.206785	0.717105	0.556035	0.984028	-0.0232283
3598			Stovaine	-11.1012172963592	358.522	236.162	0.00313931	0.00285879	1.30598	0.0389805	0.108789	1.09813	0.135047
3599					358.488	259.238	0.00131428	0.00155445	0.764032	0.301556	0.360836	0.845497	-0.242128
3601					358.005	232.191	0.00593272	0.00571327	0.859802	0.19914	0.291015	1.03841	0.0543784
3603			2S-Amino-tridecanoic acid	-1.14706241859459	357.951	230.211	0.0012849	0.00146552	0.619547	0.232517	0.316095	0.876751	-0.189762
3607			O-Decanoyl-L-carnitine	-1.33692708436521	357.418	316.248	0.000462027	0.000868993	1.38292	0.022486	0.0752917	0.531682	-0.911366
3609					357.118	498.288	0.00403732	0.00805526	1.17705	0.155828	0.254587	0.501203	-0.996532
3610			Mediol	-0.920765378642675	357.104	175.075	0.00189959	0.00179162	0.779287	0.279681	0.347063	1.06027	0.084427
3611			Ancitabin hydrochloride	-16.154669368212	356.851	262.055	0.00210706	0.00214333	0.215378	0.648905	0.531247	0.983075	-0.0246265
3613			rbomycin	-1.13113383858131	356.846	510.342	7.96677e-05	0.000253478	0.760284	0.218588	0.306061	0.314299	-1.66979
3623			Cassaidine	-1.26412046447151	355.637	408.31	0.00150823	9.45594e-05	1.37665	0.0184014	0.0659309	15.9501	3.99549
3629					355.184	506.278	0.00207939	0.000235288	1.20043	0.0149312	0.0570268	8.83762	3.14366
3636					354.123	428.3	0.000260766	0.000172239	0.101121	0.458226	0.446655	1.51398	0.598347
3656					353.05	315.133	0.00143591	0.00144794	0.15622	0.971725	0.629235	0.991693	-0.0120348
3657					353.029	156.12	0.0263349	0.0225391	0.87037	0.203869	0.294783	1.16841	0.224545
3659			Neamine	6.35798876232628	352.85	323.195	0.00099204	0.000474184	1.241	0.101703	0.19657	2.0921	1.06495
3660			Arginyl-Phenylalanine	11.4746980473739	352.668	322.191	9.11451e-05	0.000891189	0.384911	0.32227	0.373576	0.102274	-3.28949
3661					352.478	111.541	0.0225996	0.021484	0.355834	0.767451	0.572715	1.05193	0.0730399
3662			(2R,3R)-3-Methylornithinyl-N6-lysine	-12.1404122529326	352.391	275.204	0.000251075	0.000417681	1.01251	0.125603	0.224527	0.601117	-0.734283
3663			11-Dehydrocorticosterone	-0.645173367882224	352.369	345.206	0.000564825	0.000459403	0.443887	0.526246	0.479135	1.22948	0.298043
3664			2,6-Dimethoxy-4-propylphenol	-0.660360265711289	351.932	197.117	0.00229292	0.00291275	1.39834	0.0220963	0.0744517	0.787201	-0.345196
3665			Sulcatone	0.0704239421108167	351.921	127.112	0.00297742	0.00229111	1.10907	0.0860087	0.177947	1.29956	0.378018
3667			(-)-Jasmonic acid	-0.805327527921221	351.895	211.133	0.00217525	0.00280406	1.24356	0.0918186	0.184804	0.77575	-0.366336
3668			Diisopropyl phthalate	-10.7052105046004	351.892	251.125	0.00276066	0.00385362	1.27263	0.117089	0.21505	0.71638	-0.481204
3670			Heptanoylcarnitine	-1.25581885935006	351.862	274.201	0.00273024	0.0051933	1.84868	0.000155411	0.00363226	0.525724	-0.927622
3671			Isovalerylcarnitine	-0.807285945274741	351.835	246.17	0.00227453	0.00351967	1.49166	0.0166912	0.0616849	0.646233	-0.629874
3673			Traumatic acid	-0.720337167099292	351.731	229.143	0.00244351	0.00362827	1.42966	0.0349358	0.100824	0.673465	-0.570326
3675			5-Oxo-1,2-campholide	-2.41367847329136	351.106	183.101	0.00195144	0.00191932	0.123789	0.806426	0.584792	1.01674	0.0239444
3676			4,5-Dihydrovomifoliol	-0.949440181208069	351.036	227.164	0.00144221	0.0116596	1.82087	0.00425446	0.0234508	0.123693	-3.01516
3678			(8E,15E)-1,8,15-Heptadecatriene-11,13-diyne	16.8526052221651	350.851	227.183	0.0175214	0.0158079	0.91496	0.10132	0.196089	1.1084	0.14848
3679					350.805	198.185	0.00623019	0.0056066	1.0214	0.0732502	0.162551	1.11122	0.152149
3680					350.803	182.599	0.00354864	0.00309337	1.19591	0.0485012	0.125892	1.14718	0.198087
3681					350.803	226.18	0.134089	0.122033	0.924903	0.0981779	0.192454	1.0988	0.135928
3682			N-Undecanoylglycine	-0.835989210133194	350.803	244.191	0.147762	0.137938	0.940975	0.0919192	0.184928	1.07122	0.0992585
3683			Falcarinol	15.7188058121423	350.803	245.194	0.0196324	0.0182104	0.975198	0.0830761	0.174595	1.07809	0.108473
3684			1,3-Diisopropylbenzene	-1.07330764180413	350.801	163.148	0.00151979	0.00132097	0.756864	0.18231	0.277335	1.15051	0.202271
3685			Mequitazine	19.1767918307021	350.797	323.164	0.00194103	0.00164506	1.66411	0.00340294	0.0205437	1.17991	0.238678
3686			Tributyl phosphate	13.6854121827021	350.791	267.176	0.00413042	0.0035869	0.715538	0.165584	0.263216	1.15153	0.203552
3687			Rimantadine	-0.924680912909804	350.786	180.175	0.00365685	0.00330098	0.817464	0.136975	0.236478	1.10781	0.147708
3688			Kaur-16-en-18-ol	-15.0895647284212	350.786	289.248	0.00952087	0.0130225	1.41129	0.0135505	0.0532008	0.73111	-0.45184
3689			Luciduline	-0.36842767720523	350.764	208.17	0.00162584	0.00138956	1.34621	0.0225673	0.0754655	1.17004	0.226562
3690				-0.545177925768536	350.753	245.175	0.00161203	0.00140671	0.977164	0.0915466	0.184468	1.14596	0.196553
3691			Dimizene	0.346473782214636	350.753	282.146	0.000778447	0.000800471	0.160869	0.812906	0.586734	0.972486	-0.0402508
3692			17a-Aza-D-homoandrost-5-en-3beta-ol	12.8806508145715	350.752	290.252	0.00122436	0.0018446	1.50323	0.00793405	0.036159	0.663753	-0.591282
3694			(3Z,6Z,9Z)-3,6,9-Dodecatrien-1-ol	-0.845945610298928	350.731	181.159	0.00138284	0.00127709	0.504692	0.30541	0.363268	1.08281	0.114779
3696					350.697	228.186	0.000688488	0.000559282	0.831785	0.226619	0.311918	1.23102	0.299855
3697			Dinotefuran	-8.66049400160586	350.67	203.112	0.000420326	0.000382979	0.128069	0.650761	0.531958	1.09752	0.134242
3698					350.635	246.197	0.000996302	0.000902647	0.878007	0.151723	0.250812	1.10376	0.14242
3699			Methyleugenol	-0.902226071654396	350.554	179.107	0.00259463	0.00305239	1.37823	0.0353024	0.101548	0.85003	-0.234414
3700			Cetylpyridinium chloride	-15.1684881066653	350.549	358.282	0.000200107	0.000308	0.660567	0.570834	0.49924	0.649699	-0.622157
3701			Mycalamide A	-10.556016869642	350.466	504.275	5.04714e-05	0.00135483	2.12123	0.0208351	0.0716598	0.037253	-4.7465
3702			Testolate	-1.12089614640841	350.442	321.206	0.000155568	0.000489689	1.83136	0.00154119	0.0128352	0.317686	-1.65433
3704					350.207	107.967	0.0124791	0.00742744	0.77491	0.0989724	0.193382	1.68014	0.748582
[truncated: 3,011 more rows]
