# Supplementary material for: Caloric restriction remodels the hepatic chromatin landscape and bile acid metabolism by modulating the gut microbiota
Source: Genome Biol. 2023 Apr 30;24:98. doi: 10.1186/s13059-023-02938-5 (PMC10150505; doi:10.1186/s13059-023-02938-5)
Supplement: Supplementary file 6 — Additional file 6. Differentially identified BAs in livers (AL vs CR). [file 13059_2023_2938_MOESM6_ESM.xlsx]

## Sheet: Additional file 6  
Additional file 6: Differentially identified BAs in livers(AL vs CR)
id	compound name	MEAN A	MEAN B	VIP	P-VALUE	Q-VALUE	FOLD CHANGE	LOG_FOLDCHANGE
1	Taurolithocholic acid	155.105	429.932	1.1555	0.00304502	0.00698877	0.360767	-1.47086
2	Tauroursodeoxycholic acid	20310.9	21256.4	0.309749	0.914977	0.355489	0.955517	-0.0656458
3	Taurohyodeoxycholic acid	4380.73	7137.13	0.994503	0.101749	0.0695567	0.613794	-0.704173
4	Taurochenodeoxycholic acid	12449.5	11635.6	0.0343126	0.807513	0.327407	1.06994	0.0975335
5	Taurodeoxycholic acid	12402.2	72357	1.452	0.00393449	0.00698877	0.171404	-2.54453
6	Tauro alpha-Muricholic acid	59261.9	74960.7	0.554313	0.52224	0.239437	0.790573	-0.33903
7	Tauro beta-Muricholic acid	170664	216464	0.612374	0.578909	0.258697	0.788417	-0.342969
8	Taurocholic acid	247465	594408	1.14959	0.0124255	0.0148007	0.416322	-1.26423
9	Allolithocholic acid	40.4749	1.54144	0.990941	0.122368	0.0782378	26.2578	4.71468
10	Ursodeoxycholic acid	463.214	38.091	1.49347	0.0043723	0.00698877	12.1607	3.60416
11	Hyodeoxycholic acid	612.466	1.54144	1.33708	0.0161494	0.017209	397.334	8.63421
12	Deoxycholic acid	37.2593	383.631	0.976177	0.0808581	0.0594429	0.097123	-3.36404
13	7-Ketodeoxycholic acid	961.37	3521.65	0.175125	0.323933	0.163371	0.272989	-1.87309
14	alpha-Muricholic acid	4009.23	2279.92	0.902825	0.286405	0.150356	1.7585	0.814344
15	beta-Muricholic acid	9125.37	1992.42	1.33211	0.0267907	0.0244702	4.58005	2.19536
16	Cholic acid	5034.2	20181.8	0.611816	0.203522	0.117463	0.249443	-2.00322
17	Glycocholic acid	213.076	847.334	1.23239	0.0031948	0.00698877	0.251467	-1.99156
