# Supplementary material for: Caloric restriction remodels the hepatic chromatin landscape and bile acid metabolism by modulating the gut microbiota
Source: Genome Biol. 2023 Apr 30;24:98. doi: 10.1186/s13059-023-02938-5 (PMC10150505; doi:10.1186/s13059-023-02938-5)
Supplement: Supplementary file 7 — Additional file 7. Differentially identified BAs in livers (HFD vs HFDR). [file 13059_2023_2938_MOESM7_ESM.xlsx]

## Sheet: Additional file 7
Additional file 7: Differentially identified BAs in livers (HFD vs HFDR)
id	compound name	MEAN A	MEAN B	VIP	P-VALUE	Q-VALUE	FOLD CHANGE	LOG_FOLDCHANGE
1	Allolithocholic acid	19.9806	35.0683	1.3632	0.367541	0.0461303	0.569761	-0.81157
2	Lithocholic acid	31.6332	6.52467	0.0866348	0.244735	0.0361031	4.84825	2.27746
3	Ursodeoxycholic acid	3641.57	2294.04	1.4802	0.0090845	0.0114107	1.5874	0.666669
4	Hyodeoxycholic acid	1941.49	2221.09	0.509904	0.601929	0.0687326	0.874115	-0.194104
5	Chenodeoxycholic acid	2795.77	1478.25	1.67359	0.000201144	0.000505298	1.89127	0.919352
6	Deoxycholic acid	1256.93	723.897	0.437444	0.431787	0.0516524	1.73634	0.796047
7	7-Ketodeoxycholic acid	678.565	61.2519	0.678874	0.111454	0.0274633	11.0783	3.46966
8	12-Dehydrocholic acid	97.5457	1.05006	0.584722	0.106683	0.0273108	92.8952	6.53753
9	3-Dehydrocholic acid	72.4046	8.22521	1.55893	0.0251301	0.0192206	8.80276	3.13796
10	Ursocholic acid	72.8753	7.91131	1.18464	0.0568191	0.0245198	9.21153	3.20344
11	alpha-Muricholic acid	29621.2	16800.1	1.29196	0.0594567	0.02476	1.76315	0.818156
12	beta-Muricholic acid	26751.7	14290.9	1.4509	0.0591375	0.0247318	1.87194	0.904536
13	Allocholic acid	1559.66	937.192	1.11167	0.134973	0.0282557	1.66419	0.73482
14	Cholic acid	22146.1	13518	0.612165	0.246874	0.0362599	1.63827	0.712176
15	Glycocholic acid	918.899	387.775	0.305679	0.0998837	0.0270718	2.36967	1.24469
16	Taurolithocholic acid	116.489	218.491	1.20291	0.186486	0.0312316	0.533151	-0.907383
17	Tauroursodeoxycholic acid	19048.6	9824	0.812074	0.121511	0.02775	1.93899	0.955305
18	Taurohyodeoxycholic acid	2268.07	3616.18	0.679499	0.301313	0.0398386	0.627202	-0.672998
19	Taurochenodeoxycholic acid	24154.3	15275.4	0.774375	0.171908	0.0305175	1.58126	0.661075
20	Taurodeoxycholic acid	16165.8	19247.4	0.707995	0.588987	0.0673543	0.839899	-0.251712
21	Tauro alpha-Muricholic acid	63856.5	36596.8	0.737343	0.167579	0.0302886	1.74486	0.803115
22	Tauro beta-Muricholic acid	131199	49368.4	0.970178	0.096225	0.0269312	2.65755	1.4101
23	Taurocholic acid	437863	303486	0.649786	0.278824	0.0384506	1.44278	0.528849
